# Supplementary material for: Prostate epithelial genes define therapy-relevant prostate cancer molecular subtype
Source: Prostate Cancer Prostatic Dis. 2021 Apr 26;24(4):1080–92. doi: 10.1038/s41391-021-00364-x (PMC8616761; doi:10.1038/s41391-021-00364-x)
Supplement: Supplementary file 6 — Supplementary Table 1 [file 41391_2021_364_MOESM6_ESM.xlsx]

## Sheet: Table S1A
Single Cell RNA-Seq
Hugo_Symbol	Entrez_Gene_Id
AOC1	26
ACP3	55
ACYP1	97
AIM1	202
ALDH1A3	220
AMPH	273
ANK1	286
ANK2	287
BIRC3	330
KLK3	354
ASCL1	429
ATP1A1	476
ATP1B1	481
ATP1B3	483
KIF1A	547
BBS2	583
DST	667
ZFP36L1	677
LDLRAD4	753
CA9	768
CACNA1A	773
CALCA	796
CAMK2B	816
CAV1	857
CAV2	858
CEACAM5	1048
CHGA	1113
CHGB	1114
CHN1	1123
CLCN4	1183
CP	1356
CLDN4	1364
CLDN3	1365
CRMP1	1400
CST1	1469
DACH1	1602
DGKQ	1609
DBI	1622
DDC	1644
AKR1C2	1646
DEFB1	1672
DYNC1I1	1780
DPYSL3	1809
DSC2	1824
DTNA	1837
HBEGF	1839
DUSP5	1847
EEF1B2	1933
MEGF6	1953
MEGF9	1955
SERPINB1	1992
ELAVL4	1996
EMP1	2012
ENO1	2023
ENO2	2026
EPHB4	2050
ERBB4	2066
FABP5	2171
FANCF	2188
FGF12	2257
FGF14	2259
FOXM1	2305
FOXO3	2309
FUT1	2523
GABRB3	2562
GALR1	2587
GGT7	2686
GLG1	2734
GLRX	2745
GLUL	2752
GP2	2813
GPR27	2850
GPX2	2877
GRP	2922
GTF3C1	2975
HCLS1	3059
HHEX	3087
HMGCS1	3157
FOXA2	3170
HOXA11	3207
HOXA13	3209
HOXB3	3213
HOXB6	3216
HOXB8	3218
HOXB9	3219
HOXD10	3236
PRMT1	3276
HSPA1A	3303
HSPA1B	3304
ID1	3397
IDH2	3418
IGFBP3	3486
IL1R1	3554
IL6ST	3572
KCNJ2	3759
KCNJ6	3763
KIF3C	3797
KLK2	3817
KPNA5	3841
KRT5	3852
KRT6A	3853
KRT7	3855
KRT13	3860
KRT14	3861
KRT15	3866
KRT17	3872
STMN1	3925
LCN2	3934
LCP1	3936
LFNG	3955
LMO7	4008
LMX1B	4010
LTF	4057
LY6H	4062
LYL1	4066
MAL	4118
MAOB	4129
MAP1A	4130
MGAT5	4249
MMP7	4316
MSMB	4477
MT1F	4494
MT1G	4495
MYO1F	4542
MUC3A	4584
MUC5AC	4586
CEACAM6	4680
NCL	4691
NELL1	4745
NELL2	4753
NOVA1	4857
NPM1	4869
NPPA	4878
NRCAM	4897
PA2G4	5036
PAX5	5079
PCP4	5121
PCSK2	5126
SLC26A4	5172
PI3	5266
SERPINI1	5274
PIGR	5284
PLA2G2A	5320
PPP3CA	5530
PKIB	5570
MAP2K6	5608
PROX1	5629
PSD	5662
PTMS	5763
PTPRD	5789
PTPRN	5798
QDPR	5860
RAB27B	5874
RAN	5901
RANBP1	5902
RBP1	5947
RET	5979
RGS4	5999
S100A2	6273
S100A6	6277
SAA1	6288
SAA2	6289
SERPINB3	6317
CXCL6	6372
SRSF3	6428
SCG5	6447
SH3BGR	6450
ST6GAL1	6480
SLC4A3	6508
SLC1A4	6509
SLPI	6590
HLTF	6596
SNAP25	6616
SNCG	6623
SNRPD1	6632
SNRPN	6638
SOD2	6648
SOX2	6657
SPINK1	6690
SRM	6723
STAT3	6774
SYN1	6853
SYP	6855
SYT1	6857
TCEA2	6919
TCF19	6941
TEF	7008
TGM3	7053
TSPAN8	7103
TMPRSS2	7113
TPD52	7163
TPH1	7166
TRPC1	7220
UCHL1	7345
UCP2	7351
VEGFB	7423
VGF	7425
ZFP36	7538
ZNF174	7727
DNALI1	7802
SCG2	7857
PSCA	8000
HIST1H2AC	8334
PIP5K1B	8395
FKBP6	8468
PLPP1	8611
CADPS	8618
PDE5A	8654
B3GALT2	8707
GALR2	8811
SOCS2	8835
GGH	8836
TSC22D1	8848
FCGBP	8857
SGCE	8910
CACNA1H	8912
BAIAP3	8938
CDK5R2	8941
SYT7	9066
CLDN1	9076
USP6	9098
SEC22C	9117
INA	9118
PDCD5	9141
NEURL1	9148
GTF3C3	9330
NRXN1	9378
FAM189A2	9413
THEMIS2	9473
GDF15	9518
SPAG6	9576
BRE	9577
WTAP	9589
KLK4	9622
GREB1	9687
RIMS2	9699
ST18	9705
FAM131B	9715
TOX	9760
DNAJC6	9829
DGCR2	9993
NAMPT	10135
PDZK1IP1	10158
DHRS9	10170
LANCL1	10314
TUBB4B	10383
WFDC2	10406
TAB1	10454
MERTK	10461
SEMA4B	10509
CIB1	10519
NEBL	10529
AGR2	10551
OLFM4	10562
SCGN	10590
TXNIP	10628
PNRC1	10957
MAPRE2	10982
CCDC85B	11007
STMN2	11075
TPPP	11076
PKIG	11142
PSIP1	11168
SCRG1	11341
CEP162	22832
NLRP1	22861
ELL2	22936
EFR3B	22979
DOPEY1	23033
PEG10	23089
FSTL4	23105
ARHGEF9	23229
MCF2L	23263
WDR7	23335
UBR4	23352
VPS8	23355
ZDHHC17	23390
KCNH3	23416
HEY1	23462
CBX7	23492
RIMBP2	23504
MAPK8IP2	23542
TSPAN15	23555
VSIG2	23584
SH3BP4	23677
CADM1	23705
EID1	23741
ZNF318	24149
QPCT	25797
SLC39A6	25800
RAB26	25837
TECPR1	25851
PART1	25859
MPC2	25874
ZNF473	25888
NIPSNAP3A	25934
KRT23	25984
ERC2	26059
IFT172	26160
PTPN22	26191
SRPK3	26576
NGFRAP1	27018
TSPAN13	27075
UQCRQ	27089
SDCBP2	27111
TUBG2	27175
RND1	27289
RAB30	27314
PCSK1N	27344
PCLO	27445
TMEM176B	28959
RGCC	28984
ASTE1	28990
LINC00339	29092
SCG3	29106
TAGLN3	29114
HILPDA	29923
KLK12	43849
MYEF2	50804
RPS27L	51065
CUTC	51076
SEPSECS	51091
SCCPDH	51097
RDH11	51109
DNAJC27	51277
SLC25A37	51312
PLAC8	51316
RAB6B	51560
DHRS7	51635
SARAF	51669
ERRFI1	54206
FAM134B	54463
KRT20	54474
LRRN3	54674
RBFOX1	54715
FEV	54738
CNTLN	54875
SDHAF2	54949
UBR7	55148
RCBTB1	55213
TMEM176A	55365
HES6	55502
TRIM36	55521
TMEM55A	55529
NBPF1	55672
EDEM2	55741
RCOR3	55758
ZNF415	55786
TRERF1	55809
PECR	55825
GLT8D1	55830
EAF2	55840
TMEM165	55858
BEX1	55859
THSD1	55901
DNAJC12	56521
CELF4	56853
MDM1	56890
CEMIP	57214
SENP7	57337
MKL2	57496
NLGN4X	57502
KLHL42	57542
CEP126	57562
SYT13	57586
FNIP2	57600
RNF213	57674
ZFP14	57677
SLC7A14	57709
NCOA5	57727
WDR19	57728
CCDC181	57821
SQRDL	58472
PLEKHB1	58473
ZNF250	58500
ELOVL5	60481
ZSCAN31	64288
KLHL25	64410
GZF1	64412
SMYD3	64754
MEAF6	64769
MICAL1	64780
LRRC61	65999
DBNDD1	79007
PPDPF	79144
LRFN3	79414
TMEM53	79639
SRD5A3	79644
BBS10	79738
TXNDC15	79770
NAA40	79829
TMC5	79838
MAP9	79884
WDR76	79968
TRIM46	80128
PRR36	80164
PDGFD	80310
CXXC4	80319
SLC44A4	80736
B9D2	80776
KCNH6	81033
TRMT1L	81627
VMP1	81671
SFXN3	81855
MED25	81857
DRC3	83450
ARHGAP24	83478
FAM167A	83648
MS4A8	83661
ESPN	83715
EMILIN2	84034
ADGRV1	84059
KBTBD7	84078
SLITRK6	84189
PHYHIPL	84457
TMEM25	84866
FIBCD1	84929
JMJD1C-AS1	84989
C11orf70	85016
PAQR8	85315
SHANK3	85358
SIGLEC10	89790
MAATS1	89876
C16orf45	89927
MIDN	90007
FLJ20021	90024
C9orf69	90120
CCDC126	90693
SEC11C	90701
FMNL3	91010
CCDC34	91057
SCGB3A1	92304
DNER	92737
BPIFB1	92747
COQ10A	93058
ARHGAP18	93663
PRKCDBP	112464
IZUMO4	113177
TIRAP	114609
SORCS1	114815
C1QTNF1	114897
C12orf56	115749
GRIN3A	116443
SSX2IP	117178
MORN4	118812
PIH1D2	120379
DEPDC4	120863
DEGS2	123099
HYKK	123688
FSD2	123722
ZG16B	124220
CLDND2	125875
EID2B	126272
KLHDC9	126823
ERICH3	127254
TSHZ2	128553
TMEM178A	130733
FAM3D	131177
GNPDA2	132789
RIPPLY2	134701
IRAK1BP1	134728
TAAR1	134864
NCOA7	135112
LETM2	137994
PTPDC1	138639
SELM	140606
LINC00261	140828
KBTBD3	143879
LAYN	143903
OVOS2	144203
ALG10B	144245
FBXL16	146330
ZNF583	147949
ZNF599	148103
ANKRD35	148741
SLC38A11	151258
WDR49	151790
AGR3	155465
RDH10	157506
LINGO2	158038
PRUNE2	158471
CH17-340M24.3	158960
ZNF519	162655
FAM171B	165215
SGMS2	166929
ARX	170302
RHOV	171177
ZNF585A	199704
TMEM61	199964
APOBEC3A	200315
TIGD1	200765
CEP112	201134
SMIM14	201895
FAM200A	221786
VWDE	221806
HEPACAM2	253012
LPCAT4	254531
MAP7D2	256714
LINC00094	266655
ADGRF1	266977
NEAT1	283131
KSR2	283455
SAXO2	283726
NOMO2	283820
PTRF	284119
ZNF283	284349
RIIAD1	284485
CYB561D1	284613
RIMKLA	284716
FAM150B	285016
SEPSECS-AS1	285540
NKAIN3	286183
ILDR1	286676
B4GALNT4	338707
ASB16-AS1	339201
ZNF181	339318
C2orf74	339804
SLC35D3	340146
NANOS3	342977
DUBR	344595
QRFP	347148
TUBB2B	347733
FAM131C	348487
ZACN	353174
ENTPD8	377841
MALAT1	378938
CCDC184	387856
C2CD4B	388125
KCNJ2-AS1	400617
ANKRD36C	400986
C4orf48	401115
GOLGA7B	401647
UFSP1	402682
HOXB-AS3	404266
DUOXA2	405753
PRR26	414235
MIAT	440823
FAM127C	441518
PHGR1	644844
ASH1L-AS1	645676
SHISA9	729993
TMEM170B	100113407
UNQ6494	100129066
ZSCAN16-AS1	100129195
CECR5-AS1	100130717
TAT-AS1	100132529
SLC25A25-AS1	100289019
PPP5D1	100506012
LINC01353	100506775
PWAR6	100506965
TMEM178B	100507421
TRAPPC12-AS1	100861515
RUNDC3A-AS1	101926996
ZNF529-AS1	101927599
LINC01497	102723487
LINC01315	102723775

## Sheet: Table S1B
Bulk RNA-Seq
Hugo_Symbol	Entrez_Gene_Id
NAT1	9
SERPINA3	12
ABAT	18
ABCA4	24
AOC1	26
ABO	28
ACADL	33
ACADSB	36
ACP5	54
ACP3	55
ADAM8	101
PARP4	143
ADRB1	153
CRISP1	167
AGA	175
AGL	178
AGT	183
AIM1	202
ALCAM	214
ALDH3A1	218
ALDH1A3	220
ALDH3A2	224
ALOX12B	242
ALOX15B	247
ANPEP	290
ANXA1	301
ANXA2	302
ANXA3	306
BIRC5	332
KLK3	354
AQP2	359
AQP3	360
AQP4	361
ARVCF	421
ASCL2	430
ASS1	445
ALDH7A1	501
KIF1A	547
AUH	549
AZGP1	563
BCL2L1	598
CEACAM1	634
BIK	638
BNC1	646
BMPR1B	658
DST	667
BTC	685
KLF5	688
BUB1	699
CA9	768
CA12	771
CACNB4	785
CAPG	822
CAPN1	823
CAPS	828
CBR1	873
CBS	875
CD38	952
ENTPD5	957
CD47	961
CDH1	999
CDH3	1001
CDKN1C	1028
CDKN2A	1029
CDS1	1040
CLGN	1047
CEACAM5	1048
CEL	1056
CFTR	1080
CEACAM7	1087
CHGA	1113
CHGB	1114
CHRM1	1128
CHRNA2	1135
AP1S1	1174
COL4A6	1288
COL9A2	1298
COL17A1	1308
CP	1356
CPB1	1360
CPE	1363
CLDN4	1364
CLDN3	1365
CLDN7	1366
CRABP2	1382
CRYM	1428
CST1	1469
CSTA	1475
CTNND2	1501
CTSH	1512
CTSV	1515
CXADR	1525
CYB561	1534
CYP3A5	1577
CYP24A1	1591
AKR1C2	1646
DEFB1	1672
DHCR24	1718
DLG3	1741
DMBT1	1755
DNAH5	1767
DPP4	1803
DPYS	1807
DSC2	1824
DSC3	1825
DSG2	1829
DSG3	1830
DSP	1832
DTNB	1838
EDN2	1907
EEF1A2	1917
EFNB3	1949
EGF	1950
CELSR2	1952
EGR4	1961
EPHA2	1969
ELF3	1999
ELF5	2001
EPHA1	2041
EPHX2	2053
ERBB2	2064
ERBB3	2065
ESRRG	2104
EVPL	2125
EYA2	2139
F2RL1	2150
FAAH	2166
FABP3	2170
ACSL1	2180
FASN	2194
FAT2	2196
FBP1	2203
FCGR1B	2210
FGFR3	2261
FGFR2	2263
FGL1	2267
FKBP1B	2281
FOXE1	2304
FOLH1	2346
FRK	2444
FUCA1	2517
FUT2	2524
FUT3	2525
GABRB3	2562
GABRG3	2567
GALNT3	2591
GATA3	2625
GBP3	2635
GGT1	2678
GJB1	2705
GJB3	2707
GJB5	2709
GCLC	2729
GMPR	2766
GNA15	2769
GNG4	2786
SFN	2810
GP2	2813
GPD2	2820
GPR37	2861
FFAR2	2867
GPX2	2877
GRB7	2886
GRIN1	2902
GSTA1	2938
HIST1H2AE	3012
HIST1H2BD	3017
HADH	3033
HAS3	3038
HFE	3077
HGD	3081
HMGB3	3149
HMGCS1	3157
HMGCS2	3158
FOXA1	3169
FOXA2	3170
FOXA3	3171
HNF4G	3174
SLC29A2	3177
HPN	3249
HSD11B2	3291
HSD17B2	3294
IGSF3	3321
ICA1	3382
IDH1	3417
IDH2	3418
IHH	3549
IL1A	3552
IL1B	3553
IL1RN	3557
IL2RB	3560
IL18	3606
IRF5	3663
IRF6	3664
ITGA3	3675
ITGB4	3691
ITGB6	3694
JUP	3728
KCNC2	3747
KCNC3	3748
KCNJ11	3767
KCNN4	3783
KCNQ1	3784
KCNS3	3790
KISS1	3814
KLK1	3816
KLK2	3817
KRT4	3851
KRT5	3852
KRT6A	3853
KRT6B	3854
KRT7	3855
KRT8	3856
KRT13	3860
KRT14	3861
KRT15	3866
KRT16	3868
KRT17	3872
KRT18	3875
KRT19	3880
LAD1	3898
AFF3	3899
LAMA3	3909
LAMB3	3914
LAMC2	3918
LCN2	3934
LCP1	3936
LLGL2	3993
LMO7	4008
CYP4F3	4051
LTF	4057
LYN	4067
LYZ	4069
TACSTD2	4070
EPCAM	4072
MAOA	4128
MB	4151
CHST6	4166
MDFI	4188
MET	4233
MIPEP	4285
MKI67	4288
MAP3K9	4293
MME	4311
MMP7	4316
MMP13	4322
CITED1	4435
MSMB	4477
MST1R	4486
MT1E	4493
MT1F	4494
MT1G	4495
MT1H	4496
MT1M	4499
MT1X	4501
MUC2	4583
MUC3A	4584
MUC4	4585
MYB	4602
MYBPC1	4604
MYO5B	4645
MYO6	4646
CEACAM6	4680
NDUFV2	4729
NEFH	4744
NELL1	4745
NEO1	4756
NOS1	4842
NOS2	4843
NPY	4852
NTF4	4909
OAS1	4938
ORM2	5005
OVOL1	5017
PAEP	5047
PAFAH1B3	5050
PAH	5053
SERPINB2	5055
CNTN3	5067
PAX9	5083
PCDH7	5099
CDK18	5129
PDE6B	5158
ENPP3	5169
SLC26A4	5172
PFKFB2	5208
PGC	5225
PHKA1	5255
PHKG2	5261
SERPINA1	5265
PI3	5266
SERPINB5	5268
SERPINB13	5275
PIGR	5284
PIK3CB	5291
PIP	5304
PITX1	5307
PKP1	5317
PKP2	5318
PLA2G2A	5320
PLAU	5328
PLIN1	5346
FXYD3	5349
PLS1	5357
POLB	5423
POU2AF1	5450
PPL	5493
PPP2R2C	5522
PRIM2	5558
PRKCZ	5590
PRSS3	5646
PRSS8	5652
KLK10	5655
PTPN3	5774
PTPN6	5777
PTPRF	5792
PTPRH	5794
PTPRN2	5799
PXMP2	5827
RAB3B	5865
RAB27B	5874
RAC3	5881
RAP1GAP	5909
REN	5972
RLN1	6013
RORC	6097
RPS6KA1	6195
RTN1	6252
S100A2	6273
S100P	6286
SAA2	6289
ACSM3	6296
SC5D	6309
SERPINB3	6317
SERPINB4	6318
SCNN1A	6337
SCNN1B	6338
SCNN1G	6340
SCP2	6342
CCL20	6364
CXCL11	6373
SDC1	6382
SECTM1	6398
SEMG1	6406
SEMG2	6407
SH3GL2	6456
SHH	6469
ST6GAL1	6480
STIL	6491
SIM2	6493
SLC1A3	6507
SLC2A1	6513
SLC2A5	6518
SLC5A1	6523
SLC6A11	6538
SLC9A2	6549
SLC14A1	6563
SLC15A1	6564
SLC15A2	6565
SLC18A2	6571
SLPI	6590
SORD	6652
SORL1	6653
SOX9	6662
SOX15	6665
SPINK1	6690
SPINK2	6691
SPINT1	6692
SPRR1A	6698
SPTBN2	6712
ST14	6768
STXBP2	6813
SULT2B1	6820
SYK	6850
TBX6	6911
TBXAS1	6916
TCEA3	6920
TCN1	6947
TCTA	6988
TF	7018
TFAP2A	7020
TFF1	7031
TFF3	7033
TG	7038
TGFA	7039
TGM4	7047
TGM1	7051
TGM3	7053
TLR2	7097
TLR5	7100
TSPAN8	7103
TSPAN6	7105
TM7SF2	7108
TMPRSS2	7113
TPD52	7163
TPH1	7166
TPMT	7172
PHLDA2	7262
TYMS	7298
UPK1B	7348
SCGB1A1	7356
UPK3A	7380
VIPR1	7433
VSNL1	7447
CORO2A	7464
WNT7A	7476
WNT7B	7477
XDH	7498
ZNF165	7718
ZNF185	7739
ZNF217	7764
ZNF229	7772
SLC30A4	7782
DNALI1	7802
MALL	7851
ALDH5A1	7915
PLA2G7	7941
ARHGEF5	7984
TUSC3	7991
RASSF7	8045
AP3B2	8120
HIST1H2BG	8339
HIST1H2BF	8343
HIST1H2BE	8344
HIST1H2BC	8347
HIST1H3E	8353
HIST1H4H	8365
HIST1H4E	8367
RASAL1	8437
FOXN1	8456
CYP4F2	8529
BCAS1	8537
BARX2	8538
LY6D	8581
PLPP2	8612
TP63	8626
HSD17B6	8630
OASL	8638
SLC4A4	8671
VAMP8	8673
DNAH11	8701
SERPINB7	8710
TNK1	8711
ABCC3	8714
TNFSF10	8743
ADAM9	8754
PEX11A	8800
PROM1	8842
HCAR3	8843
FCGBP	8857
APLN	8862
VNN2	8875
VNN1	8876
GYG2	8908
BAIAP3	8938
STBD1	8987
PSTPIP2	9050
MAP7	9053
SYT7	9066
CLDN12	9069
CLDN10	9071
CLDN8	9073
CLDN1	9076
INA	9118
SLC16A5	9121
SYNGR3	9143
LPAR2	9170
CCPG1	9236
PTER	9317
TGM5	9333
RECQL4	9401
TMPRSS11D	9407
KCNK6	9424
HOMER2	9455
PIGB	9488
GDF15	9518
NRG2	9542
SPAG6	9576
APOBEC3B	9582
CARTPT	9607
GDA	9615
KLK4	9622
TESMIN	9633
CLCA2	9635
PLCH2	9651
GREB1	9687
RIMS2	9699
GPRIN2	9721
SNPH	9751
DLGAP5	9787
TRIM14	9830
SRGAP3	9901
ATP2C2	9914
DLEC1	9940
HS3ST4	9951
SLC23A1	9963
TNFSF15	9966
DOPEY2	9980
FGFBP1	9982
NR2E3	10002
PARP3	10039
TOM1L1	10040
SH2D3A	10045
AP1M2	10053
ABCC5	10057
MUC12	10071
ATP9A	10079
TSPAN2	10100
TSPAN1	10103
PDZK1IP1	10158
DHRS9	10170
TENM1	10178
MPHOSPH6	10200
PATJ	10207
MSLN	10232
ABCC4	10257
IRX5	10265
PRSS16	10279
CRISP3	10321
B3GNT3	10331
WFDC2	10406
VAV3	10451
HOXB13	10481
SEMA4B	10509
CIB1	10519
BATF	10538
AGR2	10551
SLC35A1	10559
OLFM4	10562
SLC34A2	10568
SCGN	10590
ERN2	10595
SCGB1D2	10647
SPINT2	10653
CXCR6	10663
EBP	10682
CLDN16	10686
FUT9	10690
RFPL2	10739
GIPC1	10755
IQGAP2	10788
PPP1R13L	10848
TRAFD1	10906
PRSS21	10942
SLC27A2	11001
KLK11	11012
TDRKH	11022
UPK1A	11045
ABHD2	11057
UBE2C	11065
DUSP14	11072
PTPRT	11122
RCAN3	11123
ERLIN2	11160
SOX21	11166
PKP3	11187
WIF1	11197
ANXA10	11199
GALNT5	11227
PADI2	11240
NXPH4	11247
SLC6A14	11254
PXMP4	11264
CYP4F8	11283
CLCA4	22802
IKZF2	22807
PPM1E	22843
SHANK2	22941
DKK1	22943
TTC39A	22996
EXPH5	23086
FSTL4	23105
RAP1GAP2	23108
FRMD4B	23150
NUP210	23225
COBL	23242
ASTN2	23245
WWC1	23286
CUX2	23316
NEDD4L	23327
NCAPH	23397
SLC35A3	23443
TTC9	23508
MAPK8IP2	23542
PSD4	23550
TSPAN15	23555
LPAR3	23566
CASP14	23581
DAPK2	23604
PHLDA3	23612
ZMYND8	23613
SH3BP1	23616
CBLC	23624
TRIM29	23650
SH3BP4	23677
FLRT3	23767
ARHGAP8	23779
POTEH	23784
SLC39A6	25800
SPDEF	25803
TRIM58	25893
PNKD	25953
KRT23	25984
ACOT11	26027
CNTNAP2	26047
ERC2	26059
ABCA12	26154
PHGDH	26227
EHF	26298
SEZ6L2	26470
PLEK2	26499
CNNM1	26507
IL36RN	26525
SH3YL1	26751
STEAP1	26872
GPR160	26996
NSG1	27065
DAPP1	27071
LAMP3	27074
LYPD3	27076
CACNG4	27092
CLUL1	27098
SDCBP2	27111
FAM155B	27112
DKK4	27121
INPP5J	27124
TJP3	27134
CPAMD8	27151
NAAA	27163
GNMT	27232
ARHGEF16	27237
TNFRSF21	27242
SMPDL3B	27293
TOX3	27324
STK39	27347
CECR6	27439
BLNK	29760
CYP2S1	29785
GRHL1	29841
TFCP2L1	29842
SNX10	29887
HOOK2	29911
PADI1	29943
RHOD	29984
SLC39A2	29986
DUOX2	50506
PODXL2	50512
IL20	50604
DEF6	50619
ANO7	50636
IRX4	50805
F11R	50848
VILL	50853
PDE11A	50940
RDH11	51109
TRIM17	51127
ANGPTL4	51129
RAPGEFL1	51195
GOLM1	51280
CYP39A1	51302
HOOK1	51361
VGLL1	51442
DCDC2	51473
GSKIP	51527
GDE1	51573
LSR	51599
DHRS7	51635
OAZ3	51686
PADI3	51702
SYT17	51760
STK26	51765
TM7SF3	51768
GALNT7	51809
BCL11A	53335
S1PR5	53637
IL20RA	53832
GPR87	53836
DUOX1	53905
SLC37A1	54020
FAM3B	54097
RIPK4	54101
GSAP	54103
ERRFI1	54206
SIAE	54414
YIPF1	54432
RBM47	54502
EPB41L4B	54566
UGT1A7	54577
UGT1A6	54578
NDFIP2	54602
HES2	54626
UGT1A1	54658
CRLS1	54675
CROT	54677
NXPE4	54827
BSPRY	54836
SYTL2	54843
ESRP1	54845
SIDT1	54847
ARHGEF38	54848
FAM83E	54854
EPS8L1	54869
RNF43	54894
ELOVL2	54898
RHBDL2	54933
HRASLS2	54979
TTC22	55001
MARCH1	55016
BANK1	55024
EPN3	55040
AIM1L	55057
SUSD4	55061
ENOX1	55068
FAM86C1	55199
PLEKHG6	55200
LRRC20	55222
STEAP3	55240
TMEM40	55287
ACOXL	55289
CHDH	55349
HJURP	55355
STYK1	55359
TRPV6	55503
TNFRSF19	55504
CDCA7L	55536
IL17RB	55540
CDC42BPG	55561
PPP1R9A	55607
FERMT1	55612
STAP2	55620
SLC39A4	55630
SYBU	55638
MREG	55686
C1orf106	55765
HR	55806
ST6GALNAC1	55808
PLGRKT	55848
MESP1	55897
MYO5C	55930
BAIAP2L1	55971
DNAH7	56171
KCNQ5	56479
DNAJC12	56521
TMPRSS4	56649
MUC13	56667
PAK6	56924
ARNTL2	56938
RGMA	56963
AKR1B10	57016
CASC5	57082
CPA6	57094
RAB25	57111
CD177	57126
NIPAL3	57185
ADGRG6	57211
ARFGEF3	57221
S100A14	57402
PPM1H	57460
PLEKHH1	57475
GPR158	57512
CGN	57530
KIAA1324	57535
TXNDC16	57544
IGSF9	57549
NCEH1	57552
FAM135A	57579
SYT13	57586
SHROOM3	57619
KIAA1522	57648
CAMSAP3	57662
SHTN1	57698
TLDC1	57707
SEMA4G	57715
GRHL3	57822
CYP4F11	57834
CXCL16	58191
SQRDL	58472
ABHD17C	58489
OVOL2	58495
ENPP5	59084
NTN4	59277
TRPV4	59341
ALOXE3	59344
LGR6	59352
CDH26	60437
SH2D4A	63898
ANKEF1	63926
CHP2	63928
DMRTA1	63951
PRSS22	64063
PERP	64065
C19orf33	64073
SLC28A3	64078
LRRC4	64101
RTP4	64108
ARHGEF28	64283
RAB17	64284
WBSCR17	64409
MEAF6	64769
EPS8L2	64787
SLC13A3	64849
CDCP1	64866
CENPH	64946
NDRG4	65009
TMEM237	65062
WNK4	65266
WNK2	65268
KCTD14	65987
DLK2	65989
CYP4F12	66002
DBNDD1	79007
TRPM8	79054
MLPH	79083
TRAPPC6A	79090
CARD14	79092
C1orf116	79098
APOO	79135
FA2H	79152
PRR15L	79170
BCL2L14	79370
RNF128	79589
PGBD5	79605
RIC3	79608
GALNT14	79623
ROGDI	79641
VTCN1	79679
CENPU	79682
STEAP4	79689
C11orf80	79703
SH3D21	79729
NSUN7	79730
LMAN1L	79748
ZNF750	79755
ELMO3	79767
MYH14	79784
ARHGAP28	79822
TMC5	79838
CFAP69	79846
EPHX3	79852
SNX22	79856
ZNF613	79898
C2orf54	79919
ADM2	79924
MAP6D1	79929
PLEKHS1	79949
ERMP1	79956
DENND1C	79958
DENND2D	79961
GRHL2	79977
POF1B	79983
ESRP2	80004
ARL14	80117
CWH43	80157
PRR36	80164
MOGAT2	80168
TMEM254	80195
ACSF2	80221
RAB11FIP1	80223
CCDC68	80323
WNT10A	80326
BPIFB2	80341
TRAF3IP3	80342
REEP4	80346
RNF39	80352
THSD7B	80731
SLC44A4	80736
TMEM177	80775
APOL4	80832
KCNH6	81033
OR51E2	81285
PLA2G12A	81579
NECTIN4	81607
AMN	81693
PPP1R14C	81706
VANGL1	81839
TMEM14B	81853
ABHD11	83451
EPPK1	83481
CHST9	83539
NUDT12	83594
MS4A8	83661
CRISPLD1	83690
ESPN	83715
SLC25A18	83733
SLC4A11	83959
REG4	83998
TMPRSS13	84000
ADGRV1	84059
LRRIQ1	84125
PPP1R1B	84152
LOXL4	84171
SLITRK6	84189
ANKRD20A1	84210
SPATC1L	84221
ZMYND15	84225
TMEM79	84283
TMEM246	84302
NUDT16L1	84309
PRAC1	84366
C15orf48	84419
CARD11	84433
RAB11FIP4	84440
FBN3	84467
SPIRE2	84501
FAXC	84553
PARD6B	84612
DGAT2	84649
RNASE7	84659
SLC9A7	84679
GPT2	84706
CRACR2A	84766
MFSD9	84804
IL17RC	84818
HPDL	84842
FAM136A	84908
HSH2D	84941
TNS4	84951
MICALCL	84953
SYTL1	84958
AJUBA	84962
FAM83A	84985
SLC45A3	85414
RHPN2	85415
STON2	85439
FHDC1	85462
RSPH1	89765
SERPINB11	89778
SAPCD2	89958
DUOXA1	90527
STPG1	90529
TBL1Y	90665
CARMIL3	90668
SEC11C	90701
SPOCD1	90853
CCDC74B	91409
MARVELD3	91862
CDHR1	92211
CAPN13	92291
SCGB3A1	92304
CRB3	92359
CHMP4C	92421
BICDL1	92558
FANK1	92565
BPIFB1	92747
DRC1	92749
REEP6	92840
B3GNT7	93010
DMKN	93099
CCDC114	93233
SDR42E1	93517
GTF3C6	112495
RDH13	112724
GLB1L3	112937
PLCD3	113026
KIF12	113220
SLC52A3	113278
FAM83F	113828
DTX2	113878
MAL2	114569
LMTK3	114783
FBXO32	114907
TLCD1	116238
ACSM1	116285
RAB3IP	117177
TMC1	117531
ZNF488	118738
ANKRD22	118932
LARGE2	120071
TMEM45B	120224
NXPE2	120406
NEDD1	121441
BTBD11	121551
TTC8	123016
TC2N	123036
ZG16B	124220
PAQR4	124222
USP43	124739
GGT6	124975
MISP	126353
KDF1	126695
MAB21L3	126868
IFFO2	126917
ERICH3	127254
GJB4	127534
DNAH14	127602
GOLT1A	127845
EDARADD	128178
TMEM125	128218
IQGAP3	128239
HIST3H2BB	128312
PIFO	128344
VSTM2L	128434
AP1S3	130340
SGPP2	130367
LYPD6	130574
LYPD6B	130576
CPNE4	131034
KCNH8	131096
FAM3D	131177
IL17RE	132014
OCIAD2	132299
EMB	133418
C5orf49	134121
CMBL	134147
SOWAHA	134548
UNC5D	137970
WFDC3	140686
SAMD10	140700
SYT9	143425
OR51E1	143503
FAM101A	144347
KRT80	144501
BICDL2	146439
RTN4RL1	146760
DHRS13	147015
KLC3	147700
C1orf74	148304
CREB3L4	148327
TMEM56	148534
SLC35F3	148641
MFSD4A	148808
BNIPL	149428
C1orf210	149466
C22orf42	150297
PROM2	150696
JAKMIP1	152789
PLEKHG4B	153478
MARVELD2	153562
FAM81B	153643
SH3RF2	153769
RAET1L	154064
SLC2A12	154091
AMOT	154796
ATP6V0E2	155066
PEBP4	157310
RASEF	158158
FAAH2	158584
USP54	159195
PATE1	160065
CCDC60	160777
TMEM30B	161291
EML5	161436
TMEM92	162461
SYNE4	163183
DENND2C	163259
GBP6	163351
DENND1B	163486
IFNLR1	163702
LRRN4	164312
SPTSSB	165679
RASSF6	166824
BHLHA15	168620
COL22A1	169044
ARX	170302
RHOV	171177
ABHD3	171586
SDR16C5	195814
MPZL3	196264
FAM24B	196792
GRAMD2	196996
C1orf168	199920
APOBEC3A	200315
APOBEC3F	200316
KRTCAP3	200634
LIPH	200879
MUC20	200958
ZBTB7C	201501
TMEM154	201799
SMIM14	201895
ERICH5	203111
CERS3	204219
PDILT	204474
ARMC3	219681
C10orf35	219738
RTKN2	219790
SLC37A2	219855
SLC16A9	220963
NT5DC1	221294
ADGRF4	221393
FGD2	221472
KDM1B	221656
VWDE	221806
SP8	221833
PRR15	222171
FAM83B	222584
SLC29A4	222962
LACE1	246269
SERHL2	253190
ANKRD18A	253650
ASPHD1	253982
PLA2G4F	255189
RNF144B	255488
WDR72	256764
TINCR	257000
ARHGAP30	257106
C2orf72	257407
ALS2CL	259173
STEAP2	261729
ADGRF1	266977
JAKMIP3	282973
CRACR2B	283229
B4GALNT3	283358
HID1	283987
TMEM102	284114
CXCL17	284340
NWD1	284434
RIMKLA	284716
UNC80	285175
SLC9A9	285195
FAM83H	286077
CFAP157	286207
KRT6C	286887
TTC6	319089
KRTAP13-2	337959
IFNE	338376
ANO9	338440
HCAR2	338442
LUZP2	338645
TMPRSS11A	339967
ACER2	340485
VWA2	340706
OVCH2	341277
LRRC9	341883
FMN1	342184
SOWAHB	345079
RSPH4A	345895
MACC1	346389
LANCL3	347404
SERINC2	347735
CFAP100	348807
SBSN	374897
SLC26A5	375611
PNPLA7	375775
SKIDA1	387640
SBK1	388228
TMEM220	388335
TMEM238	388564
CAPN8	388743
BEND4	389206
ARHGEF37	389337
C6orf222	389384
NUPR2	389493
LRRC26	389816
C1QL3	389941
NKX1-2	390010
GDPGP1	390637
NCMAP	400746
ANKRD36C	400986
C5orf63	401207
KLHL31	401265
C9orf152	401546
RNF223	401934
KPNA7	402569
PLPP6	403313
SPINK6	404203
CTXN1	404217
C16orf74	404550
POTEG	404785
DUOXA2	405753
C10orf55	414236
GOLGA6L9	440295
HSBP1L1	440498
ZYG11A	440590
HIST2H2BF	440689
CAPN14	440854
ANKRD20A3	441425
ANKRD18B	441459
CBWD3	445571
RNF165	494470
CKMT1A	548596
FAM110C	642273
C15orf62	643338
C6orf132	647024
ANXA8	653145
GSTT2B	653689
MUC5B	727897
ANXA8L1	728113
SFTPA2	729238
RAD51AP2	729475
ZNF812P	729648
FAM160A1	729830
ZBTB42	100128927
TSTD1	100131187
CD24	100133941
LINC00675	100289255
LINC01207	100505989
OCLN	100506658
TMEM178B	100507421
MYZAP	100820829
MIR1199	102466515
TBC1D3E	102723859

## Sheet: Table S1C
Merged List
Hugo_Symbol	Entrez_Gene_Id
NAT1	9
SERPINA3	12
ABAT	18
ABCA4	24
AOC1	26
ABO	28
ACADL	33
ACADSB	36
ACP5	54
ACP3	55
ACYP1	97
ADAM8	101
PARP4	143
ADRB1	153
CRISP1	167
AGA	175
AGL	178
AGT	183
AIM1	202
ALCAM	214
ALDH3A1	218
ALDH1A3	220
ALDH3A2	224
ALOX12B	242
ALOX15B	247
AMPH	273
ANK1	286
ANK2	287
ANPEP	290
ANXA1	301
ANXA2	302
ANXA3	306
BIRC3	330
BIRC5	332
KLK3	354
AQP2	359
AQP3	360
AQP4	361
ARVCF	421
ASCL1	429
ASCL2	430
ASS1	445
ATP1A1	476
ATP1B1	481
ATP1B3	483
ALDH7A1	501
KIF1A	547
AUH	549
AZGP1	563
BBS2	583
BCL2L1	598
CEACAM1	634
BIK	638
BNC1	646
BMPR1B	658
DST	667
ZFP36L1	677
BTC	685
KLF5	688
BUB1	699
LDLRAD4	753
CA9	768
CA12	771
CACNA1A	773
CACNB4	785
CALCA	796
CAMK2B	816
CAPG	822
CAPN1	823
CAPS	828
CAV1	857
CAV2	858
CBR1	873
CBS	875
CD38	952
ENTPD5	957
CD47	961
CDH1	999
CDH3	1001
CDKN1C	1028
CDKN2A	1029
CDS1	1040
CLGN	1047
CEACAM5	1048
CEL	1056
CFTR	1080
CEACAM7	1087
CHGA	1113
CHGB	1114
CHN1	1123
CHRM1	1128
CHRNA2	1135
AP1S1	1174
CLCN4	1183
COL4A6	1288
COL9A2	1298
COL17A1	1308
CP	1356
CPB1	1360
CPE	1363
CLDN4	1364
CLDN3	1365
CLDN7	1366
CRABP2	1382
CRMP1	1400
CRYM	1428
CST1	1469
CSTA	1475
CTNND2	1501
CTSH	1512
CTSV	1515
CXADR	1525
CYB561	1534
CYP3A5	1577
CYP24A1	1591
DACH1	1602
DGKQ	1609
DBI	1622
DDC	1644
AKR1C2	1646
DEFB1	1672
DHCR24	1718
DLG3	1741
DMBT1	1755
DNAH5	1767
DYNC1I1	1780
DPP4	1803
DPYS	1807
DPYSL3	1809
DSC2	1824
DSC3	1825
DSG2	1829
DSG3	1830
DSP	1832
DTNA	1837
DTNB	1838
HBEGF	1839
DUSP5	1847
EDN2	1907
EEF1A2	1917
EEF1B2	1933
EFNB3	1949
EGF	1950
CELSR2	1952
MEGF6	1953
MEGF9	1955
EGR4	1961
EPHA2	1969
SERPINB1	1992
ELAVL4	1996
ELF3	1999
ELF5	2001
EMP1	2012
ENO1	2023
ENO2	2026
EPHA1	2041
EPHB4	2050
EPHX2	2053
ERBB2	2064
ERBB3	2065
ERBB4	2066
ESRRG	2104
EVPL	2125
EYA2	2139
F2RL1	2150
FAAH	2166
FABP3	2170
FABP5	2171
ACSL1	2180
FANCF	2188
FASN	2194
FAT2	2196
FBP1	2203
FCGR1B	2210
FGF12	2257
FGF14	2259
FGFR3	2261
FGFR2	2263
FGL1	2267
FKBP1B	2281
FOXE1	2304
FOXM1	2305
FOXO3	2309
FOLH1	2346
FRK	2444
FUCA1	2517
FUT1	2523
FUT2	2524
FUT3	2525
GABRB3	2562
GABRG3	2567
GALR1	2587
GALNT3	2591
GATA3	2625
GBP3	2635
GGT1	2678
GGT7	2686
GJB1	2705
GJB3	2707
GJB5	2709
GCLC	2729
GLG1	2734
GLRX	2745
GLUL	2752
GMPR	2766
GNA15	2769
GNG4	2786
SFN	2810
GP2	2813
GPD2	2820
GPR27	2850
GPR37	2861
FFAR2	2867
GPX2	2877
GRB7	2886
GRIN1	2902
GRP	2922
GSTA1	2938
GTF3C1	2975
HIST1H2AE	3012
HIST1H2BD	3017
HADH	3033
HAS3	3038
HCLS1	3059
HFE	3077
HGD	3081
HHEX	3087
HMGB3	3149
HMGCS1	3157
HMGCS2	3158
FOXA1	3169
FOXA2	3170
FOXA3	3171
HNF4G	3174
SLC29A2	3177
HOXA11	3207
HOXA13	3209
HOXB3	3213
HOXB6	3216
HOXB8	3218
HOXB9	3219
HOXD10	3236
HPN	3249
PRMT1	3276
HSD11B2	3291
HSD17B2	3294
HSPA1A	3303
HSPA1B	3304
IGSF3	3321
ICA1	3382
ID1	3397
IDH1	3417
IDH2	3418
IGFBP3	3486
IHH	3549
IL1A	3552
IL1B	3553
IL1R1	3554
IL1RN	3557
IL2RB	3560
IL6ST	3572
IL18	3606
IRF5	3663
IRF6	3664
ITGA3	3675
ITGB4	3691
ITGB6	3694
JUP	3728
KCNC2	3747
KCNC3	3748
KCNJ2	3759
KCNJ6	3763
KCNJ11	3767
KCNN4	3783
KCNQ1	3784
KCNS3	3790
KIF3C	3797
KISS1	3814
KLK1	3816
KLK2	3817
KPNA5	3841
KRT4	3851
KRT5	3852
KRT6A	3853
KRT6B	3854
KRT7	3855
KRT8	3856
KRT13	3860
KRT14	3861
KRT15	3866
KRT16	3868
KRT17	3872
KRT18	3875
KRT19	3880
LAD1	3898
AFF3	3899
LAMA3	3909
LAMB3	3914
LAMC2	3918
STMN1	3925
LCN2	3934
LCP1	3936
LFNG	3955
LLGL2	3993
LMO7	4008
LMX1B	4010
CYP4F3	4051
LTF	4057
LY6H	4062
LYL1	4066
LYN	4067
LYZ	4069
TACSTD2	4070
EPCAM	4072
MAL	4118
MAOA	4128
MAOB	4129
MAP1A	4130
MB	4151
CHST6	4166
MDFI	4188
MET	4233
MGAT5	4249
MIPEP	4285
MKI67	4288
MAP3K9	4293
MME	4311
MMP7	4316
MMP13	4322
CITED1	4435
MSMB	4477
MST1R	4486
MT1E	4493
MT1F	4494
MT1G	4495
MT1H	4496
MT1M	4499
MT1X	4501
MYO1F	4542
MUC2	4583
MUC3A	4584
MUC4	4585
MUC5AC	4586
MYB	4602
MYBPC1	4604
MYO5B	4645
MYO6	4646
CEACAM6	4680
NCL	4691
NDUFV2	4729
NEFH	4744
NELL1	4745
NELL2	4753
NEO1	4756
NOS1	4842
NOS2	4843
NPY	4852
NOVA1	4857
NPM1	4869
NPPA	4878
NRCAM	4897
NTF4	4909
OAS1	4938
ORM2	5005
OVOL1	5017
PA2G4	5036
PAEP	5047
PAFAH1B3	5050
PAH	5053
SERPINB2	5055
CNTN3	5067
PAX5	5079
PAX9	5083
PCDH7	5099
PCP4	5121
PCSK2	5126
CDK18	5129
PDE6B	5158
ENPP3	5169
SLC26A4	5172
PFKFB2	5208
PGC	5225
PHKA1	5255
PHKG2	5261
SERPINA1	5265
PI3	5266
SERPINB5	5268
SERPINI1	5274
SERPINB13	5275
PIGR	5284
PIK3CB	5291
PIP	5304
PITX1	5307
PKP1	5317
PKP2	5318
PLA2G2A	5320
PLAU	5328
PLIN1	5346
FXYD3	5349
PLS1	5357
POLB	5423
POU2AF1	5450
PPL	5493
PPP2R2C	5522
PPP3CA	5530
PRIM2	5558
PKIB	5570
PRKCZ	5590
MAP2K6	5608
PROX1	5629
PRSS3	5646
PRSS8	5652
KLK10	5655
PSD	5662
PTMS	5763
PTPN3	5774
PTPN6	5777
PTPRD	5789
PTPRF	5792
PTPRH	5794
PTPRN	5798
PTPRN2	5799
PXMP2	5827
QDPR	5860
RAB3B	5865
RAB27B	5874
RAC3	5881
RAN	5901
RANBP1	5902
RAP1GAP	5909
RBP1	5947
REN	5972
RET	5979
RGS4	5999
RLN1	6013
RORC	6097
RPS6KA1	6195
RTN1	6252
S100A2	6273
S100A6	6277
S100P	6286
SAA1	6288
SAA2	6289
ACSM3	6296
SC5D	6309
SERPINB3	6317
SERPINB4	6318
SCNN1A	6337
SCNN1B	6338
SCNN1G	6340
SCP2	6342
CCL20	6364
CXCL6	6372
CXCL11	6373
SDC1	6382
SECTM1	6398
SEMG1	6406
SEMG2	6407
SRSF3	6428
SCG5	6447
SH3BGR	6450
SH3GL2	6456
SHH	6469
ST6GAL1	6480
STIL	6491
SIM2	6493
SLC1A3	6507
SLC4A3	6508
SLC1A4	6509
SLC2A1	6513
SLC2A5	6518
SLC5A1	6523
SLC6A11	6538
SLC9A2	6549
SLC14A1	6563
SLC15A1	6564
SLC15A2	6565
SLC18A2	6571
SLPI	6590
HLTF	6596
SNAP25	6616
SNCG	6623
SNRPD1	6632
SNRPN	6638
SOD2	6648
SORD	6652
SORL1	6653
SOX2	6657
SOX9	6662
SOX15	6665
SPINK1	6690
SPINK2	6691
SPINT1	6692
SPRR1A	6698
SPTBN2	6712
SRM	6723
ST14	6768
STAT3	6774
STXBP2	6813
SULT2B1	6820
SYK	6850
SYN1	6853
SYP	6855
SYT1	6857
TBX6	6911
TBXAS1	6916
TCEA2	6919
TCEA3	6920
TCF19	6941
TCN1	6947
TCTA	6988
TEF	7008
TF	7018
TFAP2A	7020
TFF1	7031
TFF3	7033
TG	7038
TGFA	7039
TGM4	7047
TGM1	7051
TGM3	7053
TLR2	7097
TLR5	7100
TSPAN8	7103
TSPAN6	7105
TM7SF2	7108
TMPRSS2	7113
TPD52	7163
TPH1	7166
TPMT	7172
TRPC1	7220
PHLDA2	7262
TYMS	7298
UCHL1	7345
UPK1B	7348
UCP2	7351
SCGB1A1	7356
UPK3A	7380
VEGFB	7423
VGF	7425
VIPR1	7433
VSNL1	7447
CORO2A	7464
WNT7A	7476
WNT7B	7477
XDH	7498
ZFP36	7538
ZNF165	7718
ZNF174	7727
ZNF185	7739
ZNF217	7764
ZNF229	7772
SLC30A4	7782
DNALI1	7802
MALL	7851
SCG2	7857
ALDH5A1	7915
PLA2G7	7941
ARHGEF5	7984
TUSC3	7991
PSCA	8000
RASSF7	8045
AP3B2	8120
HIST1H2AC	8334
HIST1H2BG	8339
HIST1H2BF	8343
HIST1H2BE	8344
HIST1H2BC	8347
HIST1H3E	8353
HIST1H4H	8365
HIST1H4E	8367
PIP5K1B	8395
RASAL1	8437
FOXN1	8456
FKBP6	8468
CYP4F2	8529
BCAS1	8537
BARX2	8538
LY6D	8581
PLPP1	8611
PLPP2	8612
CADPS	8618
TP63	8626
HSD17B6	8630
OASL	8638
PDE5A	8654
SLC4A4	8671
VAMP8	8673
DNAH11	8701
B3GALT2	8707
SERPINB7	8710
TNK1	8711
ABCC3	8714
TNFSF10	8743
ADAM9	8754
PEX11A	8800
GALR2	8811
SOCS2	8835
GGH	8836
PROM1	8842
HCAR3	8843
TSC22D1	8848
FCGBP	8857
APLN	8862
VNN2	8875
VNN1	8876
GYG2	8908
SGCE	8910
CACNA1H	8912
BAIAP3	8938
CDK5R2	8941
STBD1	8987
PSTPIP2	9050
MAP7	9053
SYT7	9066
CLDN12	9069
CLDN10	9071
CLDN8	9073
CLDN1	9076
USP6	9098
SEC22C	9117
INA	9118
SLC16A5	9121
PDCD5	9141
SYNGR3	9143
NEURL1	9148
LPAR2	9170
CCPG1	9236
PTER	9317
GTF3C3	9330
TGM5	9333
NRXN1	9378
RECQL4	9401
TMPRSS11D	9407
FAM189A2	9413
KCNK6	9424
HOMER2	9455
THEMIS2	9473
PIGB	9488
GDF15	9518
NRG2	9542
SPAG6	9576
BRE	9577
APOBEC3B	9582
WTAP	9589
CARTPT	9607
GDA	9615
KLK4	9622
TESMIN	9633
CLCA2	9635
PLCH2	9651
GREB1	9687
RIMS2	9699
ST18	9705
FAM131B	9715
GPRIN2	9721
SNPH	9751
TOX	9760
DLGAP5	9787
DNAJC6	9829
TRIM14	9830
SRGAP3	9901
ATP2C2	9914
DLEC1	9940
HS3ST4	9951
SLC23A1	9963
TNFSF15	9966
DOPEY2	9980
FGFBP1	9982
DGCR2	9993
NR2E3	10002
PARP3	10039
TOM1L1	10040
SH2D3A	10045
AP1M2	10053
ABCC5	10057
MUC12	10071
ATP9A	10079
TSPAN2	10100
TSPAN1	10103
NAMPT	10135
PDZK1IP1	10158
DHRS9	10170
TENM1	10178
MPHOSPH6	10200
PATJ	10207
MSLN	10232
ABCC4	10257
IRX5	10265
PRSS16	10279
LANCL1	10314
CRISP3	10321
B3GNT3	10331
TUBB4B	10383
WFDC2	10406
VAV3	10451
TAB1	10454
MERTK	10461
HOXB13	10481
SEMA4B	10509
CIB1	10519
NEBL	10529
BATF	10538
AGR2	10551
SLC35A1	10559
OLFM4	10562
SLC34A2	10568
SCGN	10590
ERN2	10595
TXNIP	10628
SCGB1D2	10647
SPINT2	10653
CXCR6	10663
EBP	10682
CLDN16	10686
FUT9	10690
RFPL2	10739
GIPC1	10755
IQGAP2	10788
PPP1R13L	10848
TRAFD1	10906
PRSS21	10942
PNRC1	10957
MAPRE2	10982
SLC27A2	11001
CCDC85B	11007
KLK11	11012
TDRKH	11022
UPK1A	11045
ABHD2	11057
UBE2C	11065
DUSP14	11072
STMN2	11075
TPPP	11076
PTPRT	11122
RCAN3	11123
PKIG	11142
ERLIN2	11160
SOX21	11166
PSIP1	11168
PKP3	11187
WIF1	11197
ANXA10	11199
GALNT5	11227
PADI2	11240
NXPH4	11247
SLC6A14	11254
PXMP4	11264
CYP4F8	11283
SCRG1	11341
CLCA4	22802
IKZF2	22807
CEP162	22832
PPM1E	22843
NLRP1	22861
ELL2	22936
SHANK2	22941
DKK1	22943
EFR3B	22979
TTC39A	22996
DOPEY1	23033
EXPH5	23086
PEG10	23089
FSTL4	23105
RAP1GAP2	23108
FRMD4B	23150
NUP210	23225
ARHGEF9	23229
COBL	23242
ASTN2	23245
MCF2L	23263
WWC1	23286
CUX2	23316
NEDD4L	23327
WDR7	23335
UBR4	23352
VPS8	23355
ZDHHC17	23390
NCAPH	23397
KCNH3	23416
SLC35A3	23443
HEY1	23462
CBX7	23492
RIMBP2	23504
TTC9	23508
MAPK8IP2	23542
PSD4	23550
TSPAN15	23555
LPAR3	23566
CASP14	23581
VSIG2	23584
DAPK2	23604
PHLDA3	23612
ZMYND8	23613
SH3BP1	23616
CBLC	23624
TRIM29	23650
SH3BP4	23677
CADM1	23705
EID1	23741
FLRT3	23767
ARHGAP8	23779
POTEH	23784
ZNF318	24149
QPCT	25797
SLC39A6	25800
SPDEF	25803
RAB26	25837
TECPR1	25851
PART1	25859
MPC2	25874
ZNF473	25888
TRIM58	25893
NIPSNAP3A	25934
PNKD	25953
KRT23	25984
ACOT11	26027
CNTNAP2	26047
ERC2	26059
ABCA12	26154
IFT172	26160
PTPN22	26191
PHGDH	26227
EHF	26298
SEZ6L2	26470
PLEK2	26499
CNNM1	26507
IL36RN	26525
SRPK3	26576
SH3YL1	26751
STEAP1	26872
GPR160	26996
NGFRAP1	27018
NSG1	27065
DAPP1	27071
LAMP3	27074
TSPAN13	27075
LYPD3	27076
UQCRQ	27089
CACNG4	27092
CLUL1	27098
SDCBP2	27111
FAM155B	27112
DKK4	27121
INPP5J	27124
TJP3	27134
CPAMD8	27151
NAAA	27163
TUBG2	27175
GNMT	27232
ARHGEF16	27237
TNFRSF21	27242
RND1	27289
SMPDL3B	27293
RAB30	27314
TOX3	27324
PCSK1N	27344
STK39	27347
CECR6	27439
PCLO	27445
TMEM176B	28959
RGCC	28984
ASTE1	28990
LINC00339	29092
SCG3	29106
TAGLN3	29114
BLNK	29760
CYP2S1	29785
GRHL1	29841
TFCP2L1	29842
SNX10	29887
HOOK2	29911
HILPDA	29923
PADI1	29943
RHOD	29984
SLC39A2	29986
KLK12	43849
DUOX2	50506
PODXL2	50512
IL20	50604
DEF6	50619
ANO7	50636
MYEF2	50804
IRX4	50805
F11R	50848
VILL	50853
PDE11A	50940
RPS27L	51065
CUTC	51076
SEPSECS	51091
SCCPDH	51097
RDH11	51109
TRIM17	51127
ANGPTL4	51129
RAPGEFL1	51195
DNAJC27	51277
GOLM1	51280
CYP39A1	51302
SLC25A37	51312
PLAC8	51316
HOOK1	51361
VGLL1	51442
DCDC2	51473
GSKIP	51527
RAB6B	51560
GDE1	51573
LSR	51599
DHRS7	51635
SARAF	51669
OAZ3	51686
PADI3	51702
SYT17	51760
STK26	51765
TM7SF3	51768
GALNT7	51809
BCL11A	53335
S1PR5	53637
IL20RA	53832
GPR87	53836
DUOX1	53905
SLC37A1	54020
FAM3B	54097
RIPK4	54101
GSAP	54103
ERRFI1	54206
SIAE	54414
YIPF1	54432
FAM134B	54463
KRT20	54474
RBM47	54502
EPB41L4B	54566
UGT1A7	54577
UGT1A6	54578
NDFIP2	54602
HES2	54626
UGT1A1	54658
LRRN3	54674
CRLS1	54675
CROT	54677
RBFOX1	54715
FEV	54738
NXPE4	54827
BSPRY	54836
SYTL2	54843
ESRP1	54845
SIDT1	54847
ARHGEF38	54848
FAM83E	54854
EPS8L1	54869
CNTLN	54875
RNF43	54894
ELOVL2	54898
RHBDL2	54933
SDHAF2	54949
HRASLS2	54979
TTC22	55001
MARCH1	55016
BANK1	55024
EPN3	55040
AIM1L	55057
SUSD4	55061
ENOX1	55068
UBR7	55148
FAM86C1	55199
PLEKHG6	55200
RCBTB1	55213
LRRC20	55222
STEAP3	55240
TMEM40	55287
ACOXL	55289
CHDH	55349
HJURP	55355
STYK1	55359
TMEM176A	55365
HES6	55502
TRPV6	55503
TNFRSF19	55504
TRIM36	55521
TMEM55A	55529
CDCA7L	55536
IL17RB	55540
CDC42BPG	55561
PPP1R9A	55607
FERMT1	55612
STAP2	55620
SLC39A4	55630
SYBU	55638
NBPF1	55672
MREG	55686
EDEM2	55741
RCOR3	55758
C1orf106	55765
ZNF415	55786
HR	55806
ST6GALNAC1	55808
TRERF1	55809
PECR	55825
GLT8D1	55830
EAF2	55840
PLGRKT	55848
TMEM165	55858
BEX1	55859
MESP1	55897
THSD1	55901
MYO5C	55930
BAIAP2L1	55971
DNAH7	56171
KCNQ5	56479
DNAJC12	56521
TMPRSS4	56649
MUC13	56667
CELF4	56853
MDM1	56890
PAK6	56924
ARNTL2	56938
RGMA	56963
AKR1B10	57016
CASC5	57082
CPA6	57094
RAB25	57111
CD177	57126
NIPAL3	57185
ADGRG6	57211
CEMIP	57214
ARFGEF3	57221
SENP7	57337
S100A14	57402
PPM1H	57460
PLEKHH1	57475
MKL2	57496
NLGN4X	57502
GPR158	57512
CGN	57530
KIAA1324	57535
KLHL42	57542
TXNDC16	57544
IGSF9	57549
NCEH1	57552
CEP126	57562
FAM135A	57579
SYT13	57586
FNIP2	57600
SHROOM3	57619
KIAA1522	57648
CAMSAP3	57662
RNF213	57674
ZFP14	57677
SHTN1	57698
TLDC1	57707
SLC7A14	57709
SEMA4G	57715
NCOA5	57727
WDR19	57728
CCDC181	57821
GRHL3	57822
CYP4F11	57834
CXCL16	58191
SQRDL	58472
PLEKHB1	58473
ABHD17C	58489
OVOL2	58495
ZNF250	58500
ENPP5	59084
NTN4	59277
TRPV4	59341
ALOXE3	59344
LGR6	59352
CDH26	60437
ELOVL5	60481
SH2D4A	63898
ANKEF1	63926
CHP2	63928
DMRTA1	63951
PRSS22	64063
PERP	64065
C19orf33	64073
SLC28A3	64078
LRRC4	64101
RTP4	64108
ARHGEF28	64283
RAB17	64284
ZSCAN31	64288
WBSCR17	64409
KLHL25	64410
GZF1	64412
SMYD3	64754
MEAF6	64769
MICAL1	64780
EPS8L2	64787
SLC13A3	64849
CDCP1	64866
CENPH	64946
NDRG4	65009
TMEM237	65062
WNK4	65266
WNK2	65268
KCTD14	65987
DLK2	65989
LRRC61	65999
CYP4F12	66002
DBNDD1	79007
TRPM8	79054
MLPH	79083
TRAPPC6A	79090
CARD14	79092
C1orf116	79098
APOO	79135
PPDPF	79144
FA2H	79152
PRR15L	79170
BCL2L14	79370
LRFN3	79414
RNF128	79589
PGBD5	79605
RIC3	79608
GALNT14	79623
TMEM53	79639
ROGDI	79641
SRD5A3	79644
VTCN1	79679
CENPU	79682
STEAP4	79689
C11orf80	79703
SH3D21	79729
NSUN7	79730
BBS10	79738
LMAN1L	79748
ZNF750	79755
ELMO3	79767
TXNDC15	79770
MYH14	79784
ARHGAP28	79822
NAA40	79829
TMC5	79838
CFAP69	79846
EPHX3	79852
SNX22	79856
MAP9	79884
ZNF613	79898
C2orf54	79919
ADM2	79924
MAP6D1	79929
PLEKHS1	79949
ERMP1	79956
DENND1C	79958
DENND2D	79961
WDR76	79968
GRHL2	79977
POF1B	79983
ESRP2	80004
ARL14	80117
TRIM46	80128
CWH43	80157
PRR36	80164
MOGAT2	80168
TMEM254	80195
ACSF2	80221
RAB11FIP1	80223
PDGFD	80310
CXXC4	80319
CCDC68	80323
WNT10A	80326
BPIFB2	80341
TRAF3IP3	80342
REEP4	80346
RNF39	80352
THSD7B	80731
SLC44A4	80736
TMEM177	80775
B9D2	80776
APOL4	80832
KCNH6	81033
OR51E2	81285
PLA2G12A	81579
NECTIN4	81607
TRMT1L	81627
VMP1	81671
AMN	81693
PPP1R14C	81706
VANGL1	81839
TMEM14B	81853
SFXN3	81855
MED25	81857
DRC3	83450
ABHD11	83451
ARHGAP24	83478
EPPK1	83481
CHST9	83539
NUDT12	83594
FAM167A	83648
MS4A8	83661
CRISPLD1	83690
ESPN	83715
SLC25A18	83733
SLC4A11	83959
REG4	83998
TMPRSS13	84000
EMILIN2	84034
ADGRV1	84059
KBTBD7	84078
LRRIQ1	84125
PPP1R1B	84152
LOXL4	84171
SLITRK6	84189
ANKRD20A1	84210
SPATC1L	84221
ZMYND15	84225
TMEM79	84283
TMEM246	84302
NUDT16L1	84309
PRAC1	84366
C15orf48	84419
CARD11	84433
RAB11FIP4	84440
PHYHIPL	84457
FBN3	84467
SPIRE2	84501
FAXC	84553
PARD6B	84612
DGAT2	84649
RNASE7	84659
SLC9A7	84679
GPT2	84706
CRACR2A	84766
MFSD9	84804
IL17RC	84818
HPDL	84842
TMEM25	84866
FAM136A	84908
FIBCD1	84929
HSH2D	84941
TNS4	84951
MICALCL	84953
SYTL1	84958
AJUBA	84962
FAM83A	84985
JMJD1C-AS1	84989
C11orf70	85016
PAQR8	85315
SHANK3	85358
SLC45A3	85414
RHPN2	85415
STON2	85439
FHDC1	85462
RSPH1	89765
SERPINB11	89778
SIGLEC10	89790
MAATS1	89876
C16orf45	89927
SAPCD2	89958
MIDN	90007
FLJ20021	90024
C9orf69	90120
DUOXA1	90527
STPG1	90529
TBL1Y	90665
CARMIL3	90668
CCDC126	90693
SEC11C	90701
SPOCD1	90853
FMNL3	91010
CCDC34	91057
CCDC74B	91409
MARVELD3	91862
CDHR1	92211
CAPN13	92291
SCGB3A1	92304
CRB3	92359
CHMP4C	92421
BICDL1	92558
FANK1	92565
DNER	92737
BPIFB1	92747
DRC1	92749
REEP6	92840
B3GNT7	93010
COQ10A	93058
DMKN	93099
CCDC114	93233
SDR42E1	93517
ARHGAP18	93663
PRKCDBP	112464
GTF3C6	112495
RDH13	112724
GLB1L3	112937
PLCD3	113026
IZUMO4	113177
KIF12	113220
SLC52A3	113278
FAM83F	113828
DTX2	113878
MAL2	114569
TIRAP	114609
LMTK3	114783
SORCS1	114815
C1QTNF1	114897
FBXO32	114907
C12orf56	115749
TLCD1	116238
ACSM1	116285
GRIN3A	116443
RAB3IP	117177
SSX2IP	117178
TMC1	117531
ZNF488	118738
MORN4	118812
ANKRD22	118932
LARGE2	120071
TMEM45B	120224
PIH1D2	120379
NXPE2	120406
DEPDC4	120863
NEDD1	121441
BTBD11	121551
TTC8	123016
TC2N	123036
DEGS2	123099
HYKK	123688
FSD2	123722
ZG16B	124220
PAQR4	124222
USP43	124739
GGT6	124975
CLDND2	125875
EID2B	126272
MISP	126353
KDF1	126695
KLHDC9	126823
MAB21L3	126868
IFFO2	126917
ERICH3	127254
GJB4	127534
DNAH14	127602
GOLT1A	127845
EDARADD	128178
TMEM125	128218
IQGAP3	128239
HIST3H2BB	128312
PIFO	128344
VSTM2L	128434
TSHZ2	128553
AP1S3	130340
SGPP2	130367
LYPD6	130574
LYPD6B	130576
TMEM178A	130733
CPNE4	131034
KCNH8	131096
FAM3D	131177
IL17RE	132014
OCIAD2	132299
GNPDA2	132789
EMB	133418
C5orf49	134121
CMBL	134147
SOWAHA	134548
RIPPLY2	134701
IRAK1BP1	134728
TAAR1	134864
NCOA7	135112
UNC5D	137970
LETM2	137994
PTPDC1	138639
SELM	140606
WFDC3	140686
SAMD10	140700
LINC00261	140828
SYT9	143425
OR51E1	143503
KBTBD3	143879
LAYN	143903
OVOS2	144203
ALG10B	144245
FAM101A	144347
KRT80	144501
FBXL16	146330
BICDL2	146439
RTN4RL1	146760
DHRS13	147015
KLC3	147700
ZNF583	147949
ZNF599	148103
C1orf74	148304
CREB3L4	148327
TMEM56	148534
SLC35F3	148641
ANKRD35	148741
MFSD4A	148808
BNIPL	149428
C1orf210	149466
C22orf42	150297
PROM2	150696
SLC38A11	151258
WDR49	151790
JAKMIP1	152789
PLEKHG4B	153478
MARVELD2	153562
FAM81B	153643
SH3RF2	153769
RAET1L	154064
SLC2A12	154091
AMOT	154796
ATP6V0E2	155066
AGR3	155465
PEBP4	157310
RDH10	157506
LINGO2	158038
RASEF	158158
PRUNE2	158471
FAAH2	158584
CH17-340M24.3	158960
USP54	159195
PATE1	160065
CCDC60	160777
TMEM30B	161291
EML5	161436
TMEM92	162461
ZNF519	162655
SYNE4	163183
DENND2C	163259
GBP6	163351
DENND1B	163486
IFNLR1	163702
LRRN4	164312
FAM171B	165215
SPTSSB	165679
RASSF6	166824
SGMS2	166929
BHLHA15	168620
COL22A1	169044
ARX	170302
RHOV	171177
ABHD3	171586
SDR16C5	195814
MPZL3	196264
FAM24B	196792
GRAMD2	196996
ZNF585A	199704
C1orf168	199920
TMEM61	199964
APOBEC3A	200315
APOBEC3F	200316
KRTCAP3	200634
TIGD1	200765
LIPH	200879
MUC20	200958
CEP112	201134
ZBTB7C	201501
TMEM154	201799
SMIM14	201895
ERICH5	203111
CERS3	204219
PDILT	204474
ARMC3	219681
C10orf35	219738
RTKN2	219790
SLC37A2	219855
SLC16A9	220963
NT5DC1	221294
ADGRF4	221393
FGD2	221472
KDM1B	221656
FAM200A	221786
VWDE	221806
SP8	221833
PRR15	222171
FAM83B	222584
SLC29A4	222962
LACE1	246269
HEPACAM2	253012
SERHL2	253190
ANKRD18A	253650
ASPHD1	253982
LPCAT4	254531
PLA2G4F	255189
RNF144B	255488
MAP7D2	256714
WDR72	256764
TINCR	257000
ARHGAP30	257106
C2orf72	257407
ALS2CL	259173
STEAP2	261729
LINC00094	266655
ADGRF1	266977
JAKMIP3	282973
NEAT1	283131
CRACR2B	283229
B4GALNT3	283358
KSR2	283455
SAXO2	283726
NOMO2	283820
HID1	283987
TMEM102	284114
PTRF	284119
CXCL17	284340
ZNF283	284349
NWD1	284434
RIIAD1	284485
CYB561D1	284613
RIMKLA	284716
FAM150B	285016
UNC80	285175
SLC9A9	285195
SEPSECS-AS1	285540
FAM83H	286077
NKAIN3	286183
CFAP157	286207
ILDR1	286676
KRT6C	286887
TTC6	319089
KRTAP13-2	337959
IFNE	338376
ANO9	338440
HCAR2	338442
LUZP2	338645
B4GALNT4	338707
ASB16-AS1	339201
ZNF181	339318
C2orf74	339804
TMPRSS11A	339967
SLC35D3	340146
ACER2	340485
VWA2	340706
OVCH2	341277
LRRC9	341883
FMN1	342184
NANOS3	342977
DUBR	344595
SOWAHB	345079
RSPH4A	345895
MACC1	346389
QRFP	347148
LANCL3	347404
TUBB2B	347733
SERINC2	347735
FAM131C	348487
CFAP100	348807
ZACN	353174
SBSN	374897
SLC26A5	375611
PNPLA7	375775
ENTPD8	377841
MALAT1	378938
SKIDA1	387640
CCDC184	387856
C2CD4B	388125
SBK1	388228
TMEM220	388335
TMEM238	388564
CAPN8	388743
BEND4	389206
ARHGEF37	389337
C6orf222	389384
NUPR2	389493
LRRC26	389816
C1QL3	389941
NKX1-2	390010
GDPGP1	390637
KCNJ2-AS1	400617
NCMAP	400746
ANKRD36C	400986
C4orf48	401115
C5orf63	401207
KLHL31	401265
C9orf152	401546
GOLGA7B	401647
RNF223	401934
KPNA7	402569
UFSP1	402682
PLPP6	403313
SPINK6	404203
CTXN1	404217
HOXB-AS3	404266
C16orf74	404550
POTEG	404785
DUOXA2	405753
PRR26	414235
C10orf55	414236
GOLGA6L9	440295
HSBP1L1	440498
ZYG11A	440590
HIST2H2BF	440689
MIAT	440823
CAPN14	440854
ANKRD20A3	441425
ANKRD18B	441459
FAM127C	441518
CBWD3	445571
RNF165	494470
CKMT1A	548596
FAM110C	642273
C15orf62	643338
PHGR1	644844
ASH1L-AS1	645676
C6orf132	647024
ANXA8	653145
GSTT2B	653689
MUC5B	727897
ANXA8L1	728113
SFTPA2	729238
RAD51AP2	729475
ZNF812P	729648
FAM160A1	729830
SHISA9	729993
TMEM170B	100113407
ZBTB42	100128927
UNQ6494	100129066
ZSCAN16-AS1	100129195
CECR5-AS1	100130717
TSTD1	100131187
TAT-AS1	100132529
CD24	100133941
SLC25A25-AS1	100289019
LINC00675	100289255
LINC01207	100505989
PPP5D1	100506012
OCLN	100506658
LINC01353	100506775
PWAR6	100506965
TMEM178B	100507421
MYZAP	100820829
TRAPPC12-AS1	100861515
RUNDC3A-AS1	101926996
ZNF529-AS1	101927599
MIR1199	102466515
LINC01497	102723487
LINC01315	102723775
TBC1D3E	102723859
