# Supplementary material for: Prostate epithelial genes define therapy-relevant prostate cancer molecular subtype
Source: Prostate Cancer Prostatic Dis. 2021 Apr 26;24(4):1080–92. doi: 10.1038/s41391-021-00364-x (PMC8616761; doi:10.1038/s41391-021-00364-x)
Supplement: Supplementary file 8 — Supplementary Table 3 [file 41391_2021_364_MOESM8_ESM.xlsx]

## Sheet: Gene Signature
SYMBOL	Cluster A	Cluster B	Cluster C	Cluster D
MARCH1	4.19	4.29	4.72	4.78
ABCC3	6.48	6.73	6.89	7.2
ABCC4	14.16	14.01	13.22	13.63
ABCC5	9.68	9.42	9.81	9.93
ABHD11	10.5	10.21	10.39	10.6
ABHD17C	10.18	10.15	9.83	9.77
ABHD3	8.65	8.68	8.56	8.42
ABO	3.24	3.17	2.99	2.55
ACADL	8.57	8.31	7.56	8.02
ACER2	7.29	7.27	7.03	6.92
ACOT11	4.75	5.19	5.1	5.1
ACOXL	5.85	6	4.61	5.46
ACP5	8.35	7.93	8.34	8.1
ACP3	15.75	17.27	15.41	14.42
ACSF2	6.86	6.71	7.06	6.87
ACSM1	10.4	10.15	9.35	9.78
ACSM3	10.08	9.94	9.77	10.39
ACYP1	6.02	6.02	6.33	6.2
ADAM8	6.45	6.36	6.59	6.88
ADAM9	11.42	12.02	12.24	11.83
ADGRF4	1.18	0.92	1.4	1.3
ADM2	9.77	9.49	9.04	9.45
ADRB1	9.44	9.5	9.12	9.42
AFF3	9.99	10.25	10.13	9.24
AGA	9.17	9.13	8.87	8.99
AGL	9.88	10.04	9.96	9.7
AGR2	12.9	12.19	12.24	12.84
AGR3	5.38	5.07	6.56	6.8
AGT	6.87	8.01	8.85	7.88
AJUBA	7.22	7.53	7.85	7.61
ALCAM	12.26	12.33	12.44	12.28
ALDH3A1	2.54	2.51	3.14	2.51
ALDH3A2	11.35	11.33	11.05	11.08
ALDH5A1	9.42	9.7	9.73	9.37
ALG10B	8.34	8.44	8.65	8.49
ALOX12B	1.94	1.98	2.51	1.98
ALOX15B	9.96	9.22	7.89	8.33
ALOXE3	2.78	2.49	2.65	2.18
ALS2CL	5.89	5.85	6.41	6.31
AMN	1.45	1.01	1.24	1.33
AMPH	3.41	3.46	3.35	3.62
ANKEF1	7.51	7.64	7.78	7.81
ANKRD20A3	3.17	3.03	2.89	2.83
ANKRD22	8.19	7.96	7.2	7.46
ANO9	5.73	5.8	6.29	6.27
ANPEP	10.35	10.27	8.04	8.82
ANXA1	10.39	10.9	10.73	10.59
ANXA2	11.23	11.32	11.41	11.15
ANXA3	10.88	10.9	10.14	10.65
ANXA8	4.62	5.07	5.12	4.93
AOC1	4.71	5.6	5.55	4.18
AP1M2	11.32	11.31	11.26	11.16
AP1S3	8.29	8.46	8.39	8.07
AP3B2	5.3	5.46	5.42	5.01
APLN	7.92	7.38	7.69	7.72
APOBEC3A	2.19	1.69	1.91	1.68
APOBEC3B	4.93	4.44	5.15	4.8
APOBEC3F	6.91	6.73	6.64	6.57
APOL4	9.21	8.57	8.79	8.33
APOO	8.39	8.43	8.33	8.25
AQP2	0.88	0.66	0.9	0.6
ARHGAP18	9.5	9.64	9.2	9.36
ARHGAP24	6.32	6.2	6.16	6.36
ARHGAP30	7.33	7.19	7.34	7.61
ARHGAP8	8.96	8.69	8.52	8.94
ARHGEF16	9.46	9.29	9.41	9.3
ARHGEF28	6.52	6.69	6.86	6.82
ARHGEF37	10.75	10.75	10.38	10.62
ARHGEF38	7.01	7.37	7.32	6.99
ARHGEF5	9.33	9.22	9.03	9.37
ARHGEF9	8.94	9.02	8.97	8.86
ARL14	0.55	0.87	0.91	0.73
ARMC3	3.24	3.02	3.17	2.97
ARNTL2	2.72	3.1	3.47	3.17
ARVCF	9.86	9.68	9.69	10.1
ARX	5.72	5.72	5.02	4.87
ASB16-AS1	7.46	7.3	7.26	7.42
ASCL1	3.04	3.16	2.66	2.79
ASCL2	4.02	3.79	3.21	4.13
ASPHD1	6.57	6.83	6.6	6.48
ASS1	9.73	10.1	10.35	10.07
ASTE1	7.09	7.08	7.27	7.26
ATP1B3	10.56	10.63	10.65	10.71
ATP2C2	9.3	9.67	9.5	9.29
ATP6V0E2	12.11	11.6	11.6	11.87
AUH	9.66	9.54	9.31	9.29
B3GALT2	4.68	4.75	4.09	4.48
B3GNT3	4.41	4	4.05	3.73
B3GNT7	5.73	5.6	5.58	5.59
B4GALNT3	6.76	6.41	6.84	6.86
B4GALNT4	8.33	8.66	9.45	9.41
B9D2	6.69	6.57	6.18	6.56
BAIAP3	9.36	9.63	9.65	10.07
BANK1	8.74	8.69	8.39	8.53
BARX2	7.03	6.99	6.48	7.14
BATF	4.46	4.08	4.36	5
BBS10	8.59	8.72	8.77	8.74
BBS2	9.46	9.6	9.73	9.48
BCAS1	10.31	10.17	9.7	9.5
BCL2L1	11.52	11.5	11.49	11.52
BEND4	10.35	10.46	9.63	9.81
BEX1	3.46	4.14	3.72	3.26
BHLHA15	7.3	7.12	6.65	7.32
BIK	9.2	9.04	8.86	9.3
BIRC3	7.62	7.79	7.78	8.15
BIRC5	5.62	5.58	6.35	6.05
BLNK	8.22	8.19	7.68	8
BMPR1B	11.75	11.94	11.62	11.7
BNC1	1.96	2.03	1.92	1.94
BNIPL	4.5	4.77	4.36	4.67
BPIFB1	2.62	2.62	2.24	2.81
BPIFB2	6.29	6.73	6.59	6.74
BSPRY	8.89	8.64	8.92	8.92
BTBD11	8.36	8.41	7.54	8.12
BTC	5.14	5.17	5.31	5.46
C10orf55	1.56	1.56	1.35	1.45
C11orf80	9.26	9.18	9.16	9.15
C12orf56	3.04	3.91	3.02	3
C15orf48	8.75	8.83	7.69	6.98
C15orf62	4.32	4.37	4.35	4.49
C16orf74	3.7	3.79	3.91	3.75
C1orf116	13.02	12.95	12.85	12.82
C1orf210	8.55	8.48	8.18	8.21
C1QL3	3.95	3.94	3.96	3.82
C22orf42	1.18	1.39	1.01	1.76
C2CD4B	3.76	3.27	3.58	3.41
C2orf72	10.14	10.48	9.1	9.63
C2orf74	7.68	7.38	7.07	7.43
C4orf48	4.2	3.88	4.93	4.55
C5orf49	6.69	6.6	6.15	6.92
C5orf63	5.65	5.31	5	5.58
C6orf132	8.42	8.24	8.35	8.14
C9orf152	10.98	10.81	10.24	10.82
CA9	0.57	0.77	0.8	0.56
CACNA1A	2.05	1.87	2.01	2.21
CACNA1H	9.92	10.21	9.81	9.74
CACNB4	6	6.29	6.16	5.93
CACNG4	8.14	7.88	6.87	7.28
CADPS	6.51	7.39	7.78	6.98
CAMK2B	8.57	8.9	8.38	8.58
CAMSAP3	10.71	10.43	10.45	10.6
CAPG	8.7	8.4	8.51	8.56
CAPN1	11.93	11.8	11.94	11.88
CAPN13	4.73	5.27	5.08	5.82
CAPN14	2.02	2.28	2.47	2.72
CAPS	9.47	9.22	9.29	9.41
CARTPT	2.74	2.29	1.86	2.29
CASP14	0.28	0.34	0.42	0.21
CAV1	9.53	9.41	9.31	9.18
CAV2	7.86	7.89	7.88	7.77
CBLC	9.18	8.71	8.99	9.7
CBR1	10.38	10.41	10.06	10.24
CBS	10.79	10.9	10.69	10.71
CBWD3	7.58	7.55	7.41	7.53
CBX7	10.45	10.3	10.02	10.28
CCDC114	3.18	3.48	3.84	3.46
CCDC126	7.45	7.5	7.52	7.5
CCDC181	3.18	2.98	2.88	3.01
CCDC184	4.3	4.28	4.57	4.64
CCDC34	7.82	7.87	7.88	8.16
CCDC60	3.69	4.24	3.22	3.53
CCDC68	5.49	5.51	5.14	5.52
CCDC74B	7.12	6.72	6.53	6.33
CCDC85B	8.2	7.59	8.18	8.4
CCL20	2.69	3.22	3.44	3.17
CD177	7.24	7.88	7.7	7.49
CD24	12.41	12.37	12.83	12.99
CD38	6.32	7.22	5.45	5.08
CDCA7L	7.89	8.39	7.65	8.78
CDCP1	8.84	9.46	9.36	9.43
CDH1	13.63	13.81	13.86	13.21
CDH26	7.88	8.01	6.93	7.73
CDH3	8.98	9.33	9.13	8.91
CDHR1	3.39	3.65	3.8	3.38
CDK18	7.13	6.89	7.29	7.5
CDK5R2	1.8	2.06	2.29	1.96
CDKN2A	5.21	5.42	6.01	5.76
CDS1	10.04	10.06	10.1	9.93
CEACAM1	8.65	8.61	8.58	8.84
CEACAM5	3.75	4.3	5.57	3.76
CEACAM6	4.47	4.91	5.14	4.4
CEACAM7	0.68	0.99	1.31	0.84
CEL	3.72	3.43	3.91	4.32
CELF4	3.42	3.74	3.56	3.51
CELSR2	8.75	8.8	9.13	9.08
CEMIP	5.98	5.79	5.97	5.79
CENPH	6.16	6.15	6.68	6.52
CENPU	7.32	7.14	7.76	7.51
CEP112	7	6.88	6.97	7.13
CEP126	6.01	5.87	6.06	6.03
CEP162	6.82	6.88	6.93	6.97
CERS3	1.72	2.1	1.51	1.76
CFAP69	8.75	8.97	8.9	8.61
CFTR	5.41	5.87	5.47	5.31
CGN	10.65	10.85	10.8	10.84
CHDH	9.75	9.72	9.5	9.58
CHGA	7.16	7.67	6.85	7.99
CHGB	5.62	6.14	5.94	6.17
CHMP4C	9.68	9.63	9.44	9.72
CHRNA2	11.2	10.9	9.43	9.95
CHST6	3.01	3.23	3.41	3
CHST9	5.21	5.69	5.32	4.48
CIB1	11.87	11.74	11.54	11.66
CITED1	5.71	6.52	5.96	4.82
CKMT1A	6.63	7.07	6.81	6.69
CLCA2	2.51	3.51	2.85	1.89
CLCA4	2.11	2.92	1.98	1.71
CLCN4	6.88	6.93	6.67	6.8
CLDN10	3.4	2.75	3.5	3.83
CLDN16	0.6	0.88	1.2	0.76
CLDN3	12.59	11.96	12.14	12.63
CLDN4	12.99	12.8	12.81	13.06
CLDN7	11.36	11.34	10.89	10.77
CLDN8	10.43	10.4	9.7	10.12
CLDND2	2.69	2.5	2.78	2.24
CLGN	10.67	10.27	9.5	9.65
CLUL1	7.52	7.28	7.04	7.09
CMBL	9.69	9.71	9.17	9.09
CNNM1	7.63	7.9	7.36	7.54
CNTN3	7.99	8.32	7.93	8.39
CNTNAP2	10.91	11.01	9.48	9.87
COBL	10.88	10.85	10.54	10.5
COL4A6	6.88	6.75	5.91	6.29
COQ10A	7.05	7.02	6.9	6.97
CORO2A	11.34	11.13	11.23	11.24
CP	7.31	7.81	8.19	8.12
CPA6	3.41	3.52	3.07	2.8
CPAMD8	9.16	9.36	8.5	8.97
CPB1	4.81	5.51	6.07	5.32
CPE	13.41	13.18	12.64	12.39
CPNE4	11.23	11.32	10.81	11.35
CRABP2	6.93	6.77	7.15	7.18
CRACR2B	10.48	10.27	10.45	10.53
CRB3	8.97	8.85	8.76	8.76
CREB3L4	12.75	12.74	12.29	12.6
CRISP1	0.42	0.32	0.58	0.89
CRISP3	8.77	9.17	9.18	10.89
CRISPLD1	9.09	9.09	10	9.47
CRLS1	10.43	10.43	10.53	10.5
CRMP1	6.83	6.96	7.11	7.03
CRYM	9.94	10.02	8.89	9.08
CST1	5.22	5.06	6.35	6.41
CTNND2	8.72	8.41	8.63	8.75
CTSH	11.33	11.11	10.98	11.18
CTSV	4.62	4.68	5.43	5.15
CTXN1	7.4	7.47	7.84	7.78
CUTC	7.72	7.71	7.41	7.75
CUX2	10.5	10.53	10.39	10.87
CWH43	10.31	9.75	9.36	9.55
CXADR	9.02	9.19	9.54	9.41
CXCL11	6.71	6.5	6.84	7.11
CXCL16	9.72	9.77	9.5	9.6
CXCL17	4.35	4.5	4.15	4.05
CXCL6	4.22	4.33	3.87	4.09
CXCR6	4.72	4.66	4.31	4.91
CXXC4	2.33	2.48	2.87	2.79
CYB561	12.92	12.77	12.69	12.62
CYB561D1	8.18	8.07	8.1	8.29
CYP24A1	2.81	3.13	2.57	2.79
CYP2S1	4.12	4.05	4.31	4.29
CYP39A1	9.69	9.83	9.23	9.19
CYP3A5	4.15	4.12	3.89	3.78
CYP4F11	6.91	6.58	6.87	6.35
CYP4F12	4.2	3.64	4.04	3.77
CYP4F2	2.82	2.44	1.67	1.14
CYP4F3	1.88	1.69	1.74	1.25
CYP4F8	6.21	5.2	5.69	6.57
DACH1	8.46	8.79	8.43	8.56
DAPK2	7.02	7.43	7.58	7.41
DAPP1	4.22	4.36	4.82	4.81
DBI	12.31	12.06	11.91	11.78
DBNDD1	9.41	9.73	9.71	9.52
DDC	4.2	4.21	5.13	4.66
DEF6	8.87	8.78	8.54	8.79
DEFB1	3.84	4.2	3.75	3.72
DEGS2	6.7	6.53	6.2	6.14
DENND1B	5.96	6.19	6.43	6.21
DENND1C	8.02	7.87	7.8	7.98
DENND2C	4.93	5	5.25	5.09
DENND2D	8.2	8.27	7.92	8.06
DEPDC4	3.45	3.61	3.81	3.29
DGAT2	7	6.97	7.44	7.23
DGKQ	8.81	8.76	9.06	9.03
DHRS13	9.89	10.16	9.83	9.59
DHRS7	13.88	13.59	13.21	13.02
DHRS9	3.58	3.09	3.4	3.3
DKK1	5.01	4.93	4.66	5.28
DKK4	0.77	0.65	0.92	0.99
DLEC1	3.48	3.81	3.48	3.49
DLG3	10.54	10.55	10.58	10.51
DLGAP5	4.85	5.25	6.34	5.7
DLK2	4.98	5.44	5.19	4.99
DMKN	5.58	5.74	5.56	5.69
DNAH7	5.47	5.49	5.82	5.83
DNAJC12	7.27	7.3	7.7	7.22
DNAJC27	7.05	7.23	7	7.07
DNAJC6	6.09	6.01	6.22	5.83
DNALI1	9.07	8.49	8.04	8.67
DNER	4.93	5.23	5.47	4.77
DPP4	12.33	11.75	11.38	11.44
DPYS	3.39	3.43	2.14	2.17
DPYSL3	11.31	11.27	11.08	11.27
DRC1	0.48	1.27	0.9	0.81
DSC2	10.99	11.15	11.07	11.16
DSC3	7.28	7.64	7.08	7.05
DSG2	11.51	11.6	11.64	11.59
DSG3	2.38	2.54	2.65	2.3
DST	10.68	10.77	10.98	10.63
DTNA	7.64	7.85	7.92	7.78
DTNB	9.74	9.64	9.32	9.51
DTX2	8.76	8.7	8.55	8.82
DUOX1	6.16	6.25	5.49	5.82
DUOX2	3.93	4.19	3.71	3.42
DUOXA1	3.87	4.12	3.51	3.53
DUOXA2	1.82	1.86	1.7	1.53
DUSP5	7.99	7.76	7.41	7.93
DYNC1I1	5.95	6.06	5.9	5.93
EAF2	7.78	7.12	6.57	7.16
EDARADD	7.85	8.48	8.33	8.23
EDN2	5.01	4.75	4.65	4.73
EEF1B2	11.65	11.84	11.81	12.01
EFR3B	4.82	5.21	5.23	5.08
EGF	7	7.66	6.74	7.52
EGR4	2.63	2.76	1.73	2.46
EHF	11.71	11.99	12.05	11.79
EID1	12.25	12.34	12.04	12.18
EID2B	5.5	5.63	5.46	5.4
ELAVL4	0.85	0.83	1.22	0.74
ELF3	11.19	11.08	11.28	11.55
ELF5	7.28	6.08	6.44	5.89
ELL2	11.89	11.85	11.29	11.34
ELMO3	9.86	9.95	9.83	9.76
ELOVL2	9.45	9.41	8.78	8.84
ELOVL5	12.87	13.16	12.85	12.95
EMB	11.35	11.6	11.43	11.49
EMILIN2	8.12	8	7.38	7.77
EML5	7.78	7.56	7.51	6.86
EMP1	10.18	9.94	9.95	9.95
ENO1	13.56	13.59	14.01	13.77
ENO2	7.71	7.83	7.94	7.78
ENOX1	7.63	8.05	7.49	7.69
ENPP3	6.75	6.4	5.98	7.02
ENPP5	10.47	10.82	10.46	9.97
ENTPD5	11.49	11.31	10.84	10.66
ENTPD8	3.06	2.83	3.49	3.26
EPCAM	12.63	12.78	12.82	12.81
EPHA1	7.88	7.77	7.86	7.99
EPHA2	7.01	6.94	7.04	6.88
EPHB4	10.63	10.56	11.09	11.16
EPHX2	10.81	10.92	10.43	10.36
EPHX3	2.77	2.93	2.9	2.55
EPN3	10.55	10.39	10.53	10.57
EPS8L1	9.48	9.58	8.87	9.35
EPS8L2	10.72	10.4	10.89	10.92
ERBB2	12.32	12.3	12.18	12.29
ERBB3	12.61	12.3	12.4	12.52
ERBB4	4.44	4.81	4.69	4.92
ERC2	3.59	4.04	4.07	3.72
ERICH3	1.07	1.77	1.78	1.53
ERICH5	5.94	6.26	6.61	6.3
ERLIN2	10.87	11.37	11.16	10.98
ERMP1	9.82	9.83	9.8	9.79
ERN2	2.56	2.36	1.98	2.08
ERRFI1	10.03	10.24	10.01	10.34
ESRP1	11.45	11.45	11.51	11.58
ESRRG	7.55	8.22	8.07	7.77
EVPL	10.53	10.28	10.51	10.6
EXPH5	7.62	7.84	7.93	7.89
EYA2	10.07	9.51	9.49	10.11
F11R	11.36	11.4	11.62	11.44
F2RL1	9.25	8.87	9.34	9.1
FA2H	6.93	6.79	6.68	6.52
FAAH	11.79	11.6	11.36	11.54
FAAH2	8.55	8.6	8.12	8.19
FABP3	6.85	6.73	6.34	6.63
FABP5	7.27	6.27	5.41	6.26
FAM131B	3.72	3.48	4.69	3.92
FAM131C	0.88	0.8	1.06	0.95
FAM135A	9.93	9.72	9.41	9.4
FAM136A	10.01	9.96	10.1	10.16
FAM155B	8.37	8.42	8.29	8.23
FAM160A1	7.33	7.27	7.34	7.19
FAM167A	4.51	4.41	4.64	4.84
FAM171B	6.97	7.28	7.59	7.4
FAM189A2	10.03	9.73	9.06	9.85
FAM200A	7.77	7.83	7.71	7.82
FAM24B	4.01	4.16	3.87	4.26
FAM3B	10.94	8.83	8.58	9.2
FAM3D	7.57	8.59	8.38	8.22
FAM81B	1.76	2.5	2.22	1.93
FAM83A	0.89	1.02	1.27	0.92
FAM83B	2.85	3.15	2.74	3.09
FAM83E	5.32	6.05	6.51	5.52
FAM83F	7.6	7.39	7.83	7.33
FANCF	8.97	9.06	9.34	9.35
FANK1	5.36	4.95	4.88	5.07
FASN	14.78	14.72	15.44	15.44
FAT2	5.69	6.09	5.74	5.57
FAXC	7.5	7.67	7.73	7.73
FBN3	2.79	2.73	2.74	2.86
FBP1	11.36	11.16	9.79	10.87
FBXL16	5.74	6.59	6.75	6.24
FBXO32	9.14	9.18	8.77	9.1
FCGR1B	4.34	4.05	4.44	4.47
FERMT1	7.09	7.39	7.38	7.43
FEV	8.1	7.84	6.84	7.78
FFAR2	7.83	7.68	7.21	7.82
FGD2	5.2	5	5.11	5.46
FGF14	4.64	4.42	5.07	5.46
FGFBP1	2.21	2.4	1.67	1.85
FGFR2	7.64	8.26	7.73	7.45
FGFR3	8.97	8.94	8.57	8.78
FGL1	3.52	3.88	4.08	3.98
FHDC1	8.59	8.6	8.76	8.33
FIBCD1	1.95	2.17	2.94	2.83
FKBP1B	6.88	6.79	6.38	6.25
FLRT3	6.87	7.18	6.88	6.88
FMNL3	7.93	7.82	8.12	8.26
FNIP2	9.94	10.3	9.92	10.2
FOXA1	13.55	13.63	13.54	13.51
FOXA2	2.04	1.76	2.14	2.78
FOXA3	3.68	3.83	3.19	4.15
FOXO3	10.99	11.31	11.42	11.22
FRK	6.21	6.83	6.84	6.39
FRMD4B	9.69	9.46	9.32	9.59
FSTL4	5.01	5.18	5.15	4.78
FUCA1	11.11	10.92	10.81	10.62
FUT1	7.62	7.37	7.58	7.45
FUT2	4.26	4.41	4.24	4.29
FUT3	1.93	1.99	2.91	2.18
FUT9	3.13	3.45	4.26	2.76
FXYD3	12.43	11.9	11.53	11.64
GABRB3	9.63	9.71	9.73	9.9
GABRG3	6.93	6.85	5.78	6.08
GALNT14	4.26	5.29	4.83	4.81
GALNT5	3.41	4.31	4.18	3.56
GALNT7	12.56	12.84	12.21	12.58
GALR1	1.82	1.49	0.86	1.5
GALR2	1.26	1.23	1.05	1.16
GBP3	8.21	8.55	8.06	8.15
GBP6	0.9	0.97	1.1	1.15
GCLC	9.88	9.89	9.84	9.77
GDA	1.95	2.73	3.97	3.48
GDE1	11.14	11.22	11.22	11.11
GDF15	12.84	12.99	12.12	11.92
GDPGP1	6.22	6.11	6.08	6.12
GGH	5.82	6.16	6.14	6.09
GGT1	10.96	10.59	10.64	11.75
GGT6	5.81	6.1	5.46	5.79
GGT7	8.56	8.66	8.32	8.24
GIPC1	10.71	10.68	10.81	10.79
GJB1	10.86	11.19	10.75	11.26
GJB4	2.37	2.61	2.29	2.38
GJB5	3.24	3.37	3.19	3.03
GLG1	11.98	12.08	12.04	11.88
GLRX	7.91	7.88	8.1	7.99
GLUL	12.49	12.62	12.53	12.63
GMPR	11.03	10.91	10.3	10.76
GNG4	10.02	9.89	9.02	9.77
GNMT	8.92	8.69	8.02	7.9
GNPDA2	8.57	8.8	8.69	8.78
GOLGA7B	4.36	4.18	5.42	4.85
GOLT1A	6.07	5.81	6.07	6.28
GP2	8.79	9.25	9.86	8.58
GPD2	10.25	10.4	10.4	10.07
GPR158	6.74	7.03	6.24	6.11
GPR160	11.07	11.28	11.29	11.37
GPR27	4.5	4.37	4.71	4.67
GPR37	6.74	6.56	7.2	6.67
GPR87	4.08	4.35	4.03	4.09
GPT2	11.62	11.43	11.01	11.56
GPX2	4.03	4.26	4.38	3.56
GRB7	8.39	8.38	8.38	8.79
GREB1	12.14	12.23	10.83	10.82
GRHL1	8.75	8.64	8.66	8.65
GRHL3	4.76	4.39	5.05	4.43
GRIN1	7.16	6.62	7.05	7.2
GRIN3A	7.78	7.72	8.38	8.23
GRP	2.21	2.62	2.41	2.67
GSKIP	9.42	9.4	9.59	9.2
GTF3C1	12.85	12.8	12.72	12.61
GTF3C3	8.77	8.97	9.18	9.02
GTF3C6	10.78	10.83	10.85	10.7
GYG2	7.63	7.88	7.83	7.83
GZF1	8.51	8.58	8.53	8.56
HADH	10.54	10.64	10.73	10.55
HAS3	5.51	5.33	5.34	5.39
HBEGF	8.15	7.94	7.31	7.71
HCAR2	5.22	5.15	4.67	4.72
HCLS1	7.86	7.57	7.67	8.11
HEPACAM2	4.55	5.25	4.47	4.64
HES2	6.63	6.12	6.04	6.02
HES6	6.92	6.73	7.24	6.93
HFE	5.46	5.42	5.23	5.12
HGD	9.94	9.83	9.19	9.77
HHEX	5.49	5.5	5.78	5.75
HID1	12.82	12.62	12.33	12.52
HIST1H2AC	12	11.62	11.21	11.25
HIST1H2AE	8.47	7.94	7.4	7.9
HIST1H2BC	8.94	8.15	8.06	7.51
HIST1H2BD	10.07	9.67	9.26	9.45
HIST1H2BE	5.07	4.88	4.75	4.32
HIST1H2BF	3.88	3.74	3.74	3.23
HIST1H2BG	7.6	7.18	6.17	6.69
HIST1H3E	7.66	7.67	6.83	7.04
HIST1H4E	4.32	3.87	3.48	3.98
HIST1H4H	9.11	8.43	8.2	7.82
HIST2H2BF	8.17	7.85	7.24	7.19
HIST3H2BB	3.76	3.62	3.41	3.62
HJURP	6.17	5.96	6.94	6.43
HLTF	10.29	10.67	10.84	10.59
HMGB3	9.29	9.31	9.53	9.3
HMGCS1	10.23	10.44	10.97	10.41
HMGCS2	9.33	9.84	9.04	8.58
HNF4G	5.6	5.21	5.34	5.49
HOOK1	9.64	9.8	9.89	9.79
HOOK2	10.17	10.09	10.11	10.1
HOXA11	8.56	8.62	8.04	8.67
HOXA13	8.57	8.88	8.62	8.6
HOXB13	13.88	13.8	13.82	13.66
HOXB3	5.69	5.97	5.84	5.86
HOXB6	2.77	3.23	3.89	3.45
HOXB8	1.38	1.59	1.88	1.48
HOXB9	3.6	3.52	4.4	3.79
HOXD10	5.04	5.26	4.94	5.1
HPDL	3.24	3.5	2.31	3
HPN	12.72	12.5	12.09	12.56
HS3ST4	6.85	6.82	6.5	6.7
HSBP1L1	7.21	7.21	7.08	7.05
HSD11B2	7.55	7.36	7.64	7.8
HSD17B2	2.02	2.22	2.82	2.41
HSD17B6	9.48	8.36	8.04	8.45
HSH2D	8.57	8.49	8.1	8.29
HSPA1A	14.23	14.02	13.86	14.15
HSPA1B	11.59	11.44	11.42	11.57
HYKK	5.96	6.09	6.12	5.98
ICA1	10.68	10.62	10.56	10.72
ID1	8.58	8.24	8.1	8.49
IDH1	13.1	13.05	13.55	12.88
IDH2	11.87	11.89	11.99	11.91
IFFO2	8.81	8.54	8.92	8.77
IFNE	0.57	0.48	0.67	0.6
IFNLR1	7.61	7.11	7.51	7.06
IFT172	8.9	8.95	9.07	9.21
IGFBP3	10.21	10.35	10.8	10.66
IGSF3	9.64	9.48	9.34	9.6
IGSF9	8.78	8.7	8.65	8.99
IHH	6.87	6.67	6.96	7.5
IKZF2	8.37	8.67	8.54	8.6
IL17RB	7.23	7.36	7.23	7.2
IL17RC	10.69	10.5	10.49	10.49
IL17RE	6.27	6.11	5.97	5.83
IL18	5.2	5.07	5.2	5.45
IL1A	0.43	0.4	0.66	0.53
IL1B	4.34	3.87	3.85	3.93
IL1R1	12.21	12.25	11.84	11.88
IL1RN	4.65	4.41	4.98	4.74
IL20	0.67	0.56	0.39	0.66
IL20RA	9.19	9.35	9.06	9.42
IL2RB	6.21	6.19	6.22	6.57
IL36RN	2.27	2.17	2.41	1.93
IL6ST	9.27	9.38	9.3	9.16
INA	2.71	3.44	2.67	2.88
INPP5J	8.12	7.76	7.81	8.04
IQGAP2	11.49	11.82	11.34	11.24
IQGAP3	5.91	5.76	6.84	6.42
IRF5	6.95	6.68	7.13	7.33
IRX4	7.73	7.23	8	8.24
IRX5	6.61	6.53	6.26	6.25
ITGB4	9.28	9.25	9.4	9.36
ITGB6	6.01	6.34	6.4	6.38
IZUMO4	6.4	6.17	6.03	6.12
JAKMIP1	4.65	4.34	4.4	4.39
JMJD1C-AS1	4.82	4.79	4.69	5
JUP	12.71	12.86	12.84	12.93
KBTBD3	6.79	6.92	6.7	6.73
KBTBD7	7.8	7.76	7.7	7.58
KCNC2	7.64	7.1	7.53	7.18
KCNC3	6.15	6.6	6.29	6.47
KCNH3	2.85	3.15	3.08	3.12
KCNH6	7.55	7.27	5.72	6.36
KCNH8	5.62	6.29	6.16	6.64
KCNJ11	8.47	8.52	8.4	8.69
KCNJ2	6.33	6.33	6.15	6.38
KCNJ6	2.33	1.95	0.91	1.13
KCNK6	7.9	7.93	7.4	7.58
KCNN4	9.2	9.3	9.42	9.59
KCNQ1	8.61	8.65	8.77	8.72
KCNQ5	3.85	4.07	4.19	4.27
KCTD14	5.68	5.62	5.03	5.06
KDF1	8.94	8.84	8.91	8.99
KDM1B	8.52	8.58	8.8	8.57
KIAA1324	13.02	12.74	12.56	13.17
KIAA1522	12.64	12.55	12.67	12.7
KIF12	7.39	6.61	6.46	7.63
KIF1A	9.64	9.85	10	9
KIF3C	7.52	7.25	7.79	7.47
KISS1	0.92	0.6	0.96	1
KLC3	5.34	5.32	6.27	6.31
KLF5	9.07	9.16	9.23	8.94
KLHDC9	8.08	7.84	7.85	8.09
KLHL25	7.99	7.87	7.84	7.97
KLHL42	9.33	9.45	9.46	9.43
KLK1	4.3	4.07	3.88	3.95
KLK10	6.23	6.14	5.13	5.95
KLK11	10.65	10.11	8.26	9.67
KLK12	6.93	5.51	4.32	6.52
KLK4	14.3	13.76	13.16	13.76
KPNA5	5.89	6.39	6.19	5.96
KPNA7	1.41	1.27	1.11	1
KRT13	4.55	4.96	3.67	3.59
KRT15	8.4	8.76	7.72	8.38
KRT16	3.2	4.01	3.86	3.16
KRT18	14.14	13.91	13.64	13.9
KRT19	11.03	11.09	10.89	10.77
KRT20	1.13	1.8	2.42	1.96
KRT23	5.61	5.44	5.3	5.31
KRT4	3.72	3.9	3.39	3.12
KRT5	9.25	9.32	8.7	9.18
KRT7	7.85	7.86	7.47	7.7
KRT80	5.45	5.62	7.17	6.86
KRTAP13-2	2.69	1.68	1.09	1.65
KRTCAP3	9.11	9.16	9.3	9.29
LAD1	10.11	10.22	10.24	10.43
LAMB3	7.98	8.1	8.1	7.83
LAMC2	8.85	9.52	9.61	9.92
LAMP3	5.9	6.21	6.65	6.35
LANCL1	10.72	10.9	10.93	10.79
LANCL3	2.02	2.46	1.76	2.31
LAYN	6.54	6.6	6.55	6.6
LCN2	7	7.4	7.45	6.69
LDLRAD4	8.91	9.13	9.42	9.79
LETM2	3.38	3.74	3.75	3.56
LGR6	4.34	3.95	3.84	3.56
LINC00261	3.31	3.01	2.94	4.03
LINC00339	7.86	7.82	7.84	7.83
LINGO2	1.27	0.92	0.81	0.95
LLGL2	10.54	10.36	10.6	10.67
LMAN1L	8.65	8.07	7.6	8.59
LMO7	10.67	10.8	10.43	10.37
LMTK3	7.1	7.21	7.04	7.35
LMX1B	5.18	5.12	5.17	4.96
LPAR2	9.23	9.03	8.85	9.15
LPAR3	7.56	8.5	6.56	7.25
LRFN3	8.31	8.04	8.17	8.26
LRRC20	7.81	7.91	8.2	8.19
LRRC26	10.24	9.36	9.4	10.22
LRRC4	3.73	3.2	3.86	3.56
LRRC61	8.21	8.01	7.87	8.25
LRRIQ1	6.19	6.16	6.18	5.97
LRRN3	3.6	3.37	3.34	3.43
LSR	11.61	11.56	11.64	11.52
LTF	9.93	9.76	8.57	9.49
LUZP2	9.28	9.64	8.62	9.69
LY6D	1.65	2.11	1.11	1.44
LY6H	1.8	2.56	2.89	2.14
LYL1	5.09	4.96	4.8	5.26
LYN	9.01	8.93	9	9.13
LYPD3	8.52	8.64	8.1	8.1
LYPD6	7.14	7.33	6.68	6.33
LYPD6B	6.54	6.23	5.71	6.04
LYZ	9.27	9.17	9.84	10.02
MAATS1	6.45	7.19	6.75	7.15
MAB21L3	4.91	4.98	5.14	5.89
MACC1	5.4	5.4	5.8	5.86
MAL	3.39	2.79	2.25	3.04
MAL2	11.69	11.82	11.66	11.68
MALL	9.84	9.65	9.68	9.27
MAOA	12.72	12.95	12.31	12.23
MAOB	9.24	9.43	8.56	9.01
MAP2K6	7.23	7.55	7.17	7.59
MAP3K9	6.19	6.25	6.71	6.14
MAP6D1	6.86	6.69	7.09	6.92
MAP7	11.45	11.55	11.71	11.73
MAP9	9.65	9.92	9.96	9.73
MARVELD3	9.02	8.73	8.48	8.46
MB	9.07	9.04	9.3	9.28
MCF2L	10.32	10.29	10.57	10.65
MDFI	6.89	7.98	6.58	7.69
MDM1	7.44	7.56	7.64	7.66
MEAF6	11.74	11.27	11.02	11.28
MEGF6	9.45	9.18	9.19	9.62
MEGF9	9.54	9.63	9.61	9.48
MERTK	9.25	9.15	9.02	9.25
MESP1	9.99	9.28	8.01	8.66
MET	7.48	7.64	7.84	7.59
MFSD9	7.62	7.5	7.49	7.26
MGAT5	6.85	7.03	7.44	7.11
MICAL1	9.55	8.94	8.6	9.25
MICALCL	5.4	5.38	5.58	5.61
MIDN	10.99	10.66	10.93	10.96
MIPEP	9.92	9.92	9.41	9.2
MISP	7.71	7.12	6.69	6.7
MKI67	8.5	8.47	9.17	9.09
MME	10.02	10.65	10.51	9.84
MMP13	1.2	2	2.33	1.43
MMP7	8.87	9.1	9.67	9.21
MORN4	8.41	8.36	7.94	8.17
MPC2	12.31	11.93	11.7	11.8
MPHOSPH6	7.51	7.66	7.52	7.24
MPZL3	5.88	5.93	5.89	6.01
MREG	5.4	5.65	6.19	6.09
MS4A8	8.4	8.62	7.23	7.62
MSLN	2.59	2.68	2.33	2.33
MSMB	12.91	13.59	12.88	11.95
MST1R	4.11	4.04	4.68	4.37
MT1F	8.37	8.43	8.2	7.37
MT1M	7.19	6.98	6.11	5.74
MT1X	9.45	9.24	9.38	8.69
MUC20	7.59	7.27	7.77	8.06
MUC5B	2.85	3.43	3.85	2.85
MYB	7.2	7.26	7.25	7.51
MYBPC1	11.33	11.05	9.72	10.85
MYH14	10.19	10.54	10.61	10.44
MYO1F	6.99	6.72	6.83	7.06
MYO5B	10.4	10.41	10.69	10.48
MYO5C	10.7	10.76	10.78	10.63
NAA40	8.36	8.38	8.49	8.54
NAAA	11.38	11.47	11.14	11.13
NAMPT	11.24	11.14	11.3	11.08
NANOS3	1.58	1.83	2.12	2.23
NAT1	6.27	5.72	6.02	5.27
NBPF1	9.51	9.42	8.86	9.02
NCEH1	8.85	8.86	9.13	9.03
NCL	13.65	13.67	13.75	13.78
NCMAP	4.68	4.98	5	4.42
NCOA5	10.36	10.23	10.25	10.29
NCOA7	8.68	8.67	8.7	8.67
NDFIP2	9.82	10.03	10.09	9.75
NDRG4	5.01	4.97	5.69	5.17
NDUFV2	11.25	11.23	10.93	11.07
NEDD1	8.6	8.63	8.89	8.62
NEDD4L	13.16	13.41	12.83	12.87
NEFH	11.23	11.33	10.14	9.22
NELL2	7.01	7.04	6.59	6.33
NEO1	11.85	11.68	11.3	11.32
NEURL1	4.21	4.65	4.08	4.87
NIPAL3	11.05	10.84	11.05	10.29
NLGN4X	5.3	5.77	5.62	5.74
NOMO2	11	11.15	10.82	10.84
NOS1	2.48	2.88	2.88	2.39
NOS2	2.88	3.33	3.01	2.94
NOVA1	5.19	5.32	5.4	5.02
NPM1	13.3	13.4	13.26	13.57
NPY	11.86	13.33	11.18	11.7
NR2E3	2.28	2.38	2.24	2.31
NRCAM	7.3	7.02	7.32	6.79
NRG2	3.08	3.29	2.55	2.94
NRXN1	4.24	4.15	3.91	4.14
NSUN7	8.64	8.86	7.59	8.45
NT5DC1	10.42	10.73	10.52	10.3
NTF4	3.35	3.57	3.31	3.34
NUDT12	9.11	9.19	8.94	8.58
NUDT16L1	10.18	10.1	9.99	10.08
NWD1	10.87	10.8	10.52	10.74
NXPE4	1.79	1.92	2.4	1.95
NXPH4	7.77	7.75	7.75	7.05
OAS1	8	7.78	8.06	7.95
OASL	4.14	4.04	4.81	4.28
OAZ3	7.99	7.85	7.23	7.79
OCIAD2	9.52	9.55	9.57	9.67
OCLN	8.49	8.88	9.31	8.8
OLFM4	7.3	8.31	6.48	6.63
OR51E1	10.03	10.62	9.63	10.82
ORM2	5.93	5.28	4.36	3.92
OVCH2	0.53	0.5	0.58	0.67
OVOL1	6.99	6.42	6.93	7.28
OVOL2	7.81	7.76	7.82	7.91
PA2G4	11.6	11.56	11.63	11.66
PADI1	0.86	0.95	1.19	1.03
PADI2	6.02	5.62	6.36	6.1
PADI3	0.68	0.82	0.78	0.32
PAEP	0.15	0.15	0.74	0.16
PAFAH1B3	9.31	9.33	8.86	9.23
PAH	2.1	1.78	1.59	1.42
PAK6	7.68	8.12	7.08	7.33
PAQR4	9.79	9.3	9.97	9.77
PARD6B	7.08	7	7.21	7.19
PART1	10.42	10.27	9.89	10.25
PATE1	0.19	0.28	0.7	0.27
PAX5	2.43	2.66	2.66	3.15
PAX9	7.35	7.66	7.13	7.27
PCP4	8.27	8.16	7.66	7.99
PCSK1N	6.58	6.57	6.78	6.46
PCSK2	2.55	2.09	1.65	1.81
PDCD5	9.41	9.26	9.33	9.5
PDE11A	7.23	7.36	6.86	6.36
PDE5A	9.47	9.48	9.23	9.55
PDE6B	4.2	5.03	4.62	4.24
PDGFD	7.4	7.3	7.33	7.23
PDILT	0.65	1.26	1.14	0.61
PDZK1IP1	7.11	7.06	7.58	7.59
PEBP4	7.74	7.27	5.72	6.22
PECR	6.91	7.27	7.41	7.33
PERP	11.83	11.87	12.01	11.85
PEX11A	8.73	8.65	8.49	8.29
PFKFB2	8.79	8.89	9.59	9.11
PGBD5	5.91	5.73	5.69	5.67
PGC	8.83	7.12	7.51	8.4
PHGR1	4.38	4.1	3.77	5.11
PHKA1	9.31	9.44	9.53	9.37
PHKG2	9.29	9.21	9.34	9.25
PHLDA2	7.82	7.24	7.5	7.12
PHLDA3	8.91	9.04	8.49	8.58
PHYHIPL	5.35	5.1	5.08	4.6
PI3	4.04	4.39	4.13	3.69
PIFO	8.5	8.49	7.72	7.87
PIGB	7.93	7.98	8.01	8.03
PIGR	8.86	9.07	9.53	9.87
PIH1D2	4.26	4.37	4.51	4.48
PIK3CB	10.4	10.47	10.42	10.18
PIP	3.36	3.52	3.78	3.17
PIP5K1B	4.82	5.03	4.36	4.39
PITX1	6.37	6.5	6.49	6.5
PKIB	8.68	8.25	8.71	8.07
PKIG	9.27	9.16	9.19	9.37
PKP1	11.43	10.91	10.35	9.97
PKP2	8.85	8.82	8.9	9.03
PKP3	10.7	10.7	10.91	10.86
PLA2G12A	11	11.06	10.93	10.84
PLA2G2A	13.01	12.63	14.02	12.84
PLA2G4F	9.52	9.35	9.04	9.1
PLA2G7	10.2	10.44	10.35	10.38
PLAC8	3.35	3.36	3.41	3.76
PLCD3	7.72	7.61	7.97	7.83
PLCH2	7.76	7.74	7.95	7.67
PLEK2	7.25	7.33	6.82	6.95
PLEKHB1	9.8	10.17	8.97	9.44
PLEKHG4B	5.64	6.05	6.32	5.7
PLEKHG6	6.2	6.17	5.77	6.21
PLEKHH1	11.46	11.57	11.51	11.33
PLEKHS1	8.99	8.54	8.28	8.49
PLGRKT	8.41	8.34	8.14	7.95
PLIN1	5.21	4.61	4.78	4.7
PLS1	7.06	7.27	7.71	7.53
PNRC1	10.91	11.04	10.89	11.02
PODXL2	11.45	11.42	11.25	11.54
POF1B	4.54	4.15	5.47	4.39
POLB	9.39	9.54	9.61	9.5
POTEG	5.64	5.15	4.55	4.65
POTEH	4.62	4.21	3.27	3.3
POU2AF1	3.86	3.88	3.52	4.65
PPDPF	12.92	12.65	12.69	12.86
PPL	10.87	10.72	10.88	10.62
PPM1E	8.74	8.63	8.25	7.9
PPP1R13L	9.44	9.26	9.4	9.44
PPP1R14C	2.76	2.9	3.74	3.31
PPP1R1B	11.3	11.63	11.95	12.01
PPP1R9A	9.34	9.5	9.52	9.44
PPP2R2C	8.26	8.85	7.98	8.19
PPP3CA	13.47	13.57	13.47	13.4
PRAC1	10.55	10.99	10.75	10.77
PRIM2	9.21	8.74	8.15	7.97
PRKCZ	9.81	9.65	9.65	9.73
PRMT1	11.15	11.2	11.15	11.15
PROX1	2.82	3.18	3.58	3.03
PRR15	5.18	4.87	5.43	5.09
PRR15L	10.03	9.89	10.23	10
PRR26	3.69	4	3.59	4.12
PRSS16	5.88	6.77	5.97	6.67
PRSS22	7.4	7.55	7.49	7.21
PRSS8	12.68	12.59	12.65	12.61
PSD	5.39	5.16	4.96	5.22
PSD4	11.45	11.37	11.18	11.26
PSTPIP2	7.36	7.61	7.72	7.62
PTER	8.44	8.66	8.23	8.54
PTMS	13.2	12.99	12.77	13.03
PTPDC1	7.32	7.28	7.44	7.54
PTPN22	3.71	3.67	3.72	4.1
PTPN3	9.76	9.88	9.93	9.93
PTPRD	7.22	7.33	6.37	6.39
PTPRF	13.91	13.86	13.96	13.9
PTPRH	1.49	1.61	2.21	1.58
PTPRN	2.17	1.82	2.35	2.13
PTPRN2	12	12.15	11.04	11.29
PTPRT	8.43	8.34	7.72	8.34
PXMP2	8.37	8.23	8.23	8.14
PXMP4	10.22	10.05	9.61	9.69
QDPR	10.4	10.48	9.96	10.32
QRFP	2.23	2.06	2.12	2.19
RAB17	9.59	9.55	9.37	9.74
RAB25	10.79	10.83	10.81	10.9
RAB26	7.25	7.8	8.05	7.62
RAB27B	7.91	7.98	7.74	7.52
RAB3B	9.05	9.13	9.05	9.15
RAB3IP	10.36	10.46	10.27	10.32
RAB6B	8.46	8.77	9.22	8.78
RAC3	8.94	8.96	9.24	9.29
RAD51AP2	0.39	0.54	0.72	0.41
RAET1L	0.49	0.46	0.93	0.69
RAN	11.69	11.76	11.79	11.77
RANBP1	9.37	9.37	9.56	9.61
RAP1GAP	11.72	11.74	11.45	11.83
RAP1GAP2	9.91	10.2	10.07	10.56
RAPGEFL1	6.66	6.76	7	6.96
RASAL1	1.67	2.17	2.23	2.19
RASEF	8.96	9.04	9.02	8.88
RASSF6	8.15	8.11	7.68	7.77
RASSF7	10.41	10.17	10.42	10.58
RBFOX1	2.22	2.22	1.37	1.7
RBM47	12.26	12.31	12.39	12.1
RBP1	6.66	6.43	6.21	6.46
RCAN3	8.38	8.06	8.49	7.7
RCBTB1	9.68	9.51	9.42	9.43
RCOR3	9.73	10	10.17	9.93
RDH10	8.34	8.97	8.23	8.31
RDH11	14.96	15.19	14.52	13.94
RDH13	7.96	7.94	7.9	7.93
REEP6	10.77	10.42	10.37	10.33
REG4	5.8	5.79	5.66	5.38
REN	0.86	0.82	1.22	1.06
RET	7.66	8.27	7.28	7.43
RFPL2	7.37	6.98	5.59	7.57
RGMA	6.71	6.63	6.58	6.75
RHBDL2	4.61	4.5	5.03	4.95
RHOD	8.5	8.37	8.05	8.56
RHPN2	11.76	11.99	11.82	11.75
RIC3	7.25	7.67	6.72	7.25
RIIAD1	0.48	0.62	0.53	0.54
RIMKLA	7.97	8.2	8.41	8.24
RIPK4	9.13	9.13	9.04	8.98
RIPPLY2	0.58	1.71	0.44	0.8
RLN1	6.57	7.44	4.57	4.37
RNASE7	1.3	1.61	1.96	1.36
RND1	6.49	6.39	6.51	6.3
RNF128	4.7	5.2	5.67	5.03
RNF144B	10.5	10.64	10.78	10.45
RNF165	4.01	4.68	4.83	4.53
RNF213	11.25	11.17	11.58	11.37
RNF39	5.69	5.76	5.64	5.68
RNF43	10.05	9.85	10.04	10.37
ROGDI	9.92	10.01	9.66	9.74
RORC	10.49	10.56	10.42	10.86
RPS27L	10.43	10.35	10.06	10.08
RPS6KA1	10.81	10.69	10.83	10.83
RSPH1	7.3	7.3	7.83	7.48
RSPH4A	3.87	4.3	4.34	4.3
RTKN2	6.58	6.62	6.49	6.33
RTN4RL1	7.73	7.64	7.17	7.53
S100A14	4.29	4.53	4.17	4.06
S100A2	4.73	5.09	4.98	5.19
S100P	5.79	5.93	6.57	5.62
S1PR5	3.57	3.82	3.97	3.61
SAA1	3.59	4.19	4.51	4.33
SAA2	2.62	3.17	3.28	2.84
SAMD10	8.5	8.29	8.29	8.62
SAPCD2	9.65	9.56	9.96	9.9
SARAF	12.97	13.22	12.74	12.64
SAXO2	5.8	6.02	6.05	6.05
SBSN	0.7	0.68	1.11	0.79
SC5D	12.03	12.18	11.9	11.82
SCCPDH	11.28	11.19	11.06	11.03
SCG2	5.38	6.19	5.9	5.98
SCG3	3.27	3.28	3.46	3.09
SCG5	4.43	4.45	4.54	4.4
SCGB1A1	4.44	5.02	4.02	3.3
SCGB1D2	4.43	4.24	3.45	3.41
SCGB3A1	3.16	3.19	2.44	2.66
SCGN	5.8	7.5	4.98	6.12
SCNN1A	9.3	9.11	9.64	9.81
SCNN1G	6.26	6.26	6.27	6.17
SCP2	12.14	12.21	11.98	11.93
SCRG1	5.04	4.95	5.01	5.32
SDC1	10.3	9.99	10.6	10.85
SDCBP2	5.33	6.06	6.12	5.62
SDHAF2	9.47	9.4	9.38	9.44
SDR16C5	1.39	1.7	1.44	1.6
SDR42E1	7.17	7.33	7.19	7.06
SEC11C	12.17	12.5	11.61	11.87
SEC22C	10.74	10.53	10.32	10.34
SECTM1	7.77	7.62	7.18	7.41
SEMA4B	10.79	10.84	10.78	10.94
SEMG1	1.6	1.86	2.98	2.52
SEMG2	2.16	3.42	3.29	2.88
SENP7	8.45	8.66	8.49	8.66
SEPSECS	8.2	8.37	8.22	8.32
SERHL2	7.75	7.26	6.68	7.24
SERINC2	11.95	11.7	11.57	11.81
SERPINA1	7.96	8.31	8.53	8.53
SERPINA3	11.84	11.8	11.33	11.43
SERPINB1	7.13	7.03	6.92	7.19
SERPINB11	5.44	4.27	3.65	5.23
SERPINB4	1.72	2.31	1.91	1.78
SERPINB7	1.29	1.88	2.13	1.68
SERPINI1	7.29	7.72	7.59	7.56
SEZ6L2	11.69	11.68	10.96	11.03
SFN	10.18	10.36	10.29	9.89
SFXN3	8.07	7.99	8.07	7.99
SGCE	7.11	6.98	6.85	7.13
SGMS2	10.02	9.91	9.65	9.46
SGPP2	4.84	4.25	5.03	4.76
SH2D3A	7.94	7.75	7.71	8.08
SH2D4A	8.4	8.47	8.42	8.64
SH3BP1	6.56	6.46	6.58	6.81
SH3BP4	11.62	11.68	11.51	11.84
SH3D21	7.06	7.11	7.2	7.36
SH3GL2	5.07	5.73	5.92	5.58
SH3RF2	6.86	7.1	6.39	6.97
SH3YL1	10.38	10.58	10.53	10.57
SHH	2.57	3.62	3.97	3.97
SHROOM3	11.72	11.62	11.57	11.78
SIAE	10.15	10.1	9.94	9.81
SIDT1	8.57	8.18	7.73	7.89
SIGLEC10	5.58	5.48	5.55	5.82
SIM2	11.04	10.89	10.73	11.05
SKIDA1	3.03	3.08	3.27	3.06
SLC13A3	9.89	9.47	9.09	9.28
SLC15A1	3.43	4.36	3.81	3.05
SLC15A2	9.9	9.3	8.87	9.36
SLC16A5	5.86	6.05	5.24	5.67
SLC16A9	8.18	8.16	7.63	7.25
SLC18A2	3.42	3.45	2.54	3.02
SLC1A3	6.32	6.12	6.43	6.64
SLC1A4	10.41	10.18	9.92	9.89
SLC25A18	6.56	6.51	6.51	6.45
SLC26A4	7.27	7.48	7.27	6.75
SLC26A5	4.29	3.99	3.36	3.7
SLC27A2	8.91	8.72	8.63	8.61
SLC28A3	0.39	0.36	0.69	0.73
SLC29A2	8.52	8.28	8.84	8.73
SLC29A4	7.55	7.39	7.92	7.34
SLC2A1	10.2	10.11	10.19	10.01
SLC2A12	11.21	11.62	11.07	10.83
SLC2A5	5.81	5.67	5.16	5.44
SLC30A4	10.83	11.21	10.68	10.17
SLC35A1	9.85	9.94	9.71	9.43
SLC35A3	9.56	9.72	9.64	9.35
SLC35F3	5.53	5.77	5.41	5.26
SLC37A1	11.14	11.05	11.21	11.02
SLC37A2	7.51	6.99	7.44	7.3
SLC38A11	7.21	7.25	7.24	7.68
SLC39A2	1.94	1.62	1.98	1.51
SLC39A6	13.48	13.57	13.37	13.21
SLC45A3	15.52	15.37	14.46	14.57
SLC4A3	8.2	8.01	7.91	8.11
SLC4A4	13.29	12.66	11.68	11.75
SLC52A3	8.57	8.58	8.45	8.31
SLC5A1	8	8.57	9.23	9.28
SLC6A11	6.08	6.22	5.62	5.85
SLC9A2	9.64	9.59	9.58	9.23
SLC9A7	7.62	7.64	7.68	7.41
SLC9A9	8.51	8.68	8.24	8.41
SLITRK6	5.74	6.06	5.94	5.82
SLPI	6.9	7.97	7.44	7.17
SMIM14	10.64	10.67	10.49	10.46
SMPDL3B	9.1	9.06	8.7	9.1
SNAP25	4.25	3.97	3.96	4.12
SNPH	7.06	7.57	7.21	6.98
SNRPD1	9.14	9.06	9.16	9.19
SNX10	7.08	7.08	6.7	7.42
SNX22	8.81	8.73	9.02	8.9
SOCS2	11.19	10.72	10.41	10.49
SORCS1	3.67	3.57	2.89	3.25
SORD	13.46	13.3	12.98	12.72
SORL1	11.21	11.56	11.67	11.98
SOWAHA	5.17	5.46	5.54	4.98
SOWAHB	7.15	7.43	7.52	7.52
SOX15	4.95	4.66	4.43	4.66
SOX2	4.6	5.17	5.62	5.23
SOX9	11.1	10.99	10.93	11.38
SPAG6	4.79	5.52	3.96	4.25
SPDEF	14.02	13.84	13.41	13.69
SPINK1	3.54	2.49	3.02	3.33
SPINK2	1.11	0.8	1.12	0.84
SPINK6	0.22	0.27	0.39	0.22
SPIRE2	6.87	6.97	7.13	6.93
SPOCD1	2.77	2.61	3.34	2.99
SPRR1A	0.42	0.42	0.87	0.46
SPTBN2	12.3	12.12	12.19	12.15
SPTSSB	7.2	7.83	7.41	6.84
SRD5A3	8.79	8.87	8.82	8.83
SRGAP3	8.4	8.55	8.67	8.08
SRM	10.67	10.54	10.57	10.7
SRPK3	5.98	5.81	6.18	6.32
SRSF3	12.2	12.13	12.13	12.21
SSX2IP	8.7	8.77	8.84	8.83
ST18	3.56	2.74	2.34	2.7
ST6GALNAC1	9.13	8.91	8.5	8.64
STAP2	10.8	10.54	10.58	10.7
STAT3	12.19	12.27	12.3	12.17
STBD1	9.18	9.18	8.97	9.19
STEAP1	11.84	11.85	11.62	11.54
STEAP2	14.24	14.31	14.08	13.69
STEAP3	8.03	8.14	8.4	8.13
STEAP4	13.28	13.59	12.89	13.55
STIL	7.47	7.46	7.95	7.74
STK26	8.37	8.21	8.24	8.18
STK39	11.28	11.34	11.37	11.12
STMN1	9.75	9.86	10.4	10.14
STMN2	3.53	3.5	5.34	4.96
STON2	5.9	5.7	5.91	5.5
STPG1	7.81	7.66	7.87	7.72
STXBP2	11.44	11.37	11.26	11.17
STYK1	9.17	9.2	8.69	8.85
SULT2B1	9.06	8.88	7.62	8.75
SUSD4	7.55	7.64	7.12	6.98
SYBU	9.25	8.98	9.35	9.55
SYK	8.09	7.56	7.85	8.21
SYN1	3.77	3.89	3.9	3.83
SYNE4	9.43	9.36	9.34	9.31
SYNGR3	2.79	2.61	3.99	3.45
SYP	6.74	6.7	6.35	6.15
SYT17	9.03	9.18	9.1	8.75
SYT7	12.63	12.46	12.76	12.53
SYT9	4.65	4	3.44	3.93
SYTL1	11.33	11.16	10.91	11.19
TAAR1	0.31	0.28	0.38	0.36
TAB1	9.9	9.79	9.76	9.93
TACSTD2	13.46	13.11	12.85	13.33
TAGLN3	0.88	1.02	1.47	1.15
TBL1Y	5.79	5.77	5.8	5.51
TBX6	4.26	4.14	4.33	4.36
TBXAS1	8.21	8.57	8.09	8.26
TC2N	11.34	11.41	11.47	11.27
TCEA2	8.93	8.66	8.88	8.76
TCEA3	11.39	11.34	11.21	11.18
TCN1	1.46	2.46	3.43	2.61
TCTA	10.74	10.77	10.64	10.55
TDRKH	8.86	9.06	9.06	9.2
TECPR1	9.29	9.23	9.29	9.44
TEF	9.17	9.32	9.34	9.32
TENM1	8.27	7.38	6.12	7.08
TF	5.6	5.66	5.75	5.62
TFCP2L1	7.99	8.13	7.85	8.32
TFF1	7.04	6.7	7.07	6.05
TFF3	11.07	10.09	9.62	9.19
TG	4.66	4.93	5.14	4.98
TGM1	3.83	3.78	4.18	3.93
TGM3	7.33	7.74	6.83	7.37
TGM4	6.98	6.62	6.2	6.28
THEMIS2	6.53	6.29	6.47	6.79
THSD1	5.61	5.65	5.59	5.56
THSD7B	3.57	4.3	3.74	3.71
TIGD1	6.8	6.92	6.94	7.07
TINCR	7.31	7.15	6.88	6.65
TJP3	7.88	7.96	8.05	7.86
TLCD1	8.48	8.46	8.78	8.5
TLR2	5.99	5.93	6.04	6.19
TM7SF2	11.62	11.41	11.59	11.42
TM7SF3	9.95	9.95	10.1	9.95
TMEM102	6.36	6.15	6.21	6.3
TMEM125	10.42	10.32	9.93	10.07
TMEM14B	9.99	10.04	10.06	10.01
TMEM154	4.77	4.95	5.01	5.42
TMEM165	10.48	10.41	10.44	10.42
TMEM170B	7.79	8	8.12	7.92
TMEM176B	7.79	8.07	7.67	7.79
TMEM177	7.58	7.64	7.62	7.46
TMEM178A	8.8	8.8	9.03	9.04
TMEM220	9.16	8.46	7.47	7.91
TMEM237	8.39	8.59	8.75	8.53
TMEM246	5.52	6.08	6.12	5.53
TMEM25	9.72	9.72	9.44	9.37
TMEM254	11.07	10.93	10.91	11
TMEM30B	11.54	11.45	10.81	11.14
TMEM40	2.21	2.28	2.62	1.92
TMEM45B	9.63	10.02	9.27	9.51
TMEM53	7.71	7.65	7.45	7.39
TMEM61	5.3	5.35	5.28	5.37
TMEM79	10.36	10.42	10.72	10.48
TMEM92	2.16	2.56	2.93	2.37
TMPRSS11A	0.36	0.55	0.23	0.31
TMPRSS11D	0.36	0.61	0.42	0.33
TMPRSS13	4.9	5.34	6.11	5.81
TNFRSF19	9.22	9.15	9.02	9.08
TNFSF10	11.78	12.01	11.68	11.89
TNFSF15	4.49	5.1	5.1	5.18
TNK1	8.67	8.34	8.06	8.26
TNS4	6.87	6.76	6.24	6.7
TOX	5.66	6.03	5.21	6.36
TOX3	7.52	7.76	8.2	8.45
TPD52	13.45	13.25	13.2	13.24
TPH1	2.36	2.86	2.19	2.68
TPMT	9.67	9.7	9.51	9.41
TPPP	7.54	7.42	7.7	7.92
TRAF3IP3	4.95	4.88	4.81	5.41
TRAFD1	10.28	10.07	10.06	9.96
TRAPPC6A	9.6	9.36	9.56	9.65
TRIM14	10.46	10.37	10.63	10.54
TRIM17	2.65	3.01	2.94	3.48
TRIM29	8.24	8.37	7.96	8.23
TRIM36	10.51	10.23	9.86	9.85
TRIM58	6.75	5.86	6.71	7.16
TRMT1L	8.37	8.59	8.55	8.44
TRPC1	5.91	5.97	6.12	6.14
TRPM8	13.78	13.19	12	13.06
TSC22D1	13.3	13.12	13.01	12.93
TSPAN1	14.52	14.21	13.59	13.71
TSPAN13	12.22	12.16	12.26	12.26
TSPAN15	9.78	9.89	10.21	9.91
TSPAN2	7.1	7.27	7.08	7.29
TSPAN6	10.11	10.35	10.22	10.37
TSPAN8	11.01	11.05	10.68	10.79
TTC22	5.41	5.52	4.96	4.75
TTC39A	10.52	10.62	10.28	10.04
TTC8	9.53	9.56	9.48	9.23
TTC9	8.39	8.57	8.62	8.56
TUBB2B	4.15	4.32	4.3	4.62
TUBB4B	13.33	13	13.18	13.08
TUBG2	7.63	7.71	7.51	7.69
TXNDC15	10.83	10.79	10.37	10.54
TXNDC16	10.88	10.91	10.84	10.6
TXNIP	13.17	13.23	12.85	13.09
UBE2C	5.99	5.9	7	6.62
UBR7	10.01	9.94	10.05	9.88
UCHL1	6.43	6.84	6.2	6.22
UFSP1	6.09	5.69	5.83	6.2
UGT1A6	3.94	3.31	4.07	3.5
UGT1A7	0.03	0.06	0.35	0.13
UNC5D	5.93	6.22	5.83	4.87
UPK1A	4.08	3.84	4.85	3.98
UPK1B	0.41	0.41	0.26	0.45
UPK3A	8.94	8.33	7.5	8.09
UQCRQ	11.68	11.37	11.33	11.42
USP43	9.14	8.61	8.99	8.4
USP54	11.18	11.21	11.07	11.12
VAMP8	10.66	10.42	10.43	10.53
VAV3	5.94	6.3	6.1	6.05
VEGFB	10.4	10.32	10.4	10.3
VGF	4.06	3.35	4.01	4.05
VGLL1	2.59	2.7	2.86	2.96
VILL	7.51	7.45	6.66	6.97
VMP1	11.49	11.43	11.34	11.47
VNN1	3.2	3.59	3.67	3.86
VNN2	4.54	4.72	5.23	4.94
VPS8	9.45	9.37	9.4	9.32
VSIG2	7.53	7.7	5.85	5.92
VSNL1	3.05	3.49	3.99	3.09
VSTM2L	11.31	11	10.76	11.02
VTCN1	4.2	4.08	3.6	4.2
VWA2	8.06	7.89	7.32	8.3
VWDE	3.75	4.2	5.04	4.99
WDR19	8.49	8.42	8.5	8.71
WDR49	0.73	1.46	1.02	0.71
WDR7	9.25	9.38	9.29	9.01
WDR72	1.74	2.19	1.43	1.59
WDR76	5.67	5.8	6.29	6.02
WFDC2	7.47	7.64	6.28	6.98
WFDC3	2.65	2.88	2.45	2.95
WIF1	3.88	2.79	3.83	3.76
WNK4	9.49	9.72	9.77	9.47
WNT10A	3.78	3.82	3.77	4.1
WNT7A	1.01	0.99	1.13	0.92
WNT7B	8.56	8.78	9.24	9.14
WTAP	11.01	11.16	10.9	10.98
WWC1	11.5	11.54	11.29	11.7
XDH	6.2	6.68	6.78	6.75
YIPF1	11.01	11.08	10.53	10.67
ZACN	0.96	0.97	1.09	1.06
ZDHHC17	9.13	9.25	9.24	9.2
ZFP14	7.68	7.87	7.77	7.8
ZFP36	12.43	11.9	11.36	12.27
ZFP36L1	11.59	11.83	11.99	11.92
ZG16B	11.1	10.97	10.53	10.46
ZMYND15	5.8	5.85	5.35	5.55
ZNF174	8.33	8.3	8.28	8.38
ZNF181	8.23	8.28	8.08	8.19
ZNF185	8.68	8.74	8.24	8.39
ZNF217	11.3	11.61	11.65	11.66
ZNF250	7.79	7.73	7.81	8.09
ZNF283	5.63	5.75	5.78	5.81
ZNF415	7.58	7.62	7.09	7.46
ZNF488	1.76	1.96	2.25	1.93
ZNF519	5.03	5.25	5.34	5.3
ZNF583	6.71	6.85	6.64	6.7
ZNF585A	6.89	6.98	7	6.95
ZNF599	7.36	7.4	7.13	7.26
ZNF613	9.76	9.67	9.37	9.43
ZNF750	6.41	6.61	5.88	6.49
ZYG11A	6.36	6.17	5.85	5.55

## Sheet: Proportion Estimate
Input Sample	Subtype	Cluster A	Cluster B	Cluster C	Cluster D	P-value	Pearson Correlation	RMSE
TCGA-V1-A9ZI-01	Subtype A	0.664866	0	0.0622067	0.272927	0	0.497806	1.00528
TCGA-KK-A8IK-01	Subtype A	0.653923	0	0.104704	0.241373	0	0.293002	1.19212
TCGA-KK-A7AZ-01	Subtype A	0.771006	0	0.0205483	0.208446	0	0.455472	1.04856
TCGA-EJ-A46G-01	Subtype A	0.599985	0	0.286587	0.113428	0	0.440618	1.05802
TCGA-QU-A6IL-01	Subtype A	0.925018	0	0	0.0749816	0	0.411876	1.09217
TCGA-EJ-7789-01	Subtype A	0.645531	0	0.316113	0.0383559	0	0.43602	1.06264
TCGA-VP-A87J-01	Subtype A	0.500021	0	0.499979	0	0	0.404902	1.08834
TCGA-YL-A9WI-01	Subtype A	0.500676	0	0.499324	0	0	0.385704	1.10577
TCGA-J9-A8CL-01	Subtype A	0.511067	0	0.488933	0	0	0.485362	1.01229
TCGA-V1-A9Z7-01	Subtype A	0.514487	0	0.485513	0	0	0.359851	1.12907
TCGA-ZG-A8QY-01	Subtype A	0.515058	0	0.484942	0	0	0.350582	1.13722
TCGA-CH-5750-01	Subtype A	0.51736	0	0.48264	0	0	0.546246	0.95063
TCGA-ZG-A9NI-01	Subtype A	0.539626	0	0.460374	0	0	0.390966	1.10177
TCGA-V1-A9O7-01	Subtype A	0.517396	0.0296383	0.452966	0	0	0.483457	1.01457
TCGA-KK-A5A1-01	Subtype A	0.555498	0	0.444502	0	0	0.389197	1.10368
TCGA-G9-7523-01	Subtype A	0.574832	0	0.425168	0	0	0.382702	1.10992
TCGA-KK-A7B3-01	Subtype A	0.577607	0	0.422393	0	0	0.457428	1.04063
TCGA-XJ-A9DX-01	Subtype A	0.577813	0	0.422187	0	0	0.495378	1.00358
TCGA-HI-7168-01	Subtype A	0.533972	0.054705	0.411323	0	0	0.40657	1.08808
TCGA-ZG-A9L0-01	Subtype A	0.599614	0	0.400386	0	0	0.521167	0.977992
TCGA-EJ-7125-01	Subtype A	0.514842	0.0886048	0.396553	0	0	0.207325	1.25756
TCGA-KK-A59Z-01	Subtype A	0.609164	0	0.390836	0	0	0.369357	1.12257
TCGA-G9-6498-01	Subtype A	0.515784	0.0988996	0.385316	0	0	0.440057	1.05709
TCGA-CH-5745-01	Subtype A	0.552039	0.0656481	0.382313	0	0	0.382441	1.11048
TCGA-KK-A8I7-01	Subtype A	0.518253	0.100251	0.381496	0	0	0.391778	1.10179
TCGA-J9-A52D-01	Subtype A	0.554436	0.0695253	0.376039	0	0	0.45394	1.04431
TCGA-YL-A8SO-01	Subtype A	0.63263	0	0.36737	0	0	0.227632	1.24287
TCGA-EJ-A65B-01	Subtype A	0.633285	0	0.366715	0	0	0.259542	1.21694
TCGA-KK-A8IF-01	Subtype A	0.637981	0	0.362019	0	0	0.503657	0.996436
TCGA-KK-A8I9-01	Subtype A	0.622347	0.0231019	0.354551	0	0	0.436257	1.0619
TCGA-VP-A87E-01	Subtype A	0.653358	0	0.346642	0	0	0.355207	1.13605
TCGA-VN-A88P-01	Subtype A	0.672623	0	0.327377	0	0	0.283226	1.19824
TCGA-YL-A8HM-01	Subtype A	0.674764	0	0.325236	0	0	0.424984	1.07327
TCGA-M7-A722-01	Subtype A	0.679614	0	0.320386	0	0	0.384159	1.11083
TCGA-VP-AA1N-01	Subtype A	0.690853	0	0.309147	0	0	0.461617	1.03886
TCGA-KK-A59X-01	Subtype A	0.528527	0.17387	0.297603	0	0	0.378555	1.11487
TCGA-V1-A8MM-01	Subtype A	0.705011	0	0.294989	0	0	0.347672	1.14384
TCGA-G9-6369-01	Subtype A	0.718617	0	0.281383	0	0	0.282597	1.19987
TCGA-ZG-A9LU-01	Subtype A	0.573683	0.145006	0.281311	0	0	0.318965	1.16773
TCGA-KK-A6E0-01	Subtype A	0.514751	0.215848	0.269401	0	0	0.391322	1.10364
TCGA-YL-A9WJ-01	Subtype A	0.733943	0	0.266057	0	0	0.382059	1.11395
TCGA-YL-A9WK-01	Subtype A	0.507975	0.227135	0.26489	0	0	0.295985	1.18694
TCGA-VP-A87H-01	Subtype A	0.73668	0	0.26332	0	0	0.43858	1.06184
TCGA-V1-A8MF-01	Subtype A	0.671142	0.0715274	0.257331	0	0	0.306288	1.17979
TCGA-V1-A9Z9-01	Subtype A	0.520321	0.222426	0.257253	0	0	0.391371	1.10381
TCGA-ZG-A8QX-01	Subtype A	0.748276	0	0.251724	0	0	0.413931	1.08516
TCGA-J4-A83M-01	Subtype A	0.748769	0	0.251231	0	0	0.55895	0.941395
TCGA-G9-6365-11	Subtype A	0.530053	0.218848	0.251099	0	0	0.106137	1.33788
TCGA-M7-A724-01	Subtype A	0.754642	0	0.245358	0	0	0.394016	1.10359
TCGA-EJ-A65J-01	Subtype A	0.756623	0	0.243377	0	0	0.361193	1.13313
TCGA-EJ-7317-01	Subtype A	0.542297	0.218844	0.238859	0	0	0.301552	1.18292
TCGA-FC-A6HD-01	Subtype A	0.685541	0.0756406	0.238818	0	0	0.419205	1.07989
TCGA-HC-8216-01	Subtype A	0.534518	0.229694	0.235788	0	0	0.438542	1.06058
TCGA-KK-A7B0-01	Subtype A	0.765669	0	0.234331	0	0	0.38027	1.1163
TCGA-EJ-A6RC-01	Subtype A	0.614007	0.152786	0.233206	0	0	0.39904	1.09793
TCGA-G9-6496-01	Subtype A	0.767539	0	0.232461	0	0	0.325519	1.16461
TCGA-EJ-8468-01	Subtype A	0.73622	0.0334682	0.230312	0	0	0.20894	1.26095
TCGA-XK-AAJ3-01	Subtype A	0.770655	0	0.229345	0	0	0.388698	1.1088
TCGA-YL-A8SH-01	Subtype A	0.557488	0.214536	0.227976	0	0	0.404901	1.09218
TCGA-2A-A8VX-01	Subtype A	0.772153	0	0.227847	0	0	0.251058	1.22733
TCGA-G9-6347-01	Subtype A	0.778809	0	0.221191	0	0	0.426743	1.07393
TCGA-J9-A8CP-01	Subtype A	0.70276	0.0840829	0.213157	0	0	0.415721	1.08363
TCGA-EJ-A8FN-01	Subtype A	0.591263	0.197168	0.211568	0	0	0.47156	1.02968
TCGA-TP-A8TV-01	Subtype A	0.673559	0.116739	0.209702	0	0	0.32435	1.16506
TCGA-XK-AAJR-01	Subtype A	0.620773	0.171879	0.207348	0	0	0.392242	1.10456
TCGA-M7-A71Y-01	Subtype A	0.79574	0	0.20426	0	0	0.163053	1.29809
TCGA-G9-6338-01	Subtype A	0.800871	0	0.199129	0	0	0.275322	1.20803
TCGA-KK-A7AQ-01	Subtype A	0.802416	0	0.197584	0	0	0.208982	1.26216
TCGA-EJ-7312-01	Subtype A	0.746709	0.060754	0.192537	0	0	0.234633	1.24102
TCGA-EJ-A7NJ-01	Subtype A	0.579767	0.228957	0.191276	0	0	0.315169	1.17239
TCGA-HC-A6AO-01	Subtype A	0.788769	0.0203126	0.190918	0	0	0.186374	1.28003
TCGA-HC-7075-01	Subtype A	0.637745	0.173237	0.189019	0	0	0.426015	1.07383
TCGA-HC-A6AS-01	Subtype A	0.812758	0	0.187242	0	0	0.330408	1.16152
TCGA-V1-A8ML-01	Subtype A	0.589872	0.22364	0.186489	0	0	0.349267	1.14299
TCGA-HC-A6AL-01	Subtype A	0.814238	0	0.185762	0	0	0.537784	0.96508
TCGA-KK-A8IG-01	Subtype A	0.810012	0.00870923	0.181279	0	0	0.463873	1.0394
TCGA-2A-A8W1-01	Subtype A	0.819176	0	0.180824	0	0	0.391483	1.10744
TCGA-HC-8261-01	Subtype A	0.529307	0.289942	0.180751	0	0	0.262472	1.21639
TCGA-J4-8200-01	Subtype A	0.514026	0.309417	0.176557	0	0	0.276856	1.20441
TCGA-XK-AAJT-01	Subtype A	0.567854	0.25599	0.176156	0	0	0.390916	1.10579
TCGA-VP-A878-01	Subtype A	0.511997	0.321035	0.166968	0	0	0.478403	1.02302
TCGA-J4-A67M-01	Subtype A	0.833094	0	0.166906	0	0	0.208269	1.26357
TCGA-YL-A8HO-01	Subtype A	0.841432	0	0.158568	0	0	0.355793	1.14001
TCGA-XJ-A83H-01	Subtype A	0.596918	0.245706	0.157376	0	0	0.378704	1.11735
TCGA-EJ-7318-01	Subtype A	0.843542	0	0.156458	0	0	0.420143	1.08163
TCGA-HC-A8CY-01	Subtype A	0.845514	0	0.154486	0	0	0.537975	0.965554
TCGA-G9-7519-01	Subtype A	0.792943	0.0528958	0.154161	0	0	0.386124	1.11245
TCGA-G9-6379-01	Subtype A	0.84607	0	0.15393	0	0	0.249406	1.23067
TCGA-YL-A8SI-01	Subtype A	0.758613	0.0883988	0.152988	0	0	0.434412	1.06751
TCGA-2A-A8VO-01	Subtype A	0.705893	0.143372	0.150734	0	0	0.428443	1.0727
TCGA-V1-A8X3-01	Subtype A	0.849537	0	0.150463	0	0	0.450514	1.05307
TCGA-VN-A88R-01	Subtype A	0.851992	0	0.148008	0	0	0.367084	1.13024
TCGA-HC-7080-01	Subtype A	0.643214	0.211965	0.144821	0	0	0.421072	1.07915
TCGA-YL-A8SQ-01	Subtype A	0.855218	0	0.144782	0	0	0.439768	1.06345
TCGA-CH-5767-01	Subtype A	0.584972	0.270291	0.144737	0	0	0.314593	1.17368
TCGA-J4-A83L-01	Subtype A	0.519629	0.337479	0.142892	0	0	0.36701	1.12741
TCGA-KC-A7FD-01	Subtype A	0.864313	0	0.135687	0	0	0.482459	1.02235
TCGA-KK-A8IJ-01	Subtype A	0.686224	0.178452	0.135325	0	0	0.458837	1.04385
TCGA-ZG-A9L6-01	Subtype A	0.587376	0.279109	0.133515	0	0	0.258395	1.22106
TCGA-KK-A7AW-01	Subtype A	0.870153	0	0.129847	0	0	0.409234	1.09241
TCGA-2A-AAYF-01	Subtype A	0.67047	0.202884	0.126647	0	0	0.445214	1.0569
TCGA-HC-A6HX-01	Subtype A	0.873439	0	0.126561	0	0	0.305834	1.18424
TCGA-XA-A8JR-01	Subtype A	0.57961	0.297072	0.123318	0	0	0.30426	1.18281
TCGA-YL-A8SR-01	Subtype A	0.649366	0.228133	0.122501	0	0	0.413655	1.08643
TCGA-HC-7738-01	Subtype A	0.526496	0.362873	0.11063	0	0	0.368332	1.12681
TCGA-XK-AAJA-01	Subtype A	0.720233	0.173718	0.106049	0	0	0.431312	1.0708
TCGA-KC-A7FA-01	Subtype A	0.708435	0.186271	0.105294	0	0	0.428827	1.07305
TCGA-VN-A88N-01	Subtype A	0.754988	0.142697	0.102315	0	0	0.413082	1.08819
TCGA-V1-A8MG-01	Subtype A	0.669739	0.228293	0.101967	0	0	0.457703	1.0453
TCGA-J4-A67T-01	Subtype A	0.64019	0.258741	0.101069	0	0	0.306628	1.1817
TCGA-ZG-A9ND-01	Subtype A	0.82593	0.0766135	0.0974565	0	0	0.403521	1.09776
TCGA-KC-A7F3-01	Subtype A	0.567016	0.33959	0.0933938	0	0	0.44277	1.05892
TCGA-G9-6371-01	Subtype A	0.707858	0.19887	0.0932717	0	0	0.442791	1.06003
TCGA-EJ-A65G-01	Subtype A	0.678529	0.230307	0.0911636	0	0	0.292762	1.19398
TCGA-2A-AAYO-01	Subtype A	0.810364	0.098731	0.0909047	0	0	0.414669	1.08741
TCGA-XK-AAJP-01	Subtype A	0.735391	0.174098	0.0905109	0	0	0.279362	1.2058
TCGA-J4-AAU2-01	Subtype A	0.790784	0.121084	0.0881319	0	0	0.424425	1.07817
TCGA-Y6-A8TL-01	Subtype A	0.598968	0.313893	0.0871389	0	0	0.374458	1.1223
TCGA-HC-8258-01	Subtype A	0.533926	0.379521	0.0865531	0	0	0.352326	1.14146
TCGA-EJ-A46B-01	Subtype A	0.517994	0.396029	0.085977	0	0	0.272912	1.20929
TCGA-G9-6499-01	Subtype A	0.554172	0.372385	0.073443	0	0	0.291899	1.19392
TCGA-EJ-A6RA-01	Subtype A	0.650583	0.277283	0.0721341	0	0	0.287694	1.19833
TCGA-EJ-A65E-01	Subtype A	0.617501	0.314167	0.0683326	0	0	0.430678	1.07114
TCGA-FC-A66V-01	Subtype A	0.755548	0.176799	0.0676535	0	0	0.183858	1.28384
TCGA-J4-A67N-01	Subtype A	0.623404	0.312167	0.0644294	0	0	0.471695	1.03194
TCGA-KK-A6E3-01	Subtype A	0.940762	0	0.0592381	0	0	0.296013	1.19446
TCGA-V1-A9OF-01	Subtype A	0.569418	0.371541	0.0590409	0	0	0.246594	1.23192
TCGA-EJ-7115-01	Subtype A	0.566382	0.378589	0.0550293	0	0	0.392722	1.10607
TCGA-G9-6333-01	Subtype A	0.781912	0.163782	0.0543054	0	0	0.343848	1.15164
TCGA-J9-A8CN-01	Subtype A	0.824434	0.121847	0.053719	0	0	0.389576	1.11121
TCGA-KK-A6E5-01	Subtype A	0.679795	0.266694	0.0535106	0	0	0.298299	1.18998
TCGA-KK-A7AV-01	Subtype A	0.54377	0.407346	0.0488844	0	0	0.391409	1.10719
TCGA-VP-A87B-01	Subtype A	0.951274	0	0.0487265	0	0	0.3854	1.11635
TCGA-EJ-7218-01	Subtype A	0.538445	0.414982	0.0465738	0	0	0.302056	1.18568
TCGA-KC-A7F5-01	Subtype A	0.957347	0	0.0426529	0	0	0.444791	1.06121
TCGA-XK-AAK1-01	Subtype A	0.710719	0.248209	0.0410716	0	0	0.407761	1.09371
TCGA-VN-A88O-01	Subtype A	0.726421	0.232646	0.0409325	0	0	0.380697	1.11856
TCGA-XJ-A83G-01	Subtype A	0.90697	0.0547862	0.0382443	0	0	0.371893	1.12826
TCGA-HC-7752-01	Subtype A	0.828539	0.134061	0.0374004	0	0	0.269658	1.21578
TCGA-J4-A67Q-01	Subtype A	0.965952	0	0.0340478	0	0	0.477314	1.02988
TCGA-EJ-A8FS-01	Subtype A	0.701732	0.270081	0.028187	0	0	0.456734	1.04766
TCGA-V1-A9OX-01	Subtype A	0.735644	0.241575	0.0227812	0	0	0.377074	1.12222
TCGA-VN-A943-01	Subtype A	0.515912	0.469836	0.0142523	0	0	0.256535	1.22415
TCGA-J4-A83J-01	Subtype A	0.571433	0.416081	0.0124863	0	0	0.322644	1.16895
TCGA-V1-A8WL-01	Subtype A	0.682108	0.311789	0.00610263	0	0	0.401252	1.10005
TCGA-M7-A723-01	Subtype A	0.733686	0.264356	0.00195869	0	0	0.220096	1.25604
TCGA-HI-7169-01	Subtype A	0.859018	0.139164	0.00181813	0	0	0.34793	1.14973
TCGA-J4-A83N-01	Subtype A	0.53617	0.46383	0	0	0	0.472876	1.03118
TCGA-XJ-A9DQ-01	Subtype A	0.546277	0.453723	0	0	0	0.403024	1.09744
TCGA-G9-6353-01	Subtype A	0.623001	0.376999	0	0	0	0.270502	1.21379
TCGA-V1-A8MU-01	Subtype A	0.646691	0.353309	0	0	0	0.432683	1.07061
TCGA-KK-A6E8-01	Subtype A	0.648529	0.351471	0	0	0	0.252712	1.22873
TCGA-EJ-A7NH-01	Subtype A	0.657686	0.342314	0	0	0	0.328458	1.16489
TCGA-EJ-AB27-01	Subtype A	0.696493	0.303507	0	0	0	0.270231	1.21469
TCGA-V1-A9OQ-01	Subtype A	0.711945	0.288055	0	0	0	0.298568	1.19102
TCGA-X4-A8KS-01	Subtype A	0.729082	0.270918	0	0	0	0.36898	1.12983
TCGA-J4-A67O-01	Subtype A	0.745976	0.254024	0	0	0	0.239789	1.24025
TCGA-QU-A6IM-01	Subtype A	0.759784	0.240216	0	0	0	0.303161	1.18757
TCGA-EJ-A65M-01	Subtype A	0.765325	0.234675	0	0	0	0.375705	1.12412
TCGA-HC-A6AP-01	Subtype A	0.798141	0.201859	0	0	0	0.383576	1.11732
TCGA-QU-A6IO-01	Subtype A	0.814803	0.185197	0	0	0	0.385847	1.11541
TCGA-HC-A6AQ-01	Subtype A	0.822118	0.177882	0	0	0	0.364522	1.13468
TCGA-G9-6343-01	Subtype A	0.876325	0.123675	0	0	0	0.357484	1.14148
TCGA-2A-A8VV-01	Subtype B	0	0.594267	0	0.405733	0	0.349321	1.13954
TCGA-HC-A76X-01	Subtype B	0	0.588037	0.0289802	0.382982	0	0.473286	1.02496
TCGA-G9-6365-01	Subtype B	0	0.522024	0.113599	0.364377	0	0.568843	0.926391
TCGA-HC-A8D0-01	Subtype B	0	0.569114	0.0808772	0.350009	0	0.342595	1.14444
TCGA-VN-A88L-01	Subtype B	0	0.68535	0	0.31465	0	0.404795	1.09033
TCGA-G9-A9S7-01	Subtype B	0	0.513773	0.190124	0.296103	0	0.551211	0.944491
TCGA-KK-A6E2-01	Subtype B	0	0.553646	0.161604	0.28475	0	0.454763	1.04145
TCGA-EJ-A7NF-01	Subtype B	0	0.75111	0	0.24889	0	0.456508	1.04225
TCGA-VN-A88Q-01	Subtype B	0	0.570428	0.19456	0.235012	0	0.421601	1.07243
TCGA-EJ-7328-01	Subtype B	0	0.644491	0.131605	0.223904	0	0.396675	1.09624
TCGA-J4-A6M7-01	Subtype B	0	0.739708	0.0681444	0.192147	0	0.345315	1.14314
TCGA-KK-A8II-01	Subtype B	0	0.50796	0.324534	0.167506	0	0.489348	1.0064
TCGA-EJ-7321-01	Subtype B	0	0.702935	0.134042	0.163023	0	0.555039	0.941711
TCGA-KK-A8I4-01	Subtype B	0	0.527475	0.316559	0.155966	0	0.306116	1.1733
TCGA-KK-A7AU-01	Subtype B	0	0.56484	0.281118	0.154042	0	0.455375	1.03992
TCGA-HC-7212-01	Subtype B	0	0.509715	0.370809	0.119477	0	0.47396	1.02112
TCGA-J4-A83I-01	Subtype B	0	0.665789	0.244654	0.0895562	0	0.339543	1.14606
TCGA-HC-A6HY-01	Subtype B	0.264987	0.651068	0	0.0839449	0	0.4127	1.08599
TCGA-EJ-5521-01	Subtype B	0	0.534131	0.387722	0.0781476	0	0.252987	1.2168
TCGA-CH-5765-01	Subtype B	0	0.581183	0.345888	0.0729293	0	0.515021	0.98094
TCGA-CH-5739-01	Subtype B	0	0.800509	0.139992	0.0594985	0	0.538785	0.959281
TCGA-KK-A59Y-01	Subtype B	0	0.674405	0.269271	0.0563238	0	0.428672	1.06579
TCGA-EJ-8472-01	Subtype B	0.0780551	0.546793	0.321787	0.0533657	0	0.525989	0.97051
TCGA-KK-A6E6-01	Subtype B	0	0.60239	0.373471	0.0241394	0	0.452426	1.04223
TCGA-CH-5794-01	Subtype B	0	0.588753	0.388193	0.0230541	0	0.454192	1.04038
TCGA-QU-A6IP-01	Subtype B	0.357805	0.620923	0	0.0212716	0	0.472192	1.03052
TCGA-EJ-7785-01	Subtype B	0	0.794205	0.193971	0.011824	0	0.483866	1.01431
TCGA-EJ-5495-01	Subtype B	0	0.590227	0.398053	0.0117198	0	0.165042	1.28669
TCGA-CH-5738-01	Subtype B	0	0.720787	0.268827	0.0103856	0	0.194584	1.26576
TCGA-EJ-5499-01	Subtype B	0	0.6825	0.309898	0.00760177	0	0.488419	1.00828
TCGA-CH-5768-01	Subtype B	0	0.832498	0.16039	0.0071119	0	0.484579	1.01414
TCGA-YL-A8SA-01	Subtype B	0	0.502694	0.497306	0	0	0.261375	1.20893
TCGA-HC-7231-01	Subtype B	0	0.517658	0.482342	0	0	0.283554	1.19083
TCGA-CH-5766-01	Subtype B	0	0.527594	0.472406	0	0	0.391929	1.09719
TCGA-EJ-7781-11	Subtype B	0	0.533634	0.466366	0	0	0.338168	1.14474
TCGA-HC-7209-01	Subtype B	0	0.541456	0.458544	0	0	0.359806	1.12597
TCGA-TP-A8TT-01	Subtype B	0	0.544303	0.455697	0	0	0.255512	1.21426
TCGA-CH-5743-01	Subtype B	0	0.545508	0.454492	0	0	0.184239	1.27107
TCGA-CH-5762-01	Subtype B	0	0.563496	0.436504	0	0	0.423787	1.06849
TCGA-EJ-5510-01	Subtype B	0.0528507	0.532542	0.414607	0	0	0.336334	1.14727
TCGA-EJ-A46H-01	Subtype B	0.0362436	0.553635	0.410122	0	0	0.314583	1.16588
TCGA-EJ-5516-01	Subtype B	0	0.598884	0.401116	0	0	0.355549	1.13044
TCGA-EJ-5524-01	Subtype B	0	0.601092	0.398908	0	0	0.509152	0.986601
TCGA-EJ-5530-01	Subtype B	0	0.604494	0.395506	0	0	0.47132	1.02396
TCGA-EJ-5522-01	Subtype B	0	0.609772	0.390228	0	0	0.375006	1.11339
TCGA-EJ-5501-01	Subtype B	0.0898989	0.521403	0.388698	0	0	0.39385	1.09695
TCGA-EJ-7315-11	Subtype B	0	0.620118	0.379882	0	0	0.301587	1.17711
TCGA-YL-A8SP-01	Subtype B	0	0.626538	0.373462	0	0	0.39426	1.09633
TCGA-SU-A7E7-01	Subtype B	0.111811	0.516875	0.371314	0	0	0.435774	1.05867
TCGA-H9-A6BX-01	Subtype B	0.0166641	0.615385	0.367951	0	0	0.269417	1.20417
TCGA-EJ-7314-01	Subtype B	0	0.632841	0.367159	0	0	0.460662	1.03457
TCGA-EJ-7327-01	Subtype B	0	0.636702	0.363298	0	0	0.465855	1.02963
TCGA-EJ-7782-01	Subtype B	0	0.642839	0.357161	0	0	0.358937	1.12806
TCGA-EJ-5527-01	Subtype B	0	0.645455	0.354545	0	0	0.401254	1.09023
TCGA-YL-A8SK-01	Subtype B	0.0797083	0.57483	0.345462	0	0	0.376964	1.11265
TCGA-EJ-7330-11	Subtype B	0	0.655573	0.344427	0	0	0.307091	1.17297
TCGA-G9-A9S4-01	Subtype B	0	0.657376	0.342624	0	0	0.395581	1.09554
TCGA-EJ-7784-11	Subtype B	0	0.659183	0.340817	0	0	0.224608	1.24087
TCGA-HC-8257-01	Subtype B	0	0.666744	0.333256	0	0	0.239078	1.22936
TCGA-EJ-A65F-01	Subtype B	0	0.674801	0.325199	0	0	0.433341	1.061
TCGA-CH-5740-01	Subtype B	0	0.676316	0.323684	0	0	0.479055	1.01733
TCGA-EJ-A46E-01	Subtype B	0.165784	0.513726	0.32049	0	0	0.37022	1.11948
TCGA-G9-6339-01	Subtype B	0.191656	0.502055	0.306289	0	0	0.282883	1.19495
TCGA-HC-7821-01	Subtype B	0	0.694014	0.305986	0	0	0.424207	1.06978
TCGA-EJ-7794-11	Subtype B	0	0.694612	0.305388	0	0	0.304829	1.17546
TCGA-EJ-5498-01	Subtype B	0	0.6986	0.3014	0	0	0.291188	1.187
TCGA-EJ-7783-01	Subtype B	0	0.699109	0.300891	0	0	0.406953	1.08576
TCGA-FC-A5OB-01	Subtype B	0.162756	0.536897	0.300348	0	0	0.228015	1.23973
TCGA-EJ-5542-01	Subtype B	0	0.700233	0.299767	0	0	0.379067	1.11101
TCGA-CH-5767-11	Subtype B	0.0909289	0.609799	0.299272	0	0	0.287366	1.19071
TCGA-FC-7708-01	Subtype B	0	0.703863	0.296137	0	0	0.351073	1.13583
TCGA-G9-6364-01	Subtype B	0	0.70654	0.29346	0	0	0.400815	1.09147
TCGA-KK-A8IM-01	Subtype B	0.102898	0.619725	0.277377	0	0	0.510084	0.987614
TCGA-G9-6342-01	Subtype B	0	0.725114	0.274886	0	0	0.282042	1.19505
TCGA-EJ-7123-11	Subtype B	0	0.727441	0.272559	0	0	0.328785	1.15553
TCGA-2A-AAYU-01	Subtype B	0.159029	0.570506	0.270466	0	0	0.411961	1.0824
TCGA-VP-A87D-01	Subtype B	0	0.730982	0.269018	0	0	0.339914	1.14596
TCGA-G9-6362-01	Subtype B	0	0.734117	0.265883	0	0	0.167682	1.28686
TCGA-YL-A9WX-01	Subtype B	0	0.734754	0.265246	0	0	0.310756	1.17106
TCGA-EJ-5526-01	Subtype B	0	0.735664	0.264336	0	0	0.456498	1.03992
TCGA-HC-7211-01	Subtype B	0.214992	0.523469	0.261539	0	0	0.301888	1.17984
TCGA-G9-6356-11	Subtype B	0.199006	0.550561	0.250433	0	0	0.200933	1.26234
TCGA-G9-6370-01	Subtype B	0.241374	0.509203	0.249423	0	0	0.312427	1.17126
TCGA-EJ-7792-11	Subtype B	0.0526914	0.700526	0.246783	0	0	0.244926	1.22629
TCGA-CH-5764-01	Subtype B	0	0.753692	0.246308	0	0	0.525663	0.971747
TCGA-HC-7748-01	Subtype B	0	0.753705	0.246295	0	0	0.359374	1.12929
TCGA-G9-6362-11	Subtype B	0	0.753915	0.246085	0	0	0.192939	1.26752
TCGA-EJ-5502-01	Subtype B	0.050188	0.706495	0.243317	0	0	0.214586	1.25073
TCGA-HC-7745-01	Subtype B	0.241921	0.515226	0.242853	0	0	0.316244	1.16811
TCGA-EJ-7782-11	Subtype B	0.15757	0.608681	0.23375	0	0	0.180425	1.27845
TCGA-HC-7819-11	Subtype B	0.258858	0.508848	0.232294	0	0	0.226624	1.24259
TCGA-G9-6384-01	Subtype B	0.0653371	0.705627	0.229036	0	0	0.37255	1.1182
TCGA-EJ-5508-01	Subtype B	0	0.771572	0.228428	0	0	0.3598	1.1292
TCGA-G9-6356-01	Subtype B	0	0.771783	0.228217	0	0	0.313833	1.16903
TCGA-EJ-7793-11	Subtype B	0.1433	0.633627	0.223073	0	0	0.219431	1.24775
TCGA-EJ-7789-11	Subtype B	0.236226	0.548904	0.21487	0	0	0.22546	1.24366
TCGA-G9-7522-01	Subtype B	0.225469	0.562471	0.21206	0	0	0.27765	1.20101
TCGA-HC-8260-01	Subtype B	0.214987	0.580229	0.204784	0	0	0.222084	1.2464
TCGA-EJ-A8FU-01	Subtype B	0.278265	0.519359	0.202376	0	0	0.318623	1.16695
TCGA-EJ-5503-01	Subtype B	0.249436	0.553597	0.196968	0	0	0.269231	1.2084
TCGA-EJ-7327-11	Subtype B	0.300616	0.503371	0.196013	0	0	0.190223	1.27243
TCGA-EJ-5497-01	Subtype B	0	0.804844	0.195156	0	0	0.358685	1.13071
TCGA-HC-8262-01	Subtype B	0.0284743	0.778932	0.192594	0	0	0.484067	1.01434
TCGA-G9-6332-01	Subtype B	0	0.81341	0.18659	0	0	0.412599	1.08227
TCGA-CH-5741-01	Subtype B	0	0.822126	0.177874	0	0	0.20875	1.25625
TCGA-CH-5744-01	Subtype B	0.12096	0.704221	0.174819	0	0	0.403023	1.09182
TCGA-J4-8198-01	Subtype B	0	0.828551	0.171449	0	0	0.312327	1.17126
TCGA-EJ-A8FO-01	Subtype B	0.217271	0.613049	0.16968	0	0	0.289191	1.19203
TCGA-EJ-A7NK-01	Subtype B	0.338688	0.502354	0.158958	0	0	0.287781	1.19421
TCGA-EJ-7781-01	Subtype B	0.239645	0.604833	0.155522	0	0	0.387831	1.1066
TCGA-HC-7819-01	Subtype B	0	0.846285	0.153715	0	0	0.416773	1.07894
TCGA-CH-5746-01	Subtype B	0	0.851686	0.148314	0	0	0.347809	1.14103
TCGA-EJ-7321-11	Subtype B	0.295862	0.563428	0.14071	0	0	0.22041	1.24943
TCGA-G9-6336-01	Subtype B	0.190093	0.671554	0.138353	0	0	0.25769	1.21854
TCGA-G9-6377-01	Subtype B	0.252289	0.610865	0.136846	0	0	0.500792	0.999648
TCGA-EJ-7793-01	Subtype B	0.154035	0.714623	0.131341	0	0	0.31189	1.17313
TCGA-EJ-7797-01	Subtype B	0	0.871831	0.128169	0	0	0.395351	1.09899
TCGA-EJ-5509-01	Subtype B	0.220774	0.652908	0.126318	0	0	0.452158	1.04719
TCGA-G9-6329-01	Subtype B	0	0.884672	0.115328	0	0	0.411596	1.08434
TCGA-EJ-7115-11	Subtype B	0.274644	0.614278	0.111078	0	0	0.278879	1.20205
TCGA-HC-7747-01	Subtype B	0.0388268	0.850735	0.110439	0	0	0.251072	1.22361
TCGA-EJ-A7NG-01	Subtype B	0.307746	0.582133	0.11012	0	0	0.334836	1.1547
TCGA-EJ-A46D-01	Subtype B	0.265455	0.63542	0.0991254	0	0	0.387398	1.10807
TCGA-HC-7820-01	Subtype B	0.294916	0.608588	0.0964961	0	0	0.412531	1.08532
TCGA-EJ-5512-01	Subtype B	0.201757	0.704485	0.0937581	0	0	0.338196	1.15141
TCGA-HC-A8D1-01	Subtype B	0	0.913376	0.0866237	0	0	0.323181	1.16347
TCGA-EJ-5496-01	Subtype B	0	0.931952	0.0680476	0	0	0.346865	1.14327
TCGA-VP-A879-01	Subtype B	0.203801	0.743953	0.0522459	0	0	0.420961	1.07772
TCGA-HC-8213-01	Subtype B	0	0.952685	0.0473147	0	0	0.381253	1.11314
TCGA-J4-A83K-01	Subtype B	0.237044	0.716809	0.0461472	0	0	0.415738	1.08286
TCGA-G9-6342-11	Subtype B	0.409956	0.543955	0.0460883	0	0	0.304681	1.18246
TCGA-G9-6367-01	Subtype B	0.445283	0.519067	0.0356507	0	0	0.24503	1.2326
TCGA-2A-A8VL-01	Subtype B	0.458657	0.517721	0.0236218	0	0	0.235701	1.24053
TCGA-YL-A8S9-01	Subtype B	0.237004	0.762996	0	0	0	0.259899	1.21963
TCGA-G9-6351-01	Subtype B	0.293158	0.706842	0	0	0	0.289049	1.19573
TCGA-G9-6354-01	Subtype B	0.347506	0.652494	0	0	0	0.31909	1.17056
TCGA-KC-A4BN-01	Subtype B	0.357804	0.642196	0	0	0	0.306933	1.18103
TCGA-HC-8259-01	Subtype B	0.366458	0.633542	0	0	0	0.414634	1.08547
TCGA-KC-A4BR-01	Subtype B	0.387559	0.612441	0	0	0	0.410521	1.08941
TCGA-EJ-A46I-01	Subtype B	0.441575	0.558425	0	0	0	0.328158	1.1634
TCGA-G9-7509-01	Subtype B	0.451202	0.548798	0	0	0	0.371317	1.12549
TCGA-HC-7211-11	Subtype C	0	0	0.566112	0.433888	0.96	-0.0521	1.44087
TCGA-HC-8258-11	Subtype C	0	0	0.58172	0.41828	0.96	-0.0543	1.44222
TCGA-ZG-A9L1-01	Subtype C	0	0.0585723	0.523253	0.418175	0	0.408332	1.08087
TCGA-HC-7745-11	Subtype C	0	0	0.664723	0.335277	0.96	-0.048	1.4371
TCGA-HC-7737-11	Subtype C	0	0	0.695255	0.304745	0.95	-0.0464	1.43572
TCGA-V1-A9ZR-01	Subtype C	0	0.158954	0.546017	0.295029	0	0.515722	0.977758
TCGA-HC-7740-11	Subtype C	0	0	0.725873	0.274127	0.96	-0.0526	1.4397
TCGA-HC-7738-11	Subtype C	0	0	0.731087	0.268913	0.96	-0.0524	1.43954
TCGA-ZG-A9L9-01	Subtype C	0.221527	0	0.510366	0.268106	0	0.529377	0.965443
TCGA-HC-7747-11	Subtype C	0	0	0.736514	0.263486	0.96	-0.053	1.43993
TCGA-HC-A9TE-01	Subtype C	0.0354543	0	0.767241	0.197305	0	0.287626	1.18441
TCGA-VP-A872-01	Subtype C	0	0	0.817854	0.182146	0	0.225405	1.23447
TCGA-YL-A8HK-01	Subtype C	0	0.244539	0.584393	0.171069	0	0.312545	1.16475
TCGA-EJ-7315-01	Subtype C	0	0.140817	0.706138	0.153045	0	0.410232	1.07791
TCGA-KK-A8IA-01	Subtype C	0.156516	0	0.701746	0.141738	0	0.460195	1.03222
TCGA-4L-AA1F-01	Subtype C	0	0	0.867476	0.132524	0	0.488269	1.00321
TCGA-V1-A9O9-01	Subtype C	0	0.270594	0.606467	0.122939	0	0.491409	1.00177
TCGA-ZG-A9N3-01	Subtype C	0	0	0.900698	0.0993016	0	0.294402	1.17775
TCGA-XJ-A9DI-01	Subtype C	0	0.424315	0.512766	0.0629191	0	0.438681	1.05347
TCGA-CH-5769-11	Subtype C	0	0.27631	0.66638	0.0573109	0	0.444022	1.04705
TCGA-V1-A9O5-06	Subtype C	0	0	0.945802	0.0541985	0	0.45497	1.03497
TCGA-YL-A9WY-01	Subtype C	0.198246	0	0.75983	0.0419248	0	0.555023	0.937176
TCGA-CH-5751-01	Subtype C	0.153323	0	0.808016	0.0386614	0	0.503988	0.988889
TCGA-HC-7079-01	Subtype C	0	0.2691	0.702602	0.0282977	0	0.110915	1.32374
TCGA-YL-A9WH-01	Subtype C	0	0	1	0	0	0.321599	1.15437
TCGA-V1-A8WW-01	Subtype C	0	0	1	0	0	0.317208	1.1581
TCGA-KK-A6E1-01	Subtype C	0	0.0358533	0.964147	0	0	0.474497	1.0162
TCGA-HC-A9TH-01	Subtype C	0.00407867	0.0872963	0.908625	0	0	0.442409	1.04705
TCGA-EJ-5514-01	Subtype C	0.0884574	0.0222839	0.889259	0	0	0.494903	0.997116
TCGA-FC-A4JI-01	Subtype C	0.122298	0	0.877702	0	0	0.371548	1.11247
TCGA-HC-A48F-01	Subtype C	0.0158558	0.107346	0.876798	0	0	0.298146	1.17495
TCGA-HC-A631-01	Subtype C	0.146705	0	0.853295	0	0	0.368774	1.11523
TCGA-XQ-A8TA-01	Subtype C	0.161116	0	0.838884	0	0	0.426302	1.06339
TCGA-XK-AAIW-01	Subtype C	0	0.171899	0.828101	0	0	0.468397	1.02281
TCGA-CH-5761-01	Subtype C	0.227222	0	0.772778	0	0	0.382123	1.10446
TCGA-CH-5754-01	Subtype C	0	0.230296	0.769704	0	0	0.38824	1.09762
TCGA-EJ-AB20-01	Subtype C	0.24247	0	0.75753	0	0	0.406498	1.08267
TCGA-HC-7213-01	Subtype C	0	0.247413	0.752587	0	0	0.41039	1.0777
TCGA-HC-7081-01	Subtype C	0	0.256369	0.743631	0	0	0.281755	1.18952
TCGA-V1-A9O5-01	Subtype C	0.27102	0	0.72898	0	0	0.527548	0.966361
TCGA-CH-5788-01	Subtype C	0.274314	0	0.725686	0	0	0.320815	1.15867
TCGA-CH-5769-01	Subtype C	0	0.29519	0.70481	0	0	0.442039	1.04876
TCGA-ZG-A9LY-01	Subtype C	0.159652	0.138637	0.701711	0	0	0.372687	1.11297
TCGA-J9-A52B-01	Subtype C	0	0.302767	0.697233	0	0	0.291963	1.18146
TCGA-ZG-A9M4-01	Subtype C	0	0.31792	0.68208	0	0	0.301924	1.17326
TCGA-2A-A8VT-01	Subtype C	0	0.325342	0.674658	0	0	0.480482	1.01223
TCGA-KK-A8IH-01	Subtype C	0	0.330625	0.669375	0	0	0.506572	0.986537
TCGA-ZG-A9L5-01	Subtype C	0.330888	0	0.669112	0	0	0.396813	1.0928
TCGA-ZG-A9L4-01	Subtype C	0	0.334814	0.665186	0	0	0.352501	1.13012
TCGA-XK-AAIV-01	Subtype C	0.341503	0	0.658497	0	0	0.42161	1.07026
TCGA-YL-A8HL-01	Subtype C	0.0988989	0.260529	0.640572	0	0	0.251253	1.21611
TCGA-V1-A9ZG-01	Subtype C	0	0.370874	0.629126	0	0	0.304027	1.17202
TCGA-VP-A87C-01	Subtype C	0	0.381043	0.618957	0	0	0.472937	1.02004
TCGA-ZG-A9LB-01	Subtype C	0.381392	0	0.618608	0	0	0.441005	1.0528
TCGA-EJ-5507-01	Subtype C	0	0.38179	0.61821	0	0	0.423172	1.06711
TCGA-V1-A9OL-01	Subtype C	0.282353	0.103435	0.614212	0	0	0.458807	1.03526
TCGA-CH-5791-01	Subtype C	0	0.387829	0.612171	0	0	0.213143	1.24637
TCGA-G9-A9S0-01	Subtype C	0.393328	0	0.606672	0	0	0.504725	0.991162
TCGA-KK-A6E7-01	Subtype C	0.396015	0	0.603985	0	0	0.396642	1.09402
TCGA-ZG-A9LN-01	Subtype C	0.397182	0	0.602818	0	0	0.536431	0.958972
TCGA-KC-A4BV-01	Subtype C	0	0.397201	0.602799	0	0	0.34076	1.14094
TCGA-2A-A8W3-01	Subtype C	0	0.398265	0.601735	0	0	0.472486	1.02063
TCGA-ZG-A8QW-01	Subtype C	0.398617	0	0.601383	0	0	0.40129	1.08984
TCGA-G9-7521-01	Subtype C	0.390314	0.0140958	0.59559	0	0	0.352173	1.13365
TCGA-HC-7817-01	Subtype C	0.274815	0.136634	0.588551	0	0	0.394045	1.09564
TCGA-KK-A7AP-01	Subtype C	0.412497	0	0.587503	0	0	0.441482	1.05285
TCGA-YL-A8SC-01	Subtype C	0.424423	0	0.575577	0	0	0.470352	1.02547
TCGA-EJ-7786-11	Subtype C	0	0.424878	0.575122	0	0	0.307883	1.16934
TCGA-KK-A8IC-01	Subtype C	0	0.428161	0.571839	0	0	0.354821	1.12904
TCGA-ZG-A9LS-01	Subtype C	0.430595	0	0.569405	0	0	0.281068	1.19485
TCGA-HC-7230-01	Subtype C	0	0.436815	0.563185	0	0	0.485447	1.00838
TCGA-EJ-7783-11	Subtype C	0	0.4375	0.5625	0	0	0.344555	1.13808
TCGA-YL-A8S8-01	Subtype C	0.437524	0	0.562476	0	0	0.457997	1.03758
TCGA-YL-A8SJ-01	Subtype C	0	0.444403	0.555597	0	0	0.549268	0.943851
TCGA-EJ-7788-01	Subtype C	0.228723	0.217579	0.553698	0	0	0.531827	0.963103
TCGA-ZG-A9KY-01	Subtype C	0.45027	0	0.54973	0	0	0.380652	1.10937
TCGA-HC-7232-01	Subtype C	0	0.455029	0.544971	0	0	0.325067	1.15507
TCGA-J4-A67L-01	Subtype C	0.0886546	0.379007	0.532338	0	0	0.405864	1.08434
TCGA-EJ-A8FO-11	Subtype C	0.348663	0.119428	0.531909	0	0	0.0632165	1.36363
TCGA-EJ-5518-01	Subtype C	0.448318	0.0201261	0.531556	0	0	0.296985	1.18211
TCGA-J4-AATZ-01	Subtype C	0.166398	0.306586	0.527015	0	0	0.420444	1.07145
TCGA-HC-A76W-01	Subtype C	0.0738112	0.40404	0.522149	0	0	0.426745	1.06514
TCGA-CH-5752-01	Subtype C	0	0.487297	0.512703	0	0	0.452855	1.04034
TCGA-YJ-A8SW-01	Subtype C	0.303426	0.188937	0.507637	0	0	0.398633	1.09251
TCGA-HC-7744-01	Subtype C	0	0.493647	0.506353	0	0	0.367484	1.11863
TCGA-HC-8262-11	Subtype C	0.069413	0.425025	0.505562	0	0	0.238168	1.22807
TCGA-KK-A8IB-01	Subtype C	0.498576	0	0.501424	0	0	0.441029	1.05476
TCGA-EJ-A65D-01	Subtype D	0	0	0	1	0	0.469853	1.02817
TCGA-QU-A6IN-01	Subtype D	0.0301913	0	0.0105518	0.959257	0	0.416742	1.07846
TCGA-HI-7171-01	Subtype D	0	0.136862	0.00579159	0.857346	0	0.453578	1.04351
TCGA-VP-A875-01	Subtype D	0	0.157371	0	0.842629	0	0.421624	1.07363
TCGA-J9-A52E-01	Subtype D	0	0	0.249	0.751	0	0.178172	1.27682
TCGA-YL-A8SF-01	Subtype D	0	0.0232206	0.232329	0.74445	0	0.441651	1.05258
TCGA-KK-A7B4-01	Subtype D	0	0	0.256774	0.743226	0	0.496421	0.99944
TCGA-J4-A67K-01	Subtype D	0	0.289738	0	0.710262	0	0.405811	1.0882
TCGA-EJ-A46F-01	Subtype D	0	0.163546	0.129471	0.706983	0	0.518679	0.978113
TCGA-KK-A8I8-01	Subtype D	0	0.203494	0.0948755	0.70163	0	0.509753	0.987468
TCGA-V1-A8WV-01	Subtype D	0.0860879	0	0.213579	0.700334	0	0.406477	1.08593
TCGA-EJ-8469-01	Subtype D	0	0.140566	0.198142	0.661292	0	0.441686	1.05275
TCGA-EJ-7325-01	Subtype D	0.178878	0.176249	0	0.644873	0	0.395619	1.0988
TCGA-V1-A8WS-01	Subtype D	0	0	0.362165	0.637835	0	0.491702	1.00317
TCGA-VP-A87K-01	Subtype D	0	0.198828	0.170559	0.630613	0	0.462862	1.03285
TCGA-J9-A8CK-01	Subtype D	0	0.255092	0.164098	0.580811	0	0.45315	1.04224
TCGA-G9-6499-11	Subtype D	0.428478	0	0	0.571522	0	0.358751	1.13397
TCGA-EJ-5525-01	Subtype D	0	0	0.46867	0.53133	0	0.478489	1.01525
TCGA-EJ-A7NM-01	Subtype D	0.0992479	0	0.37214	0.528612	0	0.559863	0.93391
TCGA-HC-A632-01	Subtype D	0	0.201275	0.271138	0.527586	0	0.482285	1.01309
TCGA-ZG-A9MC-01	Subtype D	0	0	0.474787	0.525213	0	0.363132	1.12184
TCGA-VP-A876-01	Subtype D	0	0.483739	0	0.516261	0	0.52201	0.976332
TCGA-HC-A4ZV-01	Subtype D	0.288855	0	0.199017	0.512129	0	0.414804	1.07987
TCGA-V1-A9OT-01	Mixed	0.179729	0.323215	0	0.497056	0	0.351586	1.13839
TCGA-KK-A7B1-01	Mixed	0	0.36363	0.139546	0.496824	0	0.366054	1.12258
TCGA-KK-A6E4-01	Mixed	0.23829	0.291823	0	0.469887	0	0.466487	1.03308
TCGA-J9-A8CM-01	Mixed	0	0.187318	0.353683	0.458999	0	0.539209	0.955119
TCGA-YL-A8SL-01	Mixed	0	0.22448	0.318335	0.457185	0	0.484939	1.01011
TCGA-KC-A7F6-01	Mixed	0	0.343293	0.228677	0.42803	0	0.507615	0.988518
TCGA-X4-A8KQ-01	Mixed	0.329401	0.258343	0	0.412256	0	0.503114	0.997757
TCGA-YL-A8HJ-01	Mixed	0	0.316455	0.286263	0.397282	0	0.481792	1.01357
TCGA-H9-A6BY-01	Mixed	0.286575	0.324691	0	0.388735	0	0.533464	0.966594
TCGA-VN-A88K-01	Mixed	0	0.448402	0.196028	0.355571	0	0.37006	1.11869
TCGA-EJ-7784-01	Mixed	0	0.418159	0.227743	0.354098	0	0.471871	1.02395
TCGA-J4-A6G1-01	Mixed	0	0.309174	0.339304	0.351522	0	0.136171	1.30803
TCGA-YL-A9WL-01	Mixed	0	0.296087	0.357135	0.346778	0	0.259643	1.21075
TCGA-ZG-A9L2-01	Mixed	0.21689	0.0718787	0.370708	0.340523	0	0.517914	0.97818
TCGA-ZG-A9LM-01	Mixed	0.19663	0.3105	0.171979	0.320891	0	0.553683	0.943041
TCGA-VN-A88M-01	Mixed	0.194336	0.491733	0	0.313931	0	0.411192	1.08558
TCGA-KK-A59V-01	Mixed	0.282609	0	0.417848	0.299543	0	0.578321	0.914914
TCGA-G9-6363-11	Mixed	0	0.351455	0.351323	0.297222	0	0.310667	1.16847
TCGA-M7-A71Z-01	Mixed	0	0.369757	0.333792	0.296451	0	0.469937	1.02482
TCGA-ZG-A8QZ-01	Mixed	0	0.381922	0.338623	0.279456	0	0.46616	1.02846
TCGA-KK-A6DY-01	Mixed	0	0.460163	0.271475	0.268362	0	0.444866	1.04956
TCGA-J4-A67S-01	Mixed	0.492745	0.24995	0	0.257305	0	0.471424	1.03084
TCGA-KK-A8I6-01	Mixed	0.0751657	0.37914	0.294829	0.250865	0	0.466836	1.02878
TCGA-ZG-A9LZ-01	Mixed	0	0.308438	0.466024	0.225538	0	0.380595	1.1066
TCGA-G9-7525-01	Mixed	0	0.382703	0.395376	0.221921	0	0.201823	1.25703
TCGA-XQ-A8TB-01	Mixed	0	0.386955	0.418829	0.194217	0	0.515427	0.979301
TCGA-CH-5790-01	Mixed	0	0.460122	0.359673	0.180205	0	0.400862	1.08963
TCGA-G9-6363-01	Mixed	0	0.405091	0.436975	0.157933	0	0.247381	1.22035
TCGA-G9-6373-01	Mixed	0	0.479875	0.417448	0.102677	0	0.453045	1.04076
TCGA-XJ-A83F-01	Mixed	0.153148	0.453952	0.294821	0.098079	0	0.443009	1.05256
TCGA-J4-A67R-01	Mixed	0.341658	0.403169	0.18617	0.0690034	0	0.188265	1.27398
TCGA-G9-6361-01	Mixed	0.394797	0.173553	0.384297	0.0473532	0	0.541412	0.95568
TCGA-KK-A7B2-01	Mixed	0.487694	0.498145	0	0.0141607	0	0.372309	1.12476
TCGA-HC-7736-01	Mixed	0.35796	0.143759	0.498281	0	0	0.356139	1.13095
TCGA-KC-A4BL-01	Mixed	0.19877	0.318885	0.482345	0	0	0.447078	1.0472
TCGA-TK-A8OK-01	Mixed	0.121527	0.400554	0.477919	0	0	0.470873	1.02404
TCGA-V1-A9OA-01	Mixed	0.26806	0.264962	0.466978	0	0	0.479095	1.017
TCGA-HC-7749-01	Mixed	0.474766	0.0656887	0.459545	0	0	0.423618	1.07132
TCGA-VN-A88I-01	Mixed	0.29245	0.25106	0.456491	0	0	0.393285	1.09785
TCGA-HC-A6AN-01	Mixed	0.404188	0.146892	0.448921	0	0	0.438981	1.05655
TCGA-EJ-5519-01	Mixed	0.336836	0.216734	0.44643	0	0	0.381235	1.10913
TCGA-V1-A9Z8-01	Mixed	0.247176	0.315418	0.437406	0	0	0.42983	1.06421
TCGA-J9-A52C-01	Mixed	0.22111	0.342263	0.436627	0	0	0.419843	1.07333
TCGA-G9-6348-01	Mixed	0.252184	0.316567	0.431249	0	0	0.404605	1.0876
TCGA-J4-A6G3-01	Mixed	0.187579	0.381196	0.431225	0	0	0.329136	1.15404
TCGA-KK-A8I5-01	Mixed	0.0928489	0.478516	0.428635	0	0	0.471667	1.02367
TCGA-XJ-A9DK-01	Mixed	0.31709	0.269693	0.413217	0	0	0.204262	1.25807
TCGA-M7-A725-01	Mixed	0.381238	0.207326	0.411436	0	0	0.358633	1.12996
TCGA-CH-5753-01	Mixed	0.17327	0.415465	0.411265	0	0	0.461802	1.03381
TCGA-EJ-7331-11	Mixed	0.189111	0.405915	0.404974	0	0	0.208583	1.25383
TCGA-CH-5771-01	Mixed	0.275519	0.320172	0.404309	0	0	0.22067	1.24484
TCGA-FC-7961-01	Mixed	0.453116	0.148205	0.398679	0	0	0.505615	0.99269
TCGA-WW-A8ZI-01	Mixed	0.35319	0.248581	0.398229	0	0	0.424164	1.07064
TCGA-G9-6366-01	Mixed	0.244059	0.364585	0.391356	0	0	0.361892	1.12638
TCGA-HC-7210-01	Mixed	0.326848	0.289795	0.383357	0	0	0.250752	1.22125
TCGA-G9-6333-11	Mixed	0.300158	0.319297	0.380545	0	0	0.122679	1.32134
TCGA-EJ-5494-01	Mixed	0.222046	0.399205	0.378749	0	0	0.272728	1.20253
TCGA-MG-AAMC-01	Mixed	0.242194	0.380518	0.377288	0	0	0.407433	1.08561
TCGA-EJ-7328-11	Mixed	0.198606	0.426122	0.375272	0	0	0.340646	1.1449
TCGA-CH-5763-01	Mixed	0.388426	0.240528	0.371046	0	0	0.0745719	1.35799
TCGA-H9-7775-01	Mixed	0.271891	0.358967	0.369141	0	0	0.421312	1.07311
TCGA-HC-7233-01	Mixed	0.355526	0.278081	0.366393	0	0	0.264428	1.21051
TCGA-EJ-7314-11	Mixed	0.147724	0.488051	0.364225	0	0	0.280904	1.19547
TCGA-KK-A7AY-01	Mixed	0.226222	0.416619	0.357159	0	0	0.244631	1.22588
TCGA-HC-7742-01	Mixed	0.4414	0.201467	0.357133	0	0	0.436169	1.06053
TCGA-EJ-A7NN-01	Mixed	0.371753	0.277431	0.350815	0	0	0.437352	1.05901
TCGA-EJ-7330-01	Mixed	0.157073	0.493004	0.349923	0	0	0.352754	1.13443
TCGA-KK-A8ID-01	Mixed	0.315719	0.33925	0.345031	0	0	0.414186	1.08029
TCGA-CH-5761-11	Mixed	0.191415	0.467011	0.341574	0	0	0.173835	1.28203
TCGA-HC-8264-01	Mixed	0.494149	0.166295	0.339556	0	0	0.31826	1.16683
TCGA-V1-A8MJ-01	Mixed	0.389484	0.272729	0.337787	0	0	0.538215	0.959663
TCGA-EJ-5511-01	Mixed	0.397666	0.266976	0.335358	0	0	0.520197	0.978286
TCGA-V1-A9OH-01	Mixed	0.474079	0.192289	0.333632	0	0	0.471471	1.02731
TCGA-CH-5772-01	Mixed	0.395077	0.274772	0.330151	0	0	0.360391	1.12956
TCGA-EJ-7791-01	Mixed	0.339026	0.331693	0.329281	0	0	0.306748	1.17557
TCGA-HC-7818-01	Mixed	0.329105	0.363192	0.307703	0	0	0.256273	1.21786
TCGA-EJ-8474-01	Mixed	0.424477	0.268142	0.307381	0	0	0.54097	0.957369
TCGA-CH-5792-01	Mixed	0.323586	0.370432	0.305981	0	0	0.381922	1.11022
TCGA-G9-6494-01	Mixed	0.429202	0.268674	0.302124	0	0	0.422592	1.07384
TCGA-HC-8266-01	Mixed	0.240597	0.457589	0.301814	0	0	0.297628	1.18299
TCGA-HI-7170-01	Mixed	0.455842	0.243403	0.300756	0	0	0.424422	1.07235
TCGA-J4-AATV-01	Mixed	0.382479	0.319061	0.29846	0	0	0.295551	1.1858
TCGA-EJ-8470-01	Mixed	0.277294	0.426638	0.296068	0	0	0.450919	1.04626
TCGA-HC-7077-01	Mixed	0.418399	0.286314	0.295287	0	0	0.476549	1.02245
TCGA-CH-5768-11	Mixed	0.222281	0.488237	0.289482	0	0	0.394831	1.09815
TCGA-KK-A8IL-01	Mixed	0.421037	0.292336	0.286627	0	0	0.502612	0.9968
TCGA-FC-A8O0-01	Mixed	0.272947	0.443231	0.283822	0	0	0.196135	1.2661
TCGA-EJ-5506-01	Mixed	0.306233	0.410665	0.283102	0	0	0.368467	1.12244
TCGA-HC-7752-11	Mixed	0.3138	0.403683	0.282518	0	0	0.379097	1.11301
TCGA-HC-7737-01	Mixed	0.407842	0.323142	0.269016	0	0	0.275358	1.20332
TCGA-YL-A8SB-01	Mixed	0.415036	0.319927	0.265037	0	0	0.216695	1.2512
TCGA-EJ-7794-01	Mixed	0.307028	0.43351	0.259462	0	0	0.42174	1.07439
TCGA-EJ-5531-01	Mixed	0.253914	0.487712	0.258375	0	0	0.427996	1.06825
TCGA-EJ-5504-01	Mixed	0.27748	0.465042	0.257479	0	0	0.336923	1.15032
TCGA-EJ-7331-01	Mixed	0.318722	0.424443	0.256836	0	0	0.285797	1.19414
TCGA-EJ-7797-11	Mixed	0.28575	0.458471	0.255779	0	0	0.184767	1.27557
TCGA-EJ-7785-11	Mixed	0.260538	0.485654	0.253808	0	0	0.24746	1.2254
TCGA-EJ-5532-01	Mixed	0.425017	0.333358	0.241625	0	0	0.340903	1.14814
TCGA-EJ-7317-11	Mixed	0.296435	0.467153	0.236412	0	0	0.216084	1.25123
TCGA-Y6-A9XI-01	Mixed	0.480414	0.287985	0.231601	0	0	0.296433	1.18684
TCGA-HC-7078-01	Mixed	0.495663	0.273533	0.230804	0	0	0.380601	1.11372
TCGA-EJ-5515-01	Mixed	0.325776	0.443559	0.230665	0	0	0.222681	1.24627
TCGA-XK-AAIR-01	Mixed	0.400398	0.369751	0.229852	0	0	0.448026	1.0507
TCGA-EJ-7792-01	Mixed	0.355128	0.421888	0.222984	0	0	0.406071	1.08969
TCGA-CH-5737-01	Mixed	0.339541	0.439036	0.221423	0	0	0.259484	1.21666
TCGA-CH-5789-01	Mixed	0.290117	0.490578	0.219305	0	0	0.224739	1.24454
TCGA-HC-7742-11	Mixed	0.408704	0.373419	0.217877	0	0	0.266482	1.21148
TCGA-V1-A9OY-01	Mixed	0.332625	0.450568	0.216807	0	0	0.489795	1.00992
TCGA-HC-8259-11	Mixed	0.379595	0.407956	0.212448	0	0	0.206572	1.25984
TCGA-HC-8260-11	Mixed	0.379559	0.409325	0.211117	0	0	0.205376	1.26081
TCGA-G9-6496-11	Mixed	0.481501	0.309333	0.209166	0	0	0.156478	1.29993
TCGA-J4-A83J-11	Mixed	0.425818	0.367377	0.206805	0	0	0.29601	1.18715
TCGA-HC-7750-01	Mixed	0.487444	0.33445	0.178106	0	0	0.323945	1.1643
TCGA-EJ-A8FP-01	Mixed	0.387225	0.435073	0.177701	0	0	0.242062	1.23199
TCGA-EJ-7123-01	Mixed	0.465929	0.358353	0.175717	0	0	0.344408	1.14641
TCGA-V1-A8WN-01	Mixed	0.352159	0.475272	0.17257	0	0	0.298035	1.18545
TCGA-G9-6384-11	Mixed	0.433432	0.394777	0.171791	0	0	0.198627	1.26727
TCGA-EJ-5505-01	Mixed	0.382433	0.448157	0.16941	0	0	0.306532	1.17853
TCGA-M7-A720-01	Mixed	0.406599	0.424838	0.168563	0	0	0.150352	1.30472
TCGA-V1-A9ZK-01	Mixed	0.417431	0.417439	0.16513	0	0	0.322246	1.16543
TCGA-G9-7510-01	Mixed	0.467288	0.371059	0.161653	0	0	0.404317	1.09301
TCGA-CH-5748-01	Mixed	0.417338	0.424085	0.158578	0	0	0.32225	1.16553
TCGA-XK-AAJU-01	Mixed	0.407821	0.437565	0.154614	0	0	0.287059	1.1954
TCGA-KC-A7FE-01	Mixed	0.459238	0.390485	0.150277	0	0	0.48845	1.013
TCGA-G9-6351-11	Mixed	0.433508	0.421633	0.144859	0	0	0.23156	1.24143
TCGA-G9-6348-11	Mixed	0.379276	0.476381	0.144343	0	0	0.3011	1.18353
TCGA-HC-8256-01	Mixed	0.437182	0.420978	0.14184	0	0	0.398367	1.09854
TCGA-G9-6378-01	Mixed	0.433466	0.43868	0.127853	0	0	0.348058	1.14375
TCGA-EJ-5517-01	Mixed	0.497353	0.375634	0.127012	0	0	0.357804	1.13566
TCGA-HC-7740-01	Mixed	0.497226	0.378045	0.124729	0	0	0.347955	1.14438
TCGA-G9-6385-01	Mixed	0.446176	0.433729	0.120095	0	0	0.30731	1.17918
TCGA-HC-8265-01	Mixed	0.475801	0.412495	0.111703	0	0	0.323938	1.16531
TCGA-EJ-7125-11	Mixed	0.408154	0.481649	0.110197	0	0	0.169163	1.29128
TCGA-V1-A8MK-01	Mixed	0.457811	0.450524	0.0916647	0	0	0.264995	1.21526
TCGA-EJ-7786-01	Mixed	0.471392	0.442453	0.0861548	0	0	0.30839	1.17904
TCGA-M7-A721-01	Mixed	0.488754	0.425144	0.0861019	0	0	0.320767	1.16858

## Sheet: ssGSEA Genesets
Normal Human Adult Prostate Cell Population Gene Signatures (Henry et al., 2018)
Basal	Luminal	Neuroendocrine	Club	Hillock	Smooth muscle	Fibroblast	Endothelia	Leukocytes	Stress
KRT14	MSMB	CHGA	SCGB3A1	KRT13	TAGLN	APOD	IFI27	RGS1	JUN
DST	KLK3	GRP	LCN2	S100P	MYL9	FBLN1	ACKR1	C1QA	FOS
KRT15	ACPP	CALCA	PIGR	APOBEC3A	TPM2	PTGDS	SELE	C1QB	EGR1
TAGLN	PLA2G2A	SCG2	PSCA	GDF15	ACTA2	CFD	HMOX1	TYROBP	ATF3
CYR61	KLK2	TPH1	OLFM4	CSTB	RGS5	DCN	CLDN5	C1QC	JUNB
KRT5	TFF1	ASCL1	RARRES1	DUOXA2	MT1A	PTGS2	SPRY1	LYZ	GADD45B
RGCC	AZGP1	SCG5	SPINK1	OLFM4	MYH11	SERPINE2	TM4SF1	FCER1G	IER2
TIMP3	MT1G	PHGR1	CD74	GPX2	GJA4	LUM	CD200	GPR183	ZFP36
CAV1	TSPAN8	MIAT	S100P	LYPD3	CALD1	MGST1	CD93	LAPTM5	DNAJB1
MYC	CLDN3	MAOB	WFDC2	CXCL17	PPP1R14A	SERPINF1	PCAT19	BCL2A1	RHOB
KRT17	NEAT1	ZACN	FCGBP	AKR1C1	CRISPLD2	PTN	PLVAP	ALOX5AP	NR4A1
PHLDA1	SEC11C	FGF14	GDF15	SERPINB1	TPM1	MEG3	NDRG1	AIF1	UBC
S100A2	CPE	ST18	AGR2	AKR1C2	ADIRF	TNFAIP6	CALCRL	SAMSN1	HES1
MYL9	RDH11	MS4A8	HLA-DRA	IGFBP3	PLN	MMP2	TCF4	MS4A6A
PALLD	AGR2	STMN2	PI3	IL1RN	NDUFA4L2	AKR1C1	WWTR1	FCGR2A
ZFP36L2	TMPRSS2	DDC	FAM3D	MUC4	MT1M	FGF7	ADGRL4	MS4A7
HSPA1A	ZG16B	SCG3	SLPI	SDCBP2	SYNPO2	FGF2	VWF	LST1
SERPINF1	NPDC1	ELAVL4	C15orf48	HPGD	TPPP3	HSD11B1	RAI14	OLR1
MEG3	DHRS7	SLC35D3	TXNIP	ADIRF	C2orf40	MFAP4	ECSCR.1	DOK2
CLU	SLC12A2	MIR7-3HG	DUOXA2	CLDN4	C11orf96	RHOBTB3	HLA-DRB1	VSIG4
FHL2	CD24	HTR3C	ANKRD36C	DHRS9	ID4	CLMP	TPM3	EVI2B
CAV2	KLK4	SYT4	CXCL17	TRIM31	NOTCH3	PDPN	TMSB10	PTPRC
STK17A	SMIM14	TAAR1	TMSB4X	GPRC5A	PDK4	C1R	CD59	CD53
HBEGF	ADIRF	INSM1	ADGRF1	EMP1	MYLK	C1S	CD74	RNASE6
EDN1	TMC5	CRMP1	VSIG2	C15orf48	HES4	LTBP4	HLA-DRB5	ITGB2
F3	PPP3CA	PPFIA2	HLA-DRB1	SNCG	FRZB	IGFBP5	HLA-B	CORO1A
HSPA1B	TPD52	RGS7	TFF1	DUSP5	CRYAB	TIMP1	ADAMTS9	SPI1
DEFB1	PART1	SLC18A1	CRABP2	ADGRF1	MFGE8	MGP	RNASE1	C1orf162
DKK1	DSC2	NDST4	CLDN3	RAB11FIP1	FOXC2	SFRP2	EMCN	CCL3
CRYAB	CIB1	PCSK2	ASS1	MGST1	EFHD1	IGFBP2	ZNF385D	HCST
	SLC44A4	C11orf16	RHOV	TMSB4X	LPP	RND3	LCN6	PLEK
	RASEF	CELF3	CEACAM6	CLDN3	CNN1	PRRX1	AQP1	CCL4
	INSIG1	KCNJ6	B2M	SDC1	SORBS2	SPON2	PECAM1	CYTIP
	SLC39A6	NELL2	CP	TMPRSS4	SLC25A4	RARRES2	FLT1	C5AR1
	UQCRQ	PTPRN	TMEM45B	MAL2	LGI4	EMP3	SOX17	IL1B
	STEAP2	TMEM176A	SRD5A3	C9orf16	LMOD1	GEM	STC1	CD37
	SERF2	KLK12	PDZK1IP1	ASS1	MT2A	COL6A2	NPDC1	MS4A4A
	RNF144B	LINGO2	AGR3	PIM1	ACTG2	DKK3	PNP	LCP1
	ABHD2	NPPA	CEACAM5	DAPP1	MT1E	SERPING1	LMO2	CD163
	LINC00844	LINC00299	BIK	PPARG	ADRA2A	LAPTM4A	TMEM255B	AREG
	GOLM1	RP11-1C8.7	LINC01207	CLDN7	STEAP4	LGALS3BP	SWAP70	UCP2
	RAB27B	KCNB2	HLA-DRB5	HEBP2	PCP4	GPM6B	PDLIM1	CD48
	BACE2	PKD2L1	SCCPDH	ELF3	TIMP3	TWIST2	GNG11	CXCR4
	MT1F	LINC01497	MMP7	OAS1	ADAMTS4	PCOLCE	CNKSR3	EVI2A
	PSCA	NOL4	ZG16B	AQP3	MAP1B	PDGFRA	SH3BGRL3	CCR7
	ELOVL5	NR0B2	TSPAN3	OAF	CPE	FBLN2	TM4SF18	ITGAX
	FLJ20021	NAT8L	ELF3	CLCA4	RCAN2	SPOCK3	RHOC	EREG
	B2M	SLC8A1	NEAT1	CDKN2B	FLNA	ANXA5	DUSP6	FAM26F
	PMEPA1	TMEM176B	S100A6	PSCA	PDGFRB	SOD3	MSN	CCL3L3
	HMGCS1	LCN15	AZGP1	PLAUR	DSTN	CTSK	TSPAN7	CYBA
	LMO7	INA	PPDPF	S100A9	DES	CEBPB	HLA-E	GPSM3
	SORD	ST8SIA5	MAL2	DDIT4	PTP4A3	PCOLCE2	CFLAR	SRGN
	FXYD3	SNAP25	FOXO3	CCL20	KCNE4	SFRP1	MGST2	VAMP8
	ALDH1A3	SYT13	RAB11FIP1	AREG	MT1X	LPAR1	IL3RA	LSP1
	IL6ST	NELL1	CYP3A5		SYNM	DPT	SLC7A11	ARRB2
	TSC22D1	AOC1	FTH1		MYL6	C7	ARPC1B	CCL4L2
	DBI	SCGN	REEP3		IGFBP6	EFEMP1	BACE2	FYB
	PLPP1	LY6H	ADIRF		PALLD	PID1	ESAM	CAPG
	H2AFJ	TAGLN3	CXCL6		CKB	KCNK1	ITM2A	CD68
	ELF3	SRRM4	GPRC5A		FHL1	SDC2	RAMP3	RNASET2
	SPINK1	EPHB1	GLUL		GADD45B	TNFRSF12A	CDC37	CTSS
	NDRG1	SLC38A11	DUSP5		BGN	COL6A3	ARPC5L	SMAP2
	RPS27L	NRXN1	CD24		FXYD1	LIF	TXN	C15orf48
	SAT1	SYT11	TMEM165		ISYNA1	AEBP1	RDX	CTSZ
	NKX3-1	HEPACAM2	MGST1		SOD3	IGF1	NQO1	ACSL1
	TXNIP	CDK5R2	HPGD		TINAGL1	SNCA	S100A10	ARHGDIB
	MT1E	CEND1	CYP1B1		ADAMTS1	BTG3	ATP1A1	CD83
	FDPS	GRIN3A	SAA1		CPM	DNAJB9	LUZP1	RGS2
	MT2A	FLJ46066	GPX2		RRAD	NBL1	FXYD5	CXCL16
	JUN	RBFOX1			RHOB	RARRES1	MCTP1	IL1R2
	GADD45B	GPR55			KLF9	FGFR1	MMP1	DUSP2
		RP11-867O8.5			MTHFD2	THBS2	NOP10	FAM49B
		CCDC187			ZFHX3	BNIP3L	RAMP2	RNF144B
		IQSEC3			CSRP1	CST3	ZEB1	FGL2
		AC015849.2			EPS8	MPZL1	RND1	KYNU
		GPC5-AS1			PRKCDBP	IL32	FKBP1A	ARL4C
		TDRG1			ZNF331	FXYD6	HSPG2	HSPA6
		RP11-768G7.2			NR4A1	IGFBP6	THBD	SERPINB9
		NKAIN2			SH3BGRL	PRELP	PPFIBP1	S100A9
		PEX5L			GPX3	REEP5	TSC22D1	HCLS1
		RP11-675F6.4			CCDC107	FSTL1	CDC42EP3	BASP1
		ANK2			LBH	MATN2	CRIP2	HLA-DMB
		FOXA2			PDLIM3	COL6A1	MYL12A	MAFB
		CADPS			NDUFS2	CREB5	RAB13	CTSD
		FIBCD1			HSPB1	GSTM3	APP	OGFRL1
		LINC00261			EPAS1	TFPI2	C2CD4B	TAOK3
		SYT1			KIAA0040	SLC39A14	ETS2	PDE4DIP
		PCSK1			JUNB	CCK	UBE2J1	GPX1
		UCHL1			NDUFA4	CCDC80	CARHSP1	NPC2
		AC010746.3			ATF3	UFM1	AP1S2	RNF130
		KIAA1644			BCAM	IL6	DUSP23	HLA-DRA
		ASGR2			S100A4	ARSG	EGFL7	RGS10
		RP11-386M24.9			TCEAL4	TFPI	GJA1	LIPA
		AC009410.1			SMTN	RHOQ	UPP1	HLA-DPA1
		RP11-317N12.1			RGS16	FST	PRSS23	ASAH1
		RP11-482M8.3			CREM	G0S2	SEC14L1	GRN
		NRSN1			APOLD1	MT2A	ASPH	HSPE1
		ISX			MAT2A	CFH	MRPL33	HSP90AA1
		RIIAD1			MYC	LMO4	TXNRD1	HLA-DPB1
		DAB1				GSTO1	ANGPT2	HSPH1
		MAP1A				OSBPL8	C4orf32	CD74
		DUSP26				UAP1	ICAM1	CHCHD10
		RAB39B				THAP2	INSR	HLA-DQA1
		KIF1A				IER3	SLC9A3R2	CTSH
		FXYD6				OAF	CSF3	COTL1
		SORCS1				GPRC5A	SQSTM1	CTSB
		AC053503.4				DKK1	RCAN1	RIPK2
		KCNJ12				CRYAB	ENG	MXD1
		CXCR5				THBS1	PGF	ZFAND2A
		RP11-310E22.4				PLPP3	CXCL2	HLA-DQB1
		ARHGDIG				AKAP12	SOCS3	IER5
		RP11-977B10.2				INHBA		SAT1
		B3GALT2				ADM		ANXA1
		RP11-632L2.2				HSPA5		HLA-DMA
		JAKMIP2				GSN		HSPA1A
		BSN				CYR61		DNAJB1
		SPX				APOE		TYMP
		SYN3				CXCL1		TSC22D3
		HCN2				PLAT		ARPC3
		SCN3A				PLIN2		FABP5
		SYP				CCND1		CACYBP
		CACNA1A				IL33		HSPD1
		OR51E1				CXCL8		REL
		PCSK1N				HERPUD1		ID2
		ESPL1						DNAJB6
		C2orf72						CMTM6
		PKIB						KLF6
		LA16c-321D4.2						DNAJA4
		USH1C						NINJ1
		LRRN3						HLA-DRB1
		CTD-2089N3.2						EZR
		RP11-333B11.1						TXNIP
		AC007389.3						HLA-DRB5
		PCDH17						PSAP
		DNAJC12						PLAUR
		TPPP3
		PRR26
		EFR3B
		PROX1
		KCNH6
		RIMBP2
		DOK6
		TOX
		RP11-923I11.4
		LINC01419
		RET
		PGAM2
		RGS4
		QRFP
		KSR2
		APLP1
		PLEKHB1
		JAKMIP1
		CCDC67
		C2CD4B
		SRPK3
		CXXC4
		CA7
		SPINK14
		C1QL1
		C17orf98
		MAP9
		RIPPLY2
		MICAL1
		SLITRK6
		PRUNE2
		ESPN
		C4orf48
		SHISA8
		ASCL5
		CSDC2
		HOXB8
		RNF182
		GJA3
		PCDHB15
		PCDHGA3
		RANBP3L
		NGF
		ERC2
		DPYSL3
		BEX1
		EPN2-AS1
		RP11-532M24.1
		LA16c-395F10.2
		MROH2A
		KCNH3
		GPRIN1
		ADARB2
		RP11-347C12.11
		GALR1
		PRR36
		AC013463.2
		NRCAM
		UCP2
		SPOCK1
		IZUMO4
		NLGN4X
		TRIM9
		TGM3
		AP001057.1
		RP11-830F9.6
		KRT40
		RP11-247A12.2
		MN1
		IGFBP5
		GDPD5
		FAM131C
		ATG9B
		MCF2L2
		LCORL
		OVOS2
		SYT5
		RP11-669E14.6
		POMK
		GUCA2B
		DTNA
		RIMKLA
		LRP2BP
		CHGB
		SHANK3
		LINC01535
		KCNAB1
		RP11-51J9.6
		RP11-380O24.1
		ADCY10
		ARHGEF33
		RP11-130C6.1
		LINC01484
		GABRR1
		KCNH2
		C12orf71
		AP3B2
		LDLRAD4
		MAL
		PTPN22
		GPER1
		FAM57B
		RP11-25K19.1
		TFF3
		NLRP1
		HOXB2
		C2CD4A
		BRWD1-AS2
		PNMAL1
		PLPP6
		GALR2
		HOXB-AS3
		SOX5
		KISS1R
		RP11-964E11.2
		DRAIC
		RP11-315I20.1
		PPM1H
		SEC11C
		QPCT
		SYN1
		NDUFA4L2
		FAM131B
		CGA
		TMEM59L
		UBXN10-AS1
		QDPR
		HES6
		FGL1
		THSD7A
		PEG10
		RGL3
		TMEM61
		SMIM24
		ZSWIM3
		AC144831.3
		KRTAP5-AS1
		ITGAM
		RP11-602N24.3
		RAB26
		RP11-380L11.4
		LECT1
		CCDC110
		GRIK4
		NXPH3
		RP11-452H21.4
		ATP6V1G2
		AC034243.1
		CBLB
		CTB-40H15.4
		GOLGA7B
		SLC46A3
		RP11-620J15.4
		PLXNC1
		ACAD11
		SATB2
		TUBB2B
		LRRC24
		BASP1
		ERICH3
		NKAIN3
		RP11-140I16.3
		CCDC181
		SAPCD1-AS1
		KLHL32
		DOCK11
		SLC29A4
		TEKT4
		CTB-171A8.1
		LDLRAD1
		KB-1562D12.1
		DYNC1I1
		AOX1
		AC097724.3
		PIPOX
		C2orf70
		RP5-1033H22.2
		KCNK12
		TREM1
		A2M-AS1
		RP11-131N11.4
		CFC1
		CPE
		CHN2
		ACVR1C
		TTLL10
		ENO2
		CNTNAP2
		CST1
		MDS2
		CA8
		SYT14
		ADAMTS9-AS1
		ZNF548
		NEBL
		MYO18A
		POPDC3
		UCN3
		SKAP1
		CCDC154
		ARHGEF9
		ARSA
		PLAC8
		KIAA1211L
		RP11-173D3.1
		POPDC2
		PSD
		SYN2
		PROSER2-AS1
		RGS11
		SLC7A14
		HID1
		NRTN
		PCLO
		NAAA
		TMEM55A
		CHN1
		UNC79
		OPRK1
		ELAVL3
		C5orf46
		CD24
		WNK4
		DHDH
		BEST3
		CTB-11I22.1
		CTD-2007H13.3
		BRINP3
		NPDC1
		ZNF571
		NOS1AP
		CACNA1H
		RP1-170O19.17
		ERBB4
		ICA1L
		SALL2
		SERPINA11
		EAF2
		EPHA4
		AC072062.1
		IFI6
		CLGN
		SEMA3D
		NEBL-AS1
		TIMM22
		CTD-2666L21.1
		RP11-422P24.11
		LINC01146
		KCNG3
		SOX2
		CTD-2095E4.5
		GSTA4
		GREB1
		RLN2
		MBOAT2
		ABHD16A
		RGPD4-AS1
		DNASE1L3
		LINC01091
		ABO
		SNCAIP
		RP11-53O19.1
		CAMK2N1
		LINC01481
		ZBP1
		STARD4-AS1
		RP11-432I5.2
		P2RX6
		AC090616.2
		HLTF
		UCN
		SCN9A
		GS1-393G12.14
		ABHD3
		TMEM260
		RP3-395M20.8
		ZNF98
		AC093802.1
		LINC01018
		LINC00327
		TMEM178A
		EFCAB12
		RAB3B
		DPP4
		TNFSF14
		CTC-492K19.7
		AZGP1
		SV2A
		MYB
		CFTR
		DFNB31
		KLHL25
		CCP110
		AC093642.3
		TUBA4B
		ARHGAP24
		RP11-157J24.2
		SCGB1B2P
		RP11-179B2.2
		RP11-434B12.1
		MAPK12
		KIF5C
		ADCY2
		VEGFB
		PRKACB
		VPS33A
		RP11-133K1.6
		RP11-553A21.3
		AMACR
		AC068282.3
		ABCC8
		MAP7D2
		MAP1B
		RP11-586D19.1
		TIMP2
		C3orf14
		PRELID3A
		SLC26A4
		ANK1
		TTLL7
		FAM134B
		LYL1
		SEC62-AS1
		RP11-839D17.3
		FRGCA
		MAGED1
		NPTX2
		RP4-594I10.3
		TAT-AS1
		ZSWIM5
		RASA3
		RP11-2E11.9
		MAGEE1
		RP11-511P7.5
		ZNF385B
		SMOC2
		MRAP2
		GPR89A
		ZNF585A
		C1orf210
		C10orf10
		RSAD2
		GPR173
		AC022007.5
		RP11-794G24.1
		YPEL4
		CCDC170
		C12orf56
		AL589743.1
		HSF2
		FAM102A
		ILDR1
		ZBTB37
		MYEF2
		ZNF446
		SLC36A1
		SLC25A34
		B3GAT1
		PAXBP1-AS1
		NRL
		MFN1
		DOPEY1
		RP3-402G11.26
		PTPRN2
		AGR3
		MLLT11
		TIRAP
		FOCAD
		KDELR3
		NAA40
		RP11-196G18.3
		ARAP1
		ARRDC3
		SLC35E2
		USP54
		GRASP
		SEPSECS
		SMCO4
		PNMA1
		TACC2
		COL9A2
		KIAA1324
		RECQL4
		MORN5
		RP11-679C8.2
		RHBDD2
		RNF41
		ERCC4
		PLEKHH1
		LOX
		CRY2
		HOXB3
		ZBTB18
		RP11-166O4.6
		HOXB6
		RP11-844P9.2
		ZKSCAN3
		WNT5A-AS1
		XKR6
		SPAG5
		RPH3AL
		MB
		CH17-340M24.3
		MAZ
		CLDN3
		OR51E2
		LINC01353
		RP11-405M12.3
		MGARP
		KRT20
		CBX7
		AIDA
		TNKS2-AS1
		GUF1
		FAM96A
		HSH2D
		TPD52
		ATP6V0E2
		FAM71E1
		SEC14L1
		IL20RA
		RP11-227G15.8
		PDE6A
		RP11-484K9.4
		ATP6V1G1

## Sheet: Prostate Cell Lineage
Values	Spearman r				P (two-tailed)
Cluster	Cluster A	Cluster B	Cluster C	Cluster D	Cluster A	Cluster B	Cluster C	Cluster D
Basal	0.1011	0.1026	-0.09018	-0.08854	0.0240797	0.022051	0.0442663	0.0482994
Luminal	0.3845	0.2473	-0.4468	-0.4534	<0.000000000000001	2.2519e-08	<0.000000000000001	<0.000000000000001
Neuroendocrine	0.1856	0.2166	-0.2572	-0.3278	3.07593e-05	1.06683e-06	5.74307e-09	6.1e-14
Club	0.03337	0.05683	0.02619	-0.07931	0.457414	0.205535	0.559869	0.0770291
Hillock	0.1456	-0.1175	0.04374	-0.09711	0.00112419	0.00865587	0.329957	0.0302506
Smooth muscle	0.1671	0.07868	-0.1269	-0.13	0.000179914	0.079398	0.00455149	0.00366989
Fibroblast	0.1066	-0.06821	0.126	-0.1223	0.0173739	0.128478	0.00485999	0.00626505
Endothelia	-0.05688	-0.05202	0.2681	-0.0221	0.205085	0.246584	1.21294e-09	0.622683
Leukocytes	0.04806	-0.2029	0.3172	-0.07707	0.284468	5.01715e-06	4.2e-13	0.0857896
Stress	0.06653	0.07887	-0.03281	-0.07918	0.138183	0.0787024	0.465005	0.0774951

## Sheet: Hallmarks
Values	Spearman r				P (two-tailed)
Cluster	Cluster A	Cluster B	Cluster C	Cluster D	Cluster A	Cluster B	Cluster C	Cluster D
ADIPOGENESIS	0.4327	-0.1697	-0.04864	-0.3838	<0.000000000000001	0.000141181	0.278654	<0.000000000000001
ALLOGRAFT_REJECTION	-0.09575	-0.05103	0.2305	0.0352	0.0326479	0.255639	1.98697e-07	0.433139
ANDROGEN_RESPONSE	0.4069	0.1655	-0.4059	-0.4262	<0.000000000000001	0.000207951	<0.000000000000001	<0.000000000000001
ANGIOGENESIS	-0.2911	0.06746	0.481	-0.07767	3.5136e-11	0.132758	<0.000000000000001	0.0833623
APICAL_JUNCTION	-0.03814	0.04561	0.1833	-0.1006	0.395767	0.309694	3.85227e-05	0.0247919
APICAL_SURFACE	0.1252	0.1485	-0.06436	-0.2919	0.00514907	0.000886903	0.151518	3.0961e-11
APOPTOSIS	0.005124	0.02194	0.2011	-0.1453	0.909185	0.625164	6.13621e-06	0.00114918
BILE_ACID_METABOLISM	0.1689	-0.03128	0.04361	-0.2955	0.000152218	0.486082	0.331496	1.7188e-11
CHOLESTEROL_HOMEOSTASIS	0.06392	-0.1164	0.2175	-0.2181	0.154336	0.00931401	9.60022e-07	8.91851e-07
COAGULATION	-0.1375	0.03909	0.2913	-0.02766	0.00209926	0.384064	3.4108e-11	0.538083
COMPLEMENT	-0.1687	0.1195	0.2657	-0.05539	0.000156031	0.00757776	1.71009e-09	0.217194
DNA_REPAIR	0.1957	-0.3772	-0.1407	0.2282	1.09196e-05	<0.000000000000001	0.00164708	2.64331e-07
E2F_TARGETS	-0.3175	-0.2166	0.4141	0.2942	3.96e-13	1.06364e-06	<0.000000000000001	2.1041e-11
EPITHELIAL_MESENCHYMAL_TRANSITION	-0.07268	0.02239	0.2212	-0.05745	0.105241	0.618182	6.15001e-07	0.2006
ESTROGEN_RESPONSE_EARLY	0.1272	0.2552	-0.1046	-0.3833	0.00445988	7.59393e-09	0.0195161	<0.000000000000001
ESTROGEN_RESPONSE_LATE	0.1705	0.1853	-0.08853	-0.3524	0.000131425	3.1733e-05	0.0483215	<0.000000000000001
FATTY_ACID_METABOLISM	0.3281	-0.1206	-0.09447	-0.338	5.8e-14	0.00705158	0.0350616	9e-15
G2M_CHECKPOINT	-0.4276	-0.01081	0.446	0.1739	<0.000000000000001	0.809876	<0.000000000000001	9.60187e-05
GLYCOLYSIS	0.1027	-0.2589	0.2259	-0.1302	0.0219522	4.52881e-09	3.50265e-07	0.0036181
HEDGEHOG_SIGNALING	-0.4389	0.3564	0.3701	-0.0958	<0.000000000000001	<0.000000000000001	<0.000000000000001	0.0325669
HEME_METABOLISM	-0.2018	0.3001	0.261	-0.2597	5.6773e-06	8.011e-12	3.38898e-09	4.02331e-09
HYPOXIA	-0.188	0.09429	0.2838	-0.03492	2.42412e-05	0.0354206	1.12032e-10	0.436898
IL2_STAT5_SIGNALING	-0.2737	0.1798	0.3374	-0.06209	5.26754e-10	5.46411e-05	1e-14	0.166554
IL6_JAK_STAT3_SIGNALING	-0.2751	0.1576	0.4071	-0.08139	4.22768e-10	0.000414583	<0.000000000000001	0.0695748
INFLAMMATORY_RESPONSE	-0.2023	0.1111	0.3669	-0.09923	5.37499e-06	0.0131296	<0.000000000000001	0.026808
INTERFERON_ALPHA_RESPONSE	-0.0271	-0.04392	0.2578	-0.1366	0.546273	0.327973	5.27799e-09	0.00224761
INTERFERON_GAMMA_RESPONSE	-0.04054	-0.03594	0.283	-0.1346	0.366694	0.423576	1.27044e-10	0.00262111
KRAS_SIGNALING_DN	0.05175	0.2275	-0.05395	-0.2762	0.249023	2.88945e-07	0.229431	3.58487e-10
KRAS_SIGNALING_UP	-0.1742	0.2207	0.2586	-0.1501	9.32468e-05	6.55005e-07	4.72661e-09	0.000777852
MITOTIC_SPINDLE	-0.4737	0.1591	0.5119	0.03122	<0.000000000000001	0.000366192	<0.000000000000001	0.486973
MTORC1_SIGNALING	-0.08243	-0.05126	0.3028	-0.1684	0.0660645	0.253547	5.071e-12	0.000159617
MYC_TARGETS_V1	-0.148	-0.2433	0.08052	0.3968	0.000921371	3.8422e-08	0.0726022	<0.000000000000001
MYC_TARGETS_V2	0.01059	-0.2858	0.02999	0.2292	0.813577	8.1674e-11	0.504248	2.33567e-07
MYOGENESIS	0.1249	-0.006926	0.01063	-0.1316	0.00524899	0.877472	0.812952	0.00326669
NOTCH_SIGNALING	-0.4852	0.3108	0.3817	0.02712	<0.000000000000001	1.285e-12	<0.000000000000001	0.546028
OXIDATIVE_PHOSPHORYLATION	0.2973	-0.353	-0.2041	0.1194	1.274e-11	<0.000000000000001	4.37538e-06	0.00763559
P53_PATHWAY	0.1272	-0.03681	-0.01616	-0.05826	0.00448217	0.412463	0.71903	0.194306
PANCREAS_BETA_CELLS	-0.1385	0.2676	-0.1227	0.0008841	0.00194744	1.28925e-09	0.00612643	0.984299
PEROXISOME	0.1118	0.05714	0.01616	-0.2669	0.012536	0.203035	0.719095	1.42971e-09
PI3K_AKT_MTOR_SIGNALING	-0.2469	0.02513	0.4047	-0.05458	2.36067e-08	0.57591	<0.000000000000001	0.224066
PROTEIN_SECRETION	-0.3392	0.3982	0.2606	-0.1909	7e-15	<0.000000000000001	3.58727e-09	1.79735e-05
REACTIVE_OXYGEN_SPECIES_PATHWAY	0.2434	-0.2888	-0.01663	0.03163	3.76293e-08	5.0659e-11	0.711295	0.481278
SPERMATOGENESIS	-0.1665	0.3374	-0.0128	-0.1808	0.000189888	1e-14	0.775673	4.92785e-05
TGF_BETA_SIGNALING	-0.4534	0.3107	0.4451	-0.04454	<0.000000000000001	1.309e-12	<0.000000000000001	0.321272
UNFOLDED_PROTEIN_RESPONSE	-0.152	0.1464	0.04417	-0.001008	0.000663223	0.00104758	0.325229	0.982101
UV_RESPONSE_DN	-0.2732	0.1711	0.3944	-0.103	5.6253e-10	0.000124858	<0.000000000000001	0.0215001
UV_RESPONSE_UP	0.1017	-0.046	0.102	-0.1347	0.0231936	0.305608	0.0228268	0.00259042
WNT_BETA_CATENIN_SIGNALING	-0.6339	0.3871	0.3735	0.1704	<0.000000000000001	<0.000000000000001	<0.000000000000001	0.000132322
XENOBIOTIC_METABOLISM	0.4898	-0.05628	-0.1732	-0.4833	<0.000000000000001	0.209916	0.0001028	<0.000000000000001
