# Supplementary material for: Prostate epithelial genes define therapy-relevant prostate cancer molecular subtype
Source: Prostate Cancer Prostatic Dis. 2021 Apr 26;24(4):1080–92. doi: 10.1038/s41391-021-00364-x (PMC8616761; doi:10.1038/s41391-021-00364-x)
Supplement: Supplementary file 9 — Supplementary Table 4 [file 41391_2021_364_MOESM9_ESM.xlsx]

## Sheet: Geneset
paclitaxel_up	docetaxel_up	docetaxel_dn
genes_postively_correlated_with_paclitaxel_sensitivity_CTRP_data	genes_overexpressed_in_bca_docetaxel_responders_Iwao-Koizumi_et_al_2005	genes_underexpressedin_bca_docetaxel_responders_Iwao-Koizumi_et_al_2005
ABHD17B	BAHD1	AKT1
ADIPOQ	SERPINA3	ALDH2
ADNP2	PRRC2B	AP1M1
ADRA1A	ARHGDIB	APRT
ADRB1	DAD1	ATP5F1E
ADRB3	VAMP7	CALR
AFF2	MANSC1	CCT3
AGAP2	ELP3	CFL1
AMER2	COL6A3	COX7C
ANKRD13B	TMEM183A	CTNNB1
ANKRD46	PLIN3	DYNLL1
ANKRD63	COMMD3	ENO1
ANP32A	CPE	FXR1
ANP32B		GARS
APCDD1		GPX1
ARHGAP19		GPX4
ARID1B		GSPT1
ARID2		HSPA5
ASF1A		IFI6
ATAD5		LDHA
ATP2B3		LMNA
ATXN7L3B		MAD2L2
BACH2		MRPS6
BCL11B		MX1
BCL7A		MYDGF
BEND3		NDUFS3
BEND4		PDCD5
BHLHE22		PPP1R14B
BLM		PPP4C
BMP15		PRDX1
BUB1B		RACK1
C10orf53		RAN
C22orf15		RPN2
CACNA1I		S100A10
CACNG3		SLC25A3
CAMSAP1		SMS
CASP8AP2		SQOR
CBX2		STK25
CCDC171		TSPAN6
CCDC88C		TUBA4A
CDC40		TUBB1
CDH23		TUFM
CEACAM21		TXN
CENPH
CEP78
CHAF1A
CHAT
CLVS2
CNTRL
CPSF6
CPSF7
CTCF
CTDSPL2
CUX2
CXorf21
CYP4F22
CYYR1
DAZAP1
DBX2
DCC
DDN
DKK2
DLG2
DOT1L
DUSP26
ELAVL1
ESRRB
EXOSC9
FAM98B
FANCC
FANCE
FBXO45
FBXO5
FEM1A
FEZF1
FGF3
FZD3
GABPA
GABRB2
GOT1L1
GPR174
GPR63
GTF3C4
GTF3C5
GTPBP1
HDAC2
HECA
HMGB2
HNRNPA0
HNRNPA1
HNRNPA1L2
HNRNPC
HNRNPD
HNRNPK
HS3ST4
HSF2
IKZF1
ILF3
IRAK1BP1
ITM2A
JAKMIP2
KATNA1
KBTBD6
KCNAB3
KCNK18
KCNN1
KDM2B
KHDC3L
KIAA1958
KLHL8
KPNA5
KRTAP10-10
KRTAP10-11
KRTAP10-9
KRTAP12-2
KRTAP4-3
KRTAP8-1
LACRT
LATS1
LIPI
LMNB1
LOXHD1
LRRC14B
MAP2K5
MAP3K4
MAS1
MATR3
MBD3L2
MBD3L3
MBD3L4
MBD3L5
MBTD1
MCPH1
MDN1
MMS22L
MTA2
MYB
MYOM2
N4BP2
NAA16
NCKAP1L
NDST4
NELL2
NKD2
NPY5R
NRF1
NUP160
NUP188
OR2C1
OR4A16
OR4E1
OR4E2
OR8S1
OTOP1
P2RY8
PAXBP1
PCBP2
PCDH19
PDE1B
PDE7A
PENK
PHIP
PLD4
POLE3
PPARGC1B
PPM1L
PPP1R1A
PRKCB
PRPSAP2
PRRT4
PSMA8
PTPRO
RASAL3
RAX
RBM10
RBM11
RBMX
RCOR2
REPS1
RFX3
RFXAP
RHOH
RIOK1
RMI1
RNASEH2B
RNF122
RNF138
RPRD1A
RPUSD2
RRP1B
SAFB
SCAF4
SEMA4D
SET
SF1
SF3A2
SH3GL3
SHISA6
SHPRH
SIAH3
SIN3A
SKP2
SLAIN1
SLC16A10
SLCO5A1
SLITRK3
SMAD1
SMARCD1
SMIM8
SNRPA
SNX22
SRSF3
SSRP1
STRBP
TAF5
TCERG1
TCF12
TCF3
TCF4
TDG
TFAP4
TGIF2
TGS1
THEMIS
TICRR
TMEFF1
TMEM229A
TMEM74
TMSB15A
TPSAB1
TPTE2
TRA2B
TSHR
TSPEAR
UBE3D
UBTF
UBXN7
UGT3A2
UNCX
USP7
VRK1
WAS
WASF1
WRN
WTAP
ZBED4
ZBTB39
ZBTB5
ZCCHC3
ZIC2
ZIC3
ZIC5
ZNF280C
ZNF397
ZNF740
ZSCAN29

## Sheet: ssGSEA z-score
Name	paclitaxel_sensitivity	docetaxel_up	docetaxel_dn	docetazel_response_score
Description	genes_postively_correlated_with_paclitaxel_sensitivity_CTRP_data	genes_overexpressed_in_bca_docetaxel_responders_Iwao-Koizumi_et_al_2005	genes_underexpressedin_bca_docetaxel_responders_Iwao-Koizumi_et_al_2005	docetaxel_up_subtracted_by_docetaxel_dn
TCGA-2A-A8VL-01	-0.71	-0.34	0.53	-0.56
TCGA-2A-A8VO-01	-0.62	0.11	0.82	-0.42
TCGA-2A-A8VT-01	0.68	-4.24	-0.77	-2.52
TCGA-2A-A8VV-01	0.43	1.08	-0.38	0.98
TCGA-2A-A8VX-01	0.68	-1.44	1.57	-1.95
TCGA-2A-A8W1-01	-0.61	-1.04	0.84	-1.23
TCGA-2A-A8W3-01	1.37	-0.48	-1.08	0.3
TCGA-2A-AAYF-01	-0.04	-0.03	0.43	-0.27
TCGA-2A-AAYO-01	-0.01	0.98	1.09	0.04
TCGA-2A-AAYU-01	-0.07	0.21	-0.59	0.5
TCGA-4L-AA1F-01	-0.54	1.26	0.57	0.54
TCGA-CH-5737-01	-1.11	0.22	-0.29	0.33
TCGA-CH-5738-01	0.41	1.37	-1.41	1.79
TCGA-CH-5739-01	1.66	0.28	-2.35	1.59
TCGA-CH-5740-01	0.93	1.16	-0.01	0.82
TCGA-CH-5741-01	0.66	-0.27	-0.7	0.22
TCGA-CH-5743-01	0.2	0.45	-1.08	0.96
TCGA-CH-5744-01	-0.06	-0.25	-0.85	0.32
TCGA-CH-5745-01	0.3	1.11	-0.9	1.32
TCGA-CH-5746-01	0.77	0.43	-1.32	1.09
TCGA-CH-5748-01	0.81	-0.06	-0.87	0.47
TCGA-CH-5750-01	2.22	0.62	-0.41	0.68
TCGA-CH-5751-01	3.89	-0.66	-0.33	-0.27
TCGA-CH-5752-01	1.26	-2.19	-1.28	-0.77
TCGA-CH-5753-01	1.7	-0.21	-1.21	0.57
TCGA-CH-5754-01	1.15	0.29	0.77	-0.25
TCGA-CH-5761-01	2	-0.48	-0.27	-0.18
TCGA-CH-5762-01	2.11	0.51	-1.69	1.37
TCGA-CH-5763-01	0.15	0.03	-1.69	1.02
TCGA-CH-5764-01	2.27	0.45	-2.1	1.56
TCGA-CH-5765-01	1.66	0.79	-1.46	1.42
TCGA-CH-5766-01	0.2	-0.15	-1.57	0.83
TCGA-CH-5767-01	-0.59	0.76	-0.62	0.9
TCGA-CH-5768-01	0.8	0.46	-1.09	0.97
TCGA-CH-5769-01	0.82	1.33	0.18	0.83
TCGA-CH-5771-01	-0.41	1.53	-0.49	1.36
TCGA-CH-5772-01	1.58	-0.71	0.19	-0.62
TCGA-CH-5788-01	0.95	-0.48	-0.97	0.24
TCGA-CH-5789-01	0.42	0.99	-1.43	1.55
TCGA-CH-5790-01	1.36	1.52	-1.91	2.2
TCGA-CH-5791-01	1.48	0.92	-1.28	1.4
TCGA-CH-5792-01	-0.12	1.05	-0.76	1.19
TCGA-CH-5794-01	1.34	1.17	-0.52	1.13
TCGA-EJ-5494-01	0.97	-0.31	0.08	-0.26
TCGA-EJ-5495-01	1.32	0.85	-2.6	2.14
TCGA-EJ-5496-01	1.71	0.86	-1.53	1.51
TCGA-EJ-5497-01	1.59	1.38	-1.9	2.09
TCGA-EJ-5498-01	1.29	0.31	-1.44	1.07
TCGA-EJ-5499-01	1.25	1.59	-0.23	1.25
TCGA-EJ-5501-01	0.14	-0.08	-0.6	0.3
TCGA-EJ-5502-01	0	0.96	-1.77	1.72
TCGA-EJ-5503-01	-0.12	0.78	-0.88	1.07
TCGA-EJ-5504-01	0.59	0.86	-0.11	0.67
TCGA-EJ-5505-01	0.94	-1.61	-0.84	-0.63
TCGA-EJ-5506-01	0.97	-1.47	-1.15	-0.35
TCGA-EJ-5507-01	0.61	0.6	-0.83	0.92
TCGA-EJ-5508-01	1.92	0.64	-1.85	1.55
TCGA-EJ-5509-01	-0.34	1.02	-0.27	0.88
TCGA-EJ-5510-01	0.81	0.67	-0.64	0.85
TCGA-EJ-5511-01	0.83	0.58	-2.11	1.66
TCGA-EJ-5512-01	0.5	0.88	-0.09	0.67
TCGA-EJ-5514-01	0.74	-0.15	-0.68	0.3
TCGA-EJ-5515-01	0.44	-0.05	-1.13	0.63
TCGA-EJ-5516-01	1.32	1.24	-2.2	2.17
TCGA-EJ-5517-01	0.7	1.23	-0.2	0.98
TCGA-EJ-5518-01	0.39	0.01	-0.96	0.58
TCGA-EJ-5519-01	0.85	-0.5	-1.03	0.26
TCGA-EJ-5521-01	-0.67	1.7	0.27	1.03
TCGA-EJ-5522-01	1.91	0.31	-2.01	1.41
TCGA-EJ-5524-01	1.76	0.68	-2.69	2.07
TCGA-EJ-5525-01	2.16	-1.33	-1.27	-0.18
TCGA-EJ-5526-01	1.36	0.71	-1.99	1.68
TCGA-EJ-5527-01	1.15	1.07	-2.47	2.22
TCGA-EJ-5530-01	1.75	1.1	-2.29	2.13
TCGA-EJ-5531-01	0.47	0.84	-0.26	0.74
TCGA-EJ-5532-01	1.15	0.1	-0.63	0.45
TCGA-EJ-5542-01	1.87	1.03	-2.06	1.94
TCGA-EJ-7115-01	-0.15	0.55	-0.6	0.74
TCGA-EJ-7123-01	-0.11	0.13	-0.6	0.45
TCGA-EJ-7125-01	1.28	-0.36	-0.72	0.17
TCGA-EJ-7218-01	-0.91	0	0.07	-0.04
TCGA-EJ-7312-01	-1.29	0.22	1.11	-0.5
TCGA-EJ-7314-01	1.36	-0.23	-0.08	-0.11
TCGA-EJ-7315-01	1.22	2.18	-0.33	1.73
TCGA-EJ-7317-01	-0.07	-0.59	-0.35	-0.2
TCGA-EJ-7318-01	-0.97	0.67	1.39	-0.36
TCGA-EJ-7321-01	1.54	0.46	-1.35	1.12
TCGA-EJ-7325-01	-1.14	-0.5	0.94	-0.91
TCGA-EJ-7327-01	1.75	0.61	-1.88	1.54
TCGA-EJ-7328-01	0.6	0.62	-0.35	0.64
TCGA-EJ-7330-01	0.91	-1.13	-1.17	-0.1
TCGA-EJ-7331-01	0.55	0.63	-1.47	1.32
TCGA-EJ-7781-01	1.15	0.2	-1.84	1.23
TCGA-EJ-7782-01	-0.49	-0.1	-1.71	0.95
TCGA-EJ-7783-01	1.76	-0.06	-2.82	1.63
TCGA-EJ-7784-01	1.95	0.22	-1.97	1.32
TCGA-EJ-7785-01	1.11	0.65	-2.88	2.17
TCGA-EJ-7786-01	0.26	0.07	-1.03	0.66
TCGA-EJ-7788-01	1.99	-0.59	-1.33	0.37
TCGA-EJ-7789-01	1.48	-1.89	-0.33	-1.13
TCGA-EJ-7791-01	-0.02	0.8	-1	1.15
TCGA-EJ-7792-01	0.39	1.04	-1.1	1.38
TCGA-EJ-7793-01	0.13	0.99	-0.53	1.01
TCGA-EJ-7794-01	-0.1	0.52	-1.08	1.01
TCGA-EJ-7797-01	0.73	0.79	-0.91	1.09
TCGA-EJ-8468-01	0.59	0.13	-1.41	0.92
TCGA-EJ-8469-01	1.92	0.68	-1.4	1.31
TCGA-EJ-8470-01	1.02	0.13	-0.74	0.53
TCGA-EJ-8472-01	0.8	-0.91	-1.16	0.05
TCGA-EJ-8474-01	0.69	0.31	-0.02	0.23
TCGA-EJ-A46B-01	-0.5	-1.02	0.09	-0.77
TCGA-EJ-A46D-01	-0.45	0.65	-0.58	0.8
TCGA-EJ-A46E-01	-0.25	-0.23	-1.26	0.58
TCGA-EJ-A46F-01	-0.27	-0.29	1.61	-1.16
TCGA-EJ-A46G-01	1.07	-1.02	-0.27	-0.56
TCGA-EJ-A46H-01	0.4	-1.47	-1.79	0.03
TCGA-EJ-A46I-01	-0.08	0.12	-1.16	0.77
TCGA-EJ-A65B-01	-1.95	0.25	1.63	-0.79
TCGA-EJ-A65D-01	-0.65	-0.8	1.76	-1.61
TCGA-EJ-A65E-01	0.05	-1.23	0.05	-0.89
TCGA-EJ-A65F-01	0.76	-1.33	-1.19	-0.22
TCGA-EJ-A65G-01	-0.31	-0.3	0.11	-0.27
TCGA-EJ-A65J-01	-1.2	1.49	0.1	0.98
TCGA-EJ-A65M-01	-0.84	0.51	1.28	-0.4
TCGA-EJ-A6RA-01	-0.49	0.04	1.05	-0.59
TCGA-EJ-A6RC-01	-0.57	1.07	0.25	0.61
TCGA-EJ-A7NF-01	0.28	0.86	0.23	0.47
TCGA-EJ-A7NG-01	0.14	0.3	-0.5	0.51
TCGA-EJ-A7NH-01	-0.71	-1.64	-0.45	-0.88
TCGA-EJ-A7NJ-01	-0.05	-0.65	0.25	-0.6
TCGA-EJ-A7NK-01	-0.78	0.24	-0.04	0.19
TCGA-EJ-A7NM-01	0.17	1.15	1.21	0.09
TCGA-EJ-A7NN-01	-1.15	0.42	0.29	0.12
TCGA-EJ-A8FN-01	0.4	-0.3	0.18	-0.31
TCGA-EJ-A8FO-01	0.22	0.63	-0.56	0.78
TCGA-EJ-A8FP-01	-0.27	0.7	-0.24	0.64
TCGA-EJ-A8FS-01	-0.55	-3.06	0.84	-2.64
TCGA-EJ-A8FU-01	0.39	0.13	-0.52	0.4
TCGA-EJ-AB20-01	0.18	-0.07	0.74	-0.49
TCGA-EJ-AB27-01	-0.82	1.14	0.27	0.64
TCGA-FC-7708-01	0.24	0.8	-1.31	1.34
TCGA-FC-7961-01	-0.98	0.3	0.4	-0.02
TCGA-FC-A4JI-01	1.58	-0.7	0.45	-0.76
TCGA-FC-A5OB-01	0.04	-1.36	0.27	-1.11
TCGA-FC-A66V-01	-1.8	-0.82	1.25	-1.32
TCGA-FC-A6HD-01	-1.26	-2	2.1	-2.65
TCGA-FC-A8O0-01	0.07	-1.17	0.25	-0.97
TCGA-G9-6329-01	0.47	0.74	0.58	0.18
TCGA-G9-6332-01	0.48	0.61	0.59	0.08
TCGA-G9-6333-01	-0.88	-0.1	0.15	-0.16
TCGA-G9-6336-01	-0.89	1.26	0.5	0.58
TCGA-G9-6338-01	-0.73	-0.66	1.45	-1.32
TCGA-G9-6339-01	-0.67	0.46	0.74	-0.11
TCGA-G9-6342-01	0.2	1.04	-0.81	1.21
TCGA-G9-6343-01	-1.53	0.62	1.12	-0.23
TCGA-G9-6347-01	-1.37	0.49	2.23	-0.98
TCGA-G9-6348-01	-1	1.02	0.62	0.35
TCGA-G9-6351-01	-0.33	1.38	-0.03	0.99
TCGA-G9-6353-01	-0.63	0.74	0.19	0.41
TCGA-G9-6354-01	-0.64	0.85	0.7	0.18
TCGA-G9-6356-01	0.46	1.5	0.09	1
TCGA-G9-6361-01	0.07	1.47	-0.04	1.05
TCGA-G9-6362-01	-0.37	-1.15	0.8	-1.28
TCGA-G9-6363-01	0.41	1.95	0.41	1.12
TCGA-G9-6364-01	-0.21	0.72	-0.29	0.67
TCGA-G9-6365-01	0.2	1.26	0.59	0.53
TCGA-G9-6366-01	-0.08	1.21	0.14	0.76
TCGA-G9-6367-01	-0.73	-0.58	0.14	-0.49
TCGA-G9-6369-01	-1.09	-0.45	1.44	-1.17
TCGA-G9-6370-01	-0.39	-0.85	-0.34	-0.39
TCGA-G9-6371-01	0.48	0.28	0.58	-0.15
TCGA-G9-6373-01	0.09	0.93	0.25	0.51
TCGA-G9-6377-01	-0.2	1.3	0.43	0.66
TCGA-G9-6378-01	0.39	-1.18	0.31	-1.01
TCGA-G9-6379-01	-1.84	-0.18	1.91	-1.26
TCGA-G9-6384-01	1.22	-1.03	-1.6	0.23
TCGA-G9-6385-01	-0.15	0.82	0.12	0.51
TCGA-G9-6494-01	0.83	-0.23	-0.49	0.13
TCGA-G9-6496-01	-0.97	-0.04	0.78	-0.49
TCGA-G9-6498-01	-0.32	0.49	1.04	-0.27
TCGA-G9-6499-01	-1.09	0.47	0.88	-0.19
TCGA-G9-7509-01	0.79	1.01	-0.58	1.05
TCGA-G9-7510-01	-0.9	1.2	0.2	0.72
TCGA-G9-7519-01	-1.47	0.83	0.88	0.06
TCGA-G9-7521-01	0.08	0.53	0.22	0.24
TCGA-G9-7522-01	-0.42	0.82	-0.28	0.74
TCGA-G9-7523-01	0.59	1.18	0.19	0.72
TCGA-G9-7525-01	0.64	2.25	0.29	1.41
TCGA-G9-A9S0-01	-0.73	-0.67	1.47	-1.34
TCGA-G9-A9S4-01	0.9	-3.26	0.58	-2.63
TCGA-G9-A9S7-01	-0.44	0.02	0.27	-0.14
TCGA-H9-7775-01	0.43	1.51	-0.95	1.62
TCGA-H9-A6BX-01	-0.52	0.74	-0.5	0.81
TCGA-H9-A6BY-01	-0.85	-0.87	1.5	-1.5
TCGA-HC-7075-01	0.18	0.73	0.4	0.27
TCGA-HC-7077-01	0.68	-0.68	0.17	-0.58
TCGA-HC-7078-01	-0.49	0.71	-0.04	0.52
TCGA-HC-7079-01	1.72	0.7	-1.51	1.38
TCGA-HC-7080-01	-0.71	-1.41	0.14	-1.07
TCGA-HC-7081-01	0.72	1.02	-1.15	1.4
TCGA-HC-7209-01	0.04	0.21	-1.27	0.9
TCGA-HC-7210-01	-0.19	1.34	-1.57	1.87
TCGA-HC-7211-01	0.3	0.71	-1.97	1.66
TCGA-HC-7212-01	2.35	0.51	-2.01	1.55
TCGA-HC-7213-01	0.21	0.98	-0.51	0.99
TCGA-HC-7230-01	1.5	0.47	-0.54	0.65
TCGA-HC-7231-01	0.89	1.32	-0.43	1.18
TCGA-HC-7232-01	0.75	-0.08	-0.85	0.45
TCGA-HC-7233-01	1.06	0.84	-0.3	0.77
TCGA-HC-7736-01	0.74	-0.26	-2.01	1.01
TCGA-HC-7737-01	-0.36	1.11	-1.31	1.55
TCGA-HC-7738-01	-0.39	0.63	-0.13	0.52
TCGA-HC-7740-01	-0.04	0.65	-0.06	0.49
TCGA-HC-7742-01	-0.36	1.22	-0.46	1.13
TCGA-HC-7744-01	1.02	-0.31	-0.77	0.23
TCGA-HC-7745-01	-0.24	0.48	-0.32	0.53
TCGA-HC-7747-01	-0.05	0.63	0.4	0.21
TCGA-HC-7748-01	1.05	0.86	-1.96	1.77
TCGA-HC-7749-01	0.8	0.36	-0.11	0.32
TCGA-HC-7750-01	-0.12	0.92	-0.27	0.8
TCGA-HC-7752-01	-0.56	-1.81	0.06	-1.31
TCGA-HC-7817-01	-0.83	0.45	-0.11	0.38
TCGA-HC-7818-01	-0.66	0.96	-1.06	1.3
TCGA-HC-7819-01	1.15	0.3	-0.98	0.79
TCGA-HC-7820-01	-0.02	0.06	-0.11	0.11
TCGA-HC-7821-01	0.86	-1.28	-0.76	-0.45
TCGA-HC-8213-01	0.21	-0.21	-0.19	-0.03
TCGA-HC-8216-01	0.22	0.47	0.16	0.24
TCGA-HC-8256-01	-0.22	-0.91	0.04	-0.66
TCGA-HC-8257-01	1.56	-0.81	-0.14	-0.48
TCGA-HC-8258-01	-0.65	-0.3	0.33	-0.4
TCGA-HC-8259-01	0.63	1.5	-0.22	1.18
TCGA-HC-8260-01	-0.52	0.39	-0.25	0.42
TCGA-HC-8261-01	-0.61	-0.24	0.59	-0.52
TCGA-HC-8262-01	0.59	0.63	-0.04	0.47
TCGA-HC-8264-01	-4.99	-1.15	-0.11	-0.74
TCGA-HC-8265-01	-0.65	-0.24	1.01	-0.76
TCGA-HC-8266-01	0.87	1.17	0.18	0.71
TCGA-HC-A48F-01	0.36	-2.64	-0.73	-1.42
TCGA-HC-A4ZV-01	1.19	-1.18	-0.62	-0.46
TCGA-HC-A631-01	0.28	-1.97	-0.03	-1.37
TCGA-HC-A632-01	1.26	-1.47	-0.9	-0.5
TCGA-HC-A6AL-01	-1.54	-0.39	2.06	-1.5
TCGA-HC-A6AN-01	-1.51	0.71	1.08	-0.14
TCGA-HC-A6AO-01	-2.08	-0.66	1.97	-1.63
TCGA-HC-A6AP-01	-2.4	0.28	1.86	-0.91
TCGA-HC-A6AQ-01	-1.39	-0.7	1.96	-1.66
TCGA-HC-A6AS-01	-1.78	0.11	1.94	-1.08
TCGA-HC-A6HX-01	-1.49	-0.93	2.04	-1.86
TCGA-HC-A6HY-01	-0.85	0.28	1.24	-0.54
TCGA-HC-A76W-01	0.61	0	0.06	-0.03
TCGA-HC-A76X-01	1.15	1.27	-0.38	1.12
TCGA-HC-A8CY-01	1.33	-0.71	-0.01	-0.49
TCGA-HC-A8D0-01	0.4	1.23	0.21	0.74
TCGA-HC-A8D1-01	0.31	0.73	-1.12	1.17
TCGA-HC-A9TE-01	0.13	-0.67	-0.53	-0.16
TCGA-HC-A9TH-01	-0.22	0.64	0	0.45
TCGA-HI-7168-01	-0.13	-1.1	0.31	-0.96
TCGA-HI-7169-01	-0.11	-1.81	0.91	-1.8
TCGA-HI-7170-01	-0.4	0.96	0.61	0.31
TCGA-HI-7171-01	1.33	0.44	-0.43	0.57
TCGA-J4-8198-01	1	-0.82	-1.63	0.39
TCGA-J4-8200-01	0.54	0.31	-0.23	0.36
TCGA-J4-A67K-01	-0.81	0.04	1.27	-0.73
TCGA-J4-A67L-01	-2.01	0.25	1.76	-0.87
TCGA-J4-A67M-01	-2	-0.27	1.57	-1.12
TCGA-J4-A67N-01	-1.14	-1.83	1.55	-2.2
TCGA-J4-A67O-01	-1.87	-0.05	2.36	-1.44
TCGA-J4-A67Q-01	-1.62	-0.15	1.25	-0.84
TCGA-J4-A67R-01	-1.05	0.61	1.56	-0.5
TCGA-J4-A67S-01	-1.46	0.36	1.17	-0.44
TCGA-J4-A67T-01	-0.46	0.4	0.42	0.04
TCGA-J4-A6G1-01	0.7	1.21	-0.19	0.96
TCGA-J4-A6G3-01	-0.27	1.01	-0.36	0.92
TCGA-J4-A6M7-01	1.28	0.39	-0.91	0.82
TCGA-J4-A83I-01	0.14	0.88	-1.43	1.46
TCGA-J4-A83J-01	-1.33	0.27	-0.54	0.51
TCGA-J4-A83K-01	-0.01	0.71	-0.16	0.59
TCGA-J4-A83L-01	-0.99	-0.39	-0.64	0.11
TCGA-J4-A83M-01	-0.27	0.16	-0.66	0.51
TCGA-J4-A83N-01	-0.27	0.7	0.18	0.38
TCGA-J4-AATV-01	-0.93	0.91	-0.8	1.11
TCGA-J4-AATZ-01	0.2	-0.8	-0.46	-0.29
TCGA-J4-AAU2-01	-0.48	0.36	0.09	0.2
TCGA-J9-A52B-01	0.46	-1.95	0.81	-1.85
TCGA-J9-A52C-01	-0.71	0.68	0.93	-0.07
TCGA-J9-A52D-01	0.64	-1.58	0.04	-1.14
TCGA-J9-A52E-01	-0.62	-0.44	1.21	-1.02
TCGA-J9-A8CK-01	-0.64	0.34	0.25	0.09
TCGA-J9-A8CL-01	-0.74	-0.1	0.7	-0.48
TCGA-J9-A8CM-01	0.43	0.75	0.43	0.27
TCGA-J9-A8CN-01	-1.29	-0.18	0.5	-0.42
TCGA-J9-A8CP-01	-1.08	-0.21	0.2	-0.27
TCGA-KC-A4BL-01	0.38	-0.44	-0.16	-0.21
TCGA-KC-A4BN-01	-0.33	0.43	-0.84	0.8
TCGA-KC-A4BR-01	-0.59	0.15	-0.21	0.23
TCGA-KC-A4BV-01	1.08	-1.44	-0.89	-0.48
TCGA-KC-A7F3-01	-1.98	-0.07	0.5	-0.35
TCGA-KC-A7F5-01	-0.63	-2.01	1.88	-2.53
TCGA-KC-A7F6-01	0.16	0.31	0.42	-0.04
TCGA-KC-A7FA-01	-1.04	-0.04	0.97	-0.6
TCGA-KC-A7FD-01	-0.42	-0.52	-0.14	-0.28
TCGA-KC-A7FE-01	-0.32	0.04	0.02	0.02
TCGA-KK-A59V-01	1.25	-1.69	1.68	-2.18
TCGA-KK-A59X-01	-1.16	-0.45	2.04	-1.52
TCGA-KK-A59Y-01	-0.33	0.72	0.35	0.3
TCGA-KK-A59Z-01	-0.32	0.16	-0.13	0.19
TCGA-KK-A5A1-01	1.11	-0.18	0.29	-0.3
TCGA-KK-A6DY-01	-0.66	0.58	-0.39	0.64
TCGA-KK-A6E0-01	-0.63	0.3	0.44	-0.05
TCGA-KK-A6E1-01	-1.58	0.8	0.62	0.19
TCGA-KK-A6E2-01	2.3	-1.11	-1.15	-0.1
TCGA-KK-A6E3-01	-1.45	0.11	1.72	-0.94
TCGA-KK-A6E4-01	-0.51	0.82	1.08	-0.06
TCGA-KK-A6E5-01	-0.06	0.22	0.15	0.07
TCGA-KK-A6E6-01	0.19	1.81	-0.08	1.31
TCGA-KK-A6E7-01	-0.38	-1.39	1.75	-2.02
TCGA-KK-A6E8-01	-0.49	-0.87	1.15	-1.29
TCGA-KK-A7AP-01	0.03	-2.21	0.5	-1.85
TCGA-KK-A7AQ-01	-2.77	0.13	1.27	-0.66
TCGA-KK-A7AU-01	1.06	-0.41	-0.19	-0.17
TCGA-KK-A7AV-01	-0.94	0.84	0.74	0.15
TCGA-KK-A7AW-01	-1.54	-0.73	1.89	-1.63
TCGA-KK-A7AY-01	-1.48	-0.04	1.66	-1.01
TCGA-KK-A7AZ-01	-0.11	-0.81	1.38	-1.39
TCGA-KK-A7B0-01	-2.38	-0.03	1.78	-1.07
TCGA-KK-A7B1-01	-0.56	1.07	-0.54	1.07
TCGA-KK-A7B2-01	-1.85	0.67	1.33	-0.32
TCGA-KK-A7B3-01	-0.19	-0.17	0.5	-0.41
TCGA-KK-A7B4-01	0.03	-0.7	-0.11	-0.43
TCGA-KK-A8I4-01	-0.37	0.19	-0.22	0.26
TCGA-KK-A8I5-01	-0.68	0.32	-0.31	0.41
TCGA-KK-A8I6-01	-0.25	1.2	-0.4	1.08
TCGA-KK-A8I7-01	-0.41	0.85	-0.08	0.65
TCGA-KK-A8I8-01	0.76	-1.78	0.61	-1.61
TCGA-KK-A8I9-01	-1.05	0.32	1.5	-0.67
TCGA-KK-A8IA-01	0.48	-0.02	0.12	-0.08
TCGA-KK-A8IB-01	-1.92	0.58	1.21	-0.31
TCGA-KK-A8IC-01	-0.39	0.99	-0.64	1.08
TCGA-KK-A8ID-01	0.51	-2.53	-0.54	-1.46
TCGA-KK-A8IF-01	-0.67	-1.98	1.36	-2.2
TCGA-KK-A8IG-01	-0.89	-0.18	0.38	-0.35
TCGA-KK-A8IH-01	-1.18	1.38	0.06	0.93
TCGA-KK-A8II-01	0.57	-1.35	-1	-0.35
TCGA-KK-A8IJ-01	-0.1	0.27	-0.11	0.25
TCGA-KK-A8IK-01	-0.03	-2.69	1.19	-2.59
TCGA-KK-A8IL-01	-0.72	0.63	1.16	-0.25
TCGA-KK-A8IM-01	0.63	0.49	-0.32	0.53
TCGA-M7-A71Y-01	-0.7	-1.04	0.57	-1.07
TCGA-M7-A71Z-01	-0.02	-1.77	1.03	-1.86
TCGA-M7-A720-01	-1	0.49	-0.16	0.44
TCGA-M7-A721-01	-0.79	0.89	0.02	0.61
TCGA-M7-A722-01	-1.09	-2.31	1.66	-2.61
TCGA-M7-A723-01	-1.43	0.93	1.38	-0.16
TCGA-M7-A724-01	-0.12	-2.4	1.98	-2.86
TCGA-M7-A725-01	0.07	0.03	0.73	-0.41
TCGA-MG-AAMC-01	-0.99	-0.23	1.74	-1.19
TCGA-QU-A6IL-01	-1.42	-1.6	1.67	-2.11
TCGA-QU-A6IM-01	-2.5	-1.66	1.9	-2.29
TCGA-QU-A6IN-01	-0.66	-1.65	0.98	-1.74
TCGA-QU-A6IO-01	-1.63	-2.25	1.56	-2.5
TCGA-QU-A6IP-01	-0.1	0.57	0.54	0.07
TCGA-SU-A7E7-01	0.66	0.45	-0.68	0.72
TCGA-TK-A8OK-01	0.54	-1.17	-1.04	-0.21
TCGA-TP-A8TT-01	-0.38	0.69	-0.67	0.88
TCGA-TP-A8TV-01	-1.32	-0.2	0.99	-0.73
TCGA-V1-A8MF-01	-0.46	-0.46	0.62	-0.69
TCGA-V1-A8MG-01	0.23	-1.04	0.58	-1.07
TCGA-V1-A8MJ-01	-1.25	0.87	0.64	0.23
TCGA-V1-A8MK-01	-0.39	0.32	0.26	0.07
TCGA-V1-A8ML-01	-0.34	-0.46	0.82	-0.81
TCGA-V1-A8MM-01	-0.57	0.58	1.45	-0.45
TCGA-V1-A8MU-01	-1.32	0.96	0.41	0.43
TCGA-V1-A8WL-01	-0.43	0.7	0.42	0.24
TCGA-V1-A8WN-01	0.81	0.22	-0.94	0.72
TCGA-V1-A8WS-01	1.3	-1.75	-0.12	-1.15
TCGA-V1-A8WV-01	-0.79	-0.08	0.59	-0.41
TCGA-V1-A8WW-01	-1.38	0.54	0.67	-0.02
TCGA-V1-A8X3-01	0.02	0.46	-0.37	0.54
TCGA-V1-A9O5-06	1.22	-0.35	1.2	-0.96
TCGA-V1-A9O5-01	-0.42	1.18	1.36	0.02
TCGA-V1-A9O7-01	0.18	0.25	-0.29	0.35
TCGA-V1-A9O9-01	0.79	1.06	-0.26	0.9
TCGA-V1-A9OA-01	0.63	-1.04	-0.31	-0.55
TCGA-V1-A9OF-01	-0.41	-1.25	0.59	-1.22
TCGA-V1-A9OH-01	-0.61	0.49	0.2	0.22
TCGA-V1-A9OL-01	0.66	0.19	0.42	-0.12
TCGA-V1-A9OQ-01	-1.38	0.07	0.53	-0.26
TCGA-V1-A9OT-01	-0.41	-0.4	0.62	-0.65
TCGA-V1-A9OX-01	-1.33	0.62	1.07	-0.2
TCGA-V1-A9OY-01	0.02	0.96	0.62	0.31
TCGA-V1-A9Z7-01	0.98	-0.58	0.63	-0.78
TCGA-V1-A9Z8-01	-0.15	1.15	0.74	0.37
TCGA-V1-A9Z9-01	-0.87	1.03	0.38	0.5
TCGA-V1-A9ZG-01	-0.67	0.21	0.09	0.1
TCGA-V1-A9ZI-01	-0.77	0.22	0.89	-0.37
TCGA-V1-A9ZK-01	-0.82	0.25	-0.24	0.32
TCGA-V1-A9ZR-01	-0.32	-0.82	-0.46	-0.3
TCGA-VN-A88I-01	-0.66	-0.12	-0.24	0.06
TCGA-VN-A88K-01	0.12	-0.64	-0.14	-0.37
TCGA-VN-A88L-01	0.44	1.57	-0.05	1.14
TCGA-VN-A88M-01	-0.26	-0.13	0.8	-0.56
TCGA-VN-A88N-01	-0.04	0.39	0.24	0.13
TCGA-VN-A88O-01	-1.18	-0.97	0.82	-1.17
TCGA-VN-A88P-01	-0.08	0.22	0.55	-0.18
TCGA-VN-A88Q-01	1.11	0.06	-1.18	0.74
TCGA-VN-A88R-01	-1.73	-1.31	1.71	-1.93
TCGA-VN-A943-01	-0.38	-1.31	0.12	-0.99
TCGA-VP-A872-01	-1.58	0.89	0.36	0.41
TCGA-VP-A875-01	0.88	-0.46	-0.97	0.25
TCGA-VP-A876-01	1.94	0.12	-0.67	0.48
TCGA-VP-A878-01	-1.74	0.43	0.11	0.24
TCGA-VP-A879-01	-0.42	0.7	-1.19	1.2
TCGA-VP-A87B-01	-0.73	-0.99	-0.09	-0.64
TCGA-VP-A87C-01	0.87	0.77	-0.39	0.77
TCGA-VP-A87D-01	0.98	-1.3	-1.77	0.14
TCGA-VP-A87E-01	-0.27	1.11	-0.2	0.9
TCGA-VP-A87H-01	0.08	-0.07	0.3	-0.23
TCGA-VP-A87J-01	0.06	-0.56	-0.1	-0.33
TCGA-VP-A87K-01	0.43	-3.92	-0.02	-2.74
TCGA-VP-AA1N-01	-1.4	0.85	1.1	-0.05
TCGA-WW-A8ZI-01	1.35	-2.66	-0.15	-1.78
TCGA-X4-A8KQ-01	-0.47	0.68	0.98	-0.1
TCGA-X4-A8KS-01	-1.51	-0.83	0.83	-1.08
TCGA-XA-A8JR-01	-0.97	0.67	0.62	0.1
TCGA-XJ-A83F-01	-0.11	0.37	0.46	-0.01
TCGA-XJ-A83G-01	-1.6	-0.06	1.04	-0.66
TCGA-XJ-A83H-01	-0.88	-0.22	-0.19	-0.04
TCGA-XJ-A9DI-01	0.52	0.61	-0.05	0.46
TCGA-XJ-A9DK-01	-0.97	-0.22	-0.09	-0.1
TCGA-XJ-A9DQ-01	-0.7	-0.97	0.07	-0.73
TCGA-XJ-A9DX-01	0.2	-3.09	0.04	-2.19
TCGA-XK-AAIR-01	-0.35	0.4	-0.91	0.82
TCGA-XK-AAIV-01	-0.4	0.39	1.51	-0.62
TCGA-XK-AAIW-01	1.55	-1.43	0.43	-1.25
TCGA-XK-AAJ3-01	-0.93	-0.83	0.66	-0.97
TCGA-XK-AAJA-01	-1.07	-0.22	-0.32	0.03
TCGA-XK-AAJP-01	-0.57	-0.65	0.21	-0.58
TCGA-XK-AAJR-01	-0.08	0.43	-0.41	0.55
TCGA-XK-AAJT-01	-0.57	-0.98	1.21	-1.4
TCGA-XK-AAJU-01	0.01	0.91	0.03	0.62
TCGA-XK-AAK1-01	-1.55	-0.02	1.16	-0.7
TCGA-XQ-A8TA-01	0.96	-1.12	0.85	-1.29
TCGA-XQ-A8TB-01	0.93	0.56	-1.27	1.15
TCGA-Y6-A8TL-01	-0.66	0.13	0.36	-0.12
TCGA-Y6-A9XI-01	-0.69	-1.55	-1.08	-0.45
TCGA-YJ-A8SW-01	0.42	-0.56	-0.93	0.16
TCGA-YL-A8HJ-01	0.87	1.12	-1.19	1.5
TCGA-YL-A8HK-01	-0.5	0.86	-1.23	1.33
TCGA-YL-A8HL-01	0.52	-2.55	-1.27	-1.04
TCGA-YL-A8HM-01	-0.48	-0.37	1.5	-1.16
TCGA-YL-A8HO-01	0.34	-0.35	0.62	-0.61
TCGA-YL-A8S8-01	0.02	0.16	0.34	-0.09
TCGA-YL-A8S9-01	0.38	-2.62	0.12	-1.91
TCGA-YL-A8SA-01	-0.31	-0.99	-0.77	-0.24
TCGA-YL-A8SB-01	0.54	0.13	-0.38	0.31
TCGA-YL-A8SC-01	0.71	-0.05	-0.06	0.01
TCGA-YL-A8SF-01	0.03	0.62	-0.72	0.87
TCGA-YL-A8SH-01	-0.57	-1.21	0.33	-1.04
TCGA-YL-A8SI-01	-0.44	0.09	-0.08	0.11
TCGA-YL-A8SJ-01	1.96	-1.93	-0.83	-0.86
TCGA-YL-A8SK-01	-0.2	-1.17	0.14	-0.9
TCGA-YL-A8SL-01	1.01	-1.82	-0.59	-0.93
TCGA-YL-A8SO-01	-1.23	0.16	1.18	-0.59
TCGA-YL-A8SP-01	1.45	-2.26	-0.15	-1.49
TCGA-YL-A8SQ-01	1.56	-0.42	-0.26	-0.14
TCGA-YL-A8SR-01	-0.22	-0.32	-0.53	0.09
TCGA-YL-A9WH-01	0.18	0.34	1.55	-0.68
TCGA-YL-A9WI-01	0.16	-0.94	0.77	-1.12
TCGA-YL-A9WJ-01	-1.09	-0.12	-0.12	-0.01
TCGA-YL-A9WK-01	0.66	-1.84	0.8	-1.77
TCGA-YL-A9WL-01	0.83	-0.55	-0.04	-0.36
TCGA-YL-A9WX-01	-0.02	0.62	-1.07	1.07
TCGA-YL-A9WY-01	-0.53	0.47	0.82	-0.15
TCGA-ZG-A8QW-01	-1.04	0.63	1.63	-0.53
TCGA-ZG-A8QX-01	-0.26	-0.3	0.68	-0.62
TCGA-ZG-A8QY-01	0.73	-1.22	0.72	-1.28
TCGA-ZG-A8QZ-01	0.17	1.19	-0.63	1.21
TCGA-ZG-A9KY-01	2.53	-0.58	-0.14	-0.32
TCGA-ZG-A9L0-01	-0.75	0.44	1.62	-0.66
TCGA-ZG-A9L1-01	2.37	-1.13	-0.39	-0.56
TCGA-ZG-A9L2-01	0.14	-0.24	0.54	-0.49
TCGA-ZG-A9L4-01	-0.55	1	0.3	0.53
TCGA-ZG-A9L5-01	0.88	-0.95	-0.57	-0.33
TCGA-ZG-A9L6-01	0.18	0.06	0.04	0.02
TCGA-ZG-A9L9-01	0.02	-0.92	1.91	-1.78
TCGA-ZG-A9LB-01	-0.5	-0.09	1.59	-1.01
TCGA-ZG-A9LM-01	-1.08	0.61	1.51	-0.46
TCGA-ZG-A9LN-01	-0.01	2.28	0.68	1.2
TCGA-ZG-A9LS-01	-0.7	0.36	0.49	-0.04
TCGA-ZG-A9LU-01	-1.14	-1.89	1.78	-2.38
TCGA-ZG-A9LY-01	-0.06	1.03	-0.43	0.98
TCGA-ZG-A9LZ-01	0.19	0.62	0.38	0.21
TCGA-ZG-A9M4-01	1.61	-0.83	-0.39	-0.35
TCGA-ZG-A9MC-01	0.35	0.66	-0.09	0.52
TCGA-ZG-A9N3-01	0.54	-1.06	1.15	-1.43
TCGA-ZG-A9ND-01	-0.63	-1.04	0.16	-0.82
TCGA-ZG-A9NI-01	0.81	-0.38	0.89	-0.8

## Sheet: Cluster D Drug Screening
Cluster D vs.	Spearman r	95% confidence interval	P (two-tailed)	P value summary	-Log10(P)	Significant? (alpha = 0.05)	Number of XY Pairs
clofarabine	0.4604	0.3861 to 0.5289	<0.000000000000001	****	15	Yes	498
cytarabine.hydrochloride	0.4485	0.3732 to 0.5179	<0.000000000000001	****	15	Yes	498
pevonedistat	0.4405	0.3646 to 0.5106	<0.000000000000001	****	15	Yes	498
OSI.930	0.4403	0.3644 to 0.5104	<0.000000000000001	****	15	Yes	498
erastin	0.4372	0.3611 to 0.5076	<0.000000000000001	****	15	Yes	498
ciclopirox	0.4328	0.3563 to 0.5035	<0.000000000000001	****	15	Yes	498
NSC632839	0.4307	0.3540 to 0.5016	<0.000000000000001	****	15	Yes	498
NVP.231	0.4283	0.3515 to 0.4994	<0.000000000000001	****	15	Yes	498
narciclasine	0.4173	0.3396 to 0.4892	<0.000000000000001	****	15	Yes	498
decitabine	0.4105	0.3324 to 0.4830	<0.000000000000001	****	15	Yes	498
CAY10618	0.4055	0.3270 to 0.4784	<0.000000000000001	****	15	Yes	498
leptomycin.B	0.4041	0.3255 to 0.4771	<0.000000000000001	****	15	Yes	498
vorinostat	0.4015	0.3228 to 0.4747	<0.000000000000001	****	15	Yes	498
gemcitabine	0.4002	0.3214 to 0.4736	<0.000000000000001	****	15	Yes	498
ML311	0.392	0.3126 to 0.4659	<0.000000000000001	****	15	Yes	498
STF.31	0.392	0.3127 to 0.4660	<0.000000000000001	****	15	Yes	498
phloretin	0.3905	0.3111 to 0.4646	<0.000000000000001	****	15	Yes	498
BRD.K70511574	0.3845	0.3047 to 0.4590	<0.000000000000001	****	15	Yes	498
obatoclax	0.3841	0.3042 to 0.4586	<0.000000000000001	****	15	Yes	498
GSK461364	0.3826	0.3026 to 0.4572	<0.000000000000001	****	15	Yes	498
curcumin	0.3803	0.3002 to 0.4551	<0.000000000000001	****	15	Yes	498
AZD7545	0.3802	0.3001 to 0.4550	<0.000000000000001	****	15	Yes	498
SU11274	0.3765	0.2961 to 0.4516	<0.000000000000001	****	15	Yes	498
TW.37	0.3734	0.2928 to 0.4487	<0.000000000000001	****	15	Yes	498
crizotinib	0.3729	0.2923 to 0.4483	<0.000000000000001	****	15	Yes	498
pifithrin.mu	0.3681	0.2872 to 0.4438	<0.000000000000001	****	15	Yes	498
Merck60	0.3657	0.2846 to 0.4415	<0.000000000000001	****	15	Yes	498
CR.1.31B	0.3648	0.2838 to 0.4408	<0.000000000000001	****	15	Yes	498
daporinad	0.3637	0.2825 to 0.4397	<0.000000000000001	****	15	Yes	498
bardoxolone.methyl	0.3599	0.2785 to 0.4361	<0.000000000000001	****	15	Yes	498
GW.843682X	0.3572	0.2757 to 0.4337	<0.000000000000001	****	15	Yes	498
TPCA.1	0.3526	0.2708 to 0.4294	<0.000000000000001	****	15	Yes	498
CD.437	0.3486	0.2666 to 0.4257	1e-15	****	15	Yes	498
linifanib	0.3431	0.2608 to 0.4205	3e-15	****	14.5229	Yes	498
triptolide	0.3418	0.2593 to 0.4193	4e-15	****	14.3979	Yes	498
PHA.793887	0.3405	0.2580 to 0.4181	6e-15	****	14.2218	Yes	498
paclitaxel	0.3384	0.2558 to 0.4161	8e-15	****	14.0969	Yes	498
SR.II.138A	0.3376	0.2550 to 0.4154	1e-14	****	14	Yes	498
axitinib	0.3342	0.2514 to 0.4122	1.8e-14	****	13.7447	Yes	498
X3.Cl.AHPC	0.3323	0.2493 to 0.4104	2.7e-14	****	13.5686	Yes	498
FQI.2	0.331	0.2479 to 0.4092	3.4e-14	****	13.4685	Yes	498
nutlin.3	0.3308	0.2478 to 0.4090	3.5e-14	****	13.4559	Yes	498
parbendazole	0.3291	0.2460 to 0.4074	4.8e-14	****	13.3188	Yes	498
ISOX	0.3276	0.2444 to 0.4061	6.3e-14	****	13.2007	Yes	498
MK.1775	0.3274	0.2441 to 0.4058	6.7e-14	****	13.1739	Yes	498
fluorouracil	0.3258	0.2425 to 0.4044	8.8e-14	****	13.0555	Yes	498
nakiterpiosin	0.3219	0.2384 to 0.4007	1.81e-13	****	12.7423	Yes	498
chlorambucil	0.3218	0.2383 to 0.4006	1.83e-13	****	12.7375	Yes	498
CHM.1	0.3197	0.2361 to 0.3987	2.67e-13	****	12.5735	Yes	498
KW.2449	0.3113	0.2272 to 0.3907	1.198e-12	****	11.9215	Yes	498
SCH.79797	0.3101	0.2260 to 0.3896	1.459e-12	****	11.8359	Yes	498
RG.108	0.3045	0.2201 to 0.3844	3.825e-12	****	11.4174	Yes	498
GW.405833	0.3001	0.2155 to 0.3802	8.059e-12	****	11.0937	Yes	498
alisertib	0.297	0.2123 to 0.3773	1.3324e-11	****	10.8754	Yes	498
piperlongumine	0.2963	0.2116 to 0.3767	1.49e-11	****	10.8268	Yes	498
BRD.K61166597	0.2953	0.2105 to 0.3757	1.763e-11	****	10.7537	Yes	498
BI.2536	0.2947	0.2098 to 0.3751	1.9645e-11	****	10.7067	Yes	498
SID.26681509	0.2927	0.2077 to 0.3732	2.724e-11	****	10.5648	Yes	498
manumycin.A	0.2915	0.2065 to 0.3722	3.2695e-11	****	10.4855	Yes	498
rigosertib	0.2915	0.2065 to 0.3722	3.2586e-11	****	10.487	Yes	498
PF.184	0.2903	0.2052 to 0.3710	4.006e-11	****	10.3973	Yes	498
SN.38	0.2887	0.2036 to 0.3695	5.1161e-11	****	10.2911	Yes	498
SB.743921	0.284	0.1987 to 0.3651	1.08021e-10	****	9.96649	Yes	498
topotecan	0.2821	0.1966 to 0.3633	1.45862e-10	****	9.83606	Yes	498
BRD1812	0.279	0.1934 to 0.3603	2.35433e-10	****	9.62813	Yes	498
etoposide	0.2753	0.1896 to 0.3569	4.10361e-10	****	9.38683	Yes	498
BRD.K66453893	0.2741	0.1883 to 0.3557	4.94479e-10	****	9.30585	Yes	498
AZD7762	0.2658	0.1797 to 0.3479	1.6832e-09	****	8.77386	Yes	498
doxorubicin	0.2652	0.1791 to 0.3473	1.83578e-09	****	8.73618	Yes	498
KX2.391	0.2642	0.1780 to 0.3464	2.1255e-09	****	8.67254	Yes	498
PX.12	0.2634	0.1771 to 0.3456	2.39538e-09	****	8.62063	Yes	498
BRD.K41597374	0.2625	0.1762 to 0.3448	2.71798e-09	****	8.56575	Yes	498
PL.DI	0.255	0.1684 to 0.3376	7.88048e-09	****	8.10345	Yes	498
gossypol	0.2528	0.1661 to 0.3355	1.06707e-08	****	7.97181	Yes	498
LY.2183240	0.2496	0.1629 to 0.3326	1.63776e-08	****	7.78575	Yes	498
PAC.1	0.2472	0.1603 to 0.3302	2.28251e-08	****	7.64159	Yes	498
AZ.3146	0.2429	0.1558 to 0.3262	4.04924e-08	****	7.39263	Yes	498
BRD.K34222889	0.2396	0.1525 to 0.3231	6.19714e-08	****	7.20781	Yes	498
barasertib	0.239	0.1519 to 0.3225	6.69026e-08	****	7.17456	Yes	498
SMER.3	0.2377	0.1505 to 0.3213	7.90988e-08	****	7.10183	Yes	498
triazolothiadiazine	0.2363	0.1491 to 0.3199	9.47159e-08	****	7.02358	Yes	498
BMS.754807	0.2345	0.1472 to 0.3182	1.19983e-07	****	6.92088	Yes	498
N9.isopropylolomoucine	0.2318	0.1444 to 0.3156	1.68297e-07	****	6.77392	Yes	498
BMS.345541	0.2312	0.1438 to 0.3151	1.80708e-07	****	6.74302	Yes	498
mitomycin	0.2268	0.1393 to 0.3109	3.11339e-07	****	6.50677	Yes	498
KHS101	0.2245	0.1369 to 0.3087	4.1287e-07	****	6.38419	Yes	498
epigallocatechin.3.monogallate	0.2238	0.1361 to 0.3080	4.50248e-07	****	6.34655	Yes	498
BRD.K17060750	0.2193	0.1314 to 0.3037	7.77093e-07	****	6.10953	Yes	498
sorafenib	0.2187	0.1308 to 0.3031	8.35061e-07	****	6.07828	Yes	498
CD.1530	0.2134	0.1254 to 0.2981	1.53531e-06	****	5.8138	Yes	498
YK.4.279	0.2122	0.1241 to 0.2969	1.7785e-06	****	5.74995	Yes	498
methotrexate	0.2092	0.1210 to 0.2941	2.48754e-06	****	5.60423	Yes	498
indisulam	0.2084	0.1202 to 0.2933	2.71637e-06	****	5.56601	Yes	498
cerulenin	0.2083	0.1201 to 0.2932	2.75105e-06	****	5.5605	Yes	498
IPR.456	0.2065	0.1182 to 0.2915	3.38845e-06	****	5.47	Yes	498
entinostat	0.2061	0.1178 to 0.2911	3.53529e-06	****	5.45157	Yes	498
SNX.2112	0.2052	0.1170 to 0.2903	3.87361e-06	****	5.41188	Yes	498
BRD.K92856060	0.2052	0.1169 to 0.2902	3.91172e-06	****	5.40763	Yes	498
VU0155056	0.2044	0.1161 to 0.2895	4.25094e-06	****	5.37151	Yes	498
SB.225002	0.2042	0.1159 to 0.2893	4.35084e-06	****	5.36143	Yes	498
vincristine	0.2037	0.1153 to 0.2888	4.61158e-06	****	5.33615	Yes	498
MST.312	0.2016	0.1132 to 0.2868	5.76329e-06	****	5.23933	Yes	498
SB.525334	0.1959	0.1074 to 0.2814	1.06553e-05	****	4.97243	Yes	498
GMX.1778	0.1925	0.1039 to 0.2782	1.51411e-05	****	4.81984	Yes	498
BRD.K63431240	0.1911	0.1024 to 0.2768	1.75628e-05	****	4.75541	Yes	498
WP1130	0.1892	0.1004 to 0.2749	2.14667e-05	****	4.66824	Yes	498
apicidin	0.185	0.09614 to 0.2709	3.27335e-05	****	4.48501	Yes	498
VER.155008	0.1793	0.09033 to 0.2655	5.7172e-05	****	4.24282	Yes	498
isoevodiamine	0.1773	0.08828 to 0.2635	6.93631e-05	****	4.15887	Yes	498
Compound.7d.cis	0.1752	0.08616 to 0.2616	8.44397e-05	****	4.07345	Yes	498
Ki8751	0.1727	0.08358 to 0.2591	0.000107093	***	3.97024	Yes	498
olaparib	0.1711	0.08197 to 0.2576	0.000123981	***	3.90665	Yes	498
C6.ceramide	0.1644	0.07506 to 0.2511	0.000229111	***	3.63995	Yes	498
serdemetan	0.163	0.07362 to 0.2498	0.000259779	***	3.5854	Yes	498
BRD9647	0.1583	0.06889 to 0.2453	0.000389303	***	3.40971	Yes	498
ML029	0.1555	0.06595 to 0.2425	0.000497761	***	3.30298	Yes	498
NSC23766	0.1549	0.06536 to 0.2420	0.000522522	***	3.2819	Yes	498
pazopanib	0.1497	0.06009 to 0.2370	0.000802622	***	3.09549	Yes	498
Ko.143	0.1456	0.05586 to 0.2330	0.0011228	**	2.9497	Yes	498
BRD.K50799972	0.1448	0.05509 to 0.2322	0.00119231	**	2.92361	Yes	498
BRD.K80183349	0.1386	0.04872 to 0.2262	0.00193973	**	2.71226	Yes	498
ML239	0.135	0.04511 to 0.2227	0.0025351	**	2.59601	Yes	498
OSI.027	0.1275	0.03748 to 0.2155	0.00437457	**	2.35906	Yes	498
PRIMA.1	0.1274	0.03739 to 0.2154	0.00440329	**	2.35622	Yes	498
LBH.589	0.1249	0.03482 to 0.2129	0.00526057	**	2.27897	Yes	498
linsitinib	0.121	0.03085 to 0.2091	0.00688169	**	2.16231	Yes	498
BRD.K88742110	0.1172	0.02702 to 0.2055	0.00885762	**	2.05268	Yes	498
Compound.23.citrate	0.1086	0.01836 to 0.1971	0.0152953	*	1.81544	Yes	498
BIBR.1532	0.106	0.01572 to 0.1946	0.0179486	*	1.74597	Yes	498
SRT.1720	0.1018	0.01145 to 0.1905	0.0231015	*	1.63636	Yes	498
PI.103	0.09766	0.007270 to 0.1865	0.0293297	*	1.53269	Yes	498
ABT.737	0.0962	0.005796 to 0.1850	0.0318497	*	1.49689	Yes	498
BIX.01294	0.0952	0.004794 to 0.1841	0.0336679	*	1.47278	Yes	498
RAF265	0.09065	0.0002021 to 0.1796	0.0431729	*	1.36479	Yes	498
JQ.1	0.08186	-0.008658 to 0.1710	0.0679758	ns	1.16765	No	498
BRD.K14844214	0.08002	-0.01050 to 0.1692	0.0743916	ns	1.12848	No	498
BRD.K55116708	0.07294	-0.01763 to 0.1623	0.103994	ns	0.982993	No	498
BRD.K35604418	0.06933	-0.02125 to 0.1588	0.122308	ns	0.912545	No	498
SCH.529074	0.06641	-0.02419 to 0.1559	0.138926	ns	0.857215	No	498
dacarbazine	0.06297	-0.02764 to 0.1526	0.160573	ns	0.794326	No	498
I.BET151	0.05566	-0.03496 to 0.1454	0.214969	ns	0.667624	No	498
SNS.032	0.05551	-0.03511 to 0.1452	0.216215	ns	0.665114	No	498
NSC95397	0.05178	-0.03886 to 0.1416	0.248784	ns	0.604177	No	498
tacrolimus	0.05145	-0.03918 to 0.1412	0.251794	ns	0.598955	No	498
AT7867	0.04979	-0.04084 to 0.1396	0.267401	ns	0.572838	No	498
lenvatinib	0.04922	-0.04141 to 0.1391	0.272943	ns	0.563928	No	498
ML210	0.04727	-0.04336 to 0.1371	0.292413	ns	0.534003	No	498
NVP.ADW742	0.04539	-0.04525 to 0.1353	0.312094	ns	0.505714	No	498
BRD.K26531177	0.03555	-0.05508 to 0.1256	0.428653	ns	0.367894	No	498
tipifarnib.P1	0.03324	-0.05739 to 0.1233	0.459267	ns	0.337935	No	498
BRD.K45681478	0.03103	-0.05959 to 0.1211	0.489636	ns	0.310127	No	498
GSK525762A	0.02987	-0.06074 to 0.1200	0.506017	ns	0.295835	No	498
prochlorperazine	0.02645	-0.06415 to 0.1166	0.555893	ns	0.255009	No	498
sirolimus	0.02324	-0.06735 to 0.1135	0.604888	ns	0.218325	No	498
RITA	0.02275	-0.06784 to 0.1130	0.612457	ns	0.212925	No	498
simvastatin	0.02069	-0.06990 to 0.1109	0.645154	ns	0.190337	No	498
cucurbitacin.I	0.02046	-0.07012 to 0.1107	0.648773	ns	0.187907	No	498
ZSTK474	0.01777	-0.07280 to 0.1080	0.692395	ns	0.159646	No	498
tosedostat	0.01545	-0.07510 to 0.1058	0.730877	ns	0.136155	No	498
IC.87114	0.015	-0.07556 to 0.1053	0.738489	ns	0.131656	No	498
ML162	0.01475	-0.07580 to 0.1051	0.742658	ns	0.129211	No	498
momelotinib	0.0142	-0.07635 to 0.1045	0.751994	ns	0.123786	No	498
ceranib.2	0.01303	-0.07751 to 0.1034	0.771755	ns	0.11252	No	498
masitinib	0.01172	-0.07881 to 0.1021	0.794185	ns	0.100078	No	498
X16.beta.bromoandrosterone	0.0107	-0.07983 to 0.1011	0.811765	ns	0.0905699	No	498
PIK.93	0.009717	-0.08080 to 0.1001	0.828743	ns	0.08158	No	498
WAY.362450	0.009367	-0.08115 to 0.09973	0.834835	ns	0.0783993	No	498
nintedanib	0.009257	-0.08126 to 0.09962	0.836747	ns	0.077406	No	498
MK.2206	0.007135	-0.08337 to 0.09752	0.87381	ns	0.0585831	No	498
BRD.K13999467	0.006101	-0.08440 to 0.09650	0.891967	ns	0.0496512	No	498
niclosamide	0.001802	-0.08866 to 0.09224	0.96801	ns	0.0141204	No	498
BRD.A02303741	0.0002765	-0.09018 to 0.09072	0.99509	ns	0.00213778	No	498
dexamethasone	-0.003315	-0.09374 to 0.08716	0.941181	ns	0.0263271	No	498
veliparib	-0.004061	-0.09448 to 0.08642	0.927971	ns	0.0324654	No	498
pluripotin	-0.0086	-0.09897 to 0.08191	0.848177	ns	0.0715137	No	498
imatinib	-0.01034	-0.1007 to 0.08019	0.818018	ns	0.0872374	No	498
Repligen.136	-0.01293	-0.1033 to 0.07761	0.773397	ns	0.111598	No	498
CCT036477	-0.01319	-0.1035 to 0.07735	0.769065	ns	0.114037	No	498
NSC30930	-0.01581	-0.1061 to 0.07475	0.724842	ns	0.139756	No	498
NVP.TAE684	-0.01819	-0.1085 to 0.07237	0.685441	ns	0.16403	No	498
AZD4547	-0.0192	-0.1095 to 0.07137	0.669079	ns	0.174522	No	498
GDC.0941	-0.02122	-0.1115 to 0.06936	0.636626	ns	0.196116	No	498
tandutinib	-0.02172	-0.1120 to 0.06886	0.6287	ns	0.201557	No	498
cytochalasin.B	-0.02761	-0.1178 to 0.06300	0.538711	ns	0.268644	No	498
AZD8055	-0.02762	-0.1178 to 0.06298	0.538552	ns	0.268772	No	498
NVP.BSK805	-0.03037	-0.1205 to 0.06025	0.498992	ns	0.301907	No	498
tivozanib	-0.03069	-0.1208 to 0.05993	0.494476	ns	0.305855	No	498
BIRB.796	-0.03184	-0.1219 to 0.05878	0.47841	ns	0.3202	No	498
CAL.101	-0.03287	-0.1230 to 0.05775	0.464265	ns	0.333234	No	498
nilotinib	-0.03336	-0.1234 to 0.05726	0.457543	ns	0.339568	No	498
BRD6340	-0.03587	-0.1259 to 0.05475	0.424408	ns	0.372216	No	498
BRD.K28456706	-0.04198	-0.1319 to 0.04866	0.349887	ns	0.456073	No	498
tretinoin	-0.04717	-0.1370 to 0.04346	0.293432	ns	0.532492	No	498
AM.580	-0.05539	-0.1451 to 0.03524	0.217273	ns	0.662995	No	498
fluvastatin	-0.05793	-0.1476 to 0.03269	0.196836	ns	0.705895	No	498
dasatinib	-0.06088	-0.1505 to 0.02973	0.174925	ns	0.757147	No	498
UNC0638	-0.06173	-0.1513 to 0.02889	0.169034	ns	0.772026	No	498
saracatinib	-0.06218	-0.1518 to 0.02843	0.165881	ns	0.780203	No	498
PLX.4720	-0.06402	-0.1536 to 0.02658	0.153686	ns	0.813365	No	498
neratinib	-0.06574	-0.1553 to 0.02486	0.142929	ns	0.844878	No	498
bleomycin.A2	-0.06886	-0.1583 to 0.02172	0.124861	ns	0.903572	No	498
BRD.K71781559	-0.069	-0.1585 to 0.02159	0.124121	ns	0.906154	No	498
Ch.55	-0.082	-0.1712 to 0.008511	0.0674837	ns	1.1708	No	498
lovastatin	-0.08273	-0.1719 to 0.007780	0.0650849	ns	1.18652	No	498
compound.1B	-0.08348	-0.1726 to 0.007025	0.0626792	ns	1.20288	No	498
bosutinib	-0.09082	-0.1798 to -0.0003766	0.042774	*	1.36882	Yes	498
ruxolitinib	-0.1022	-0.1909 to -0.01184	0.0225739	*	1.64639	Yes	498
birinapant	-0.1044	-0.1930 to -0.01407	0.019801	*	1.70331	Yes	498
erlotinib	-0.1046	-0.1932 to -0.01427	0.0195742	*	1.70832	Yes	498
gefitinib	-0.1057	-0.1943 to -0.01537	0.0183249	*	1.73696	Yes	498
afatinib	-0.1087	-0.1972 to -0.01840	0.0152591	*	1.81647	Yes	498
PLX.4032	-0.1103	-0.1987 to -0.02003	0.0138067	*	1.85991	Yes	498
canertinib	-0.1126	-0.2010 to -0.02235	0.0119386	*	1.92305	Yes	498
ML083	-0.1181	-0.2063 to -0.02795	0.00833756	**	2.07896	Yes	498
StemRegenin.1	-0.13	-0.2179 to -0.03999	0.00366653	**	2.43574	Yes	498
lapatinib	-0.1306	-0.2185 to -0.04067	0.00349528	**	2.45652	Yes	498
GDC.0879	-0.133	-0.2208 to -0.04304	0.00294843	**	2.53041	Yes	498
fumonisin.B1	-0.1378	-0.2255 to -0.04799	0.00204941	**	2.68837	Yes	498
fingolimod	-0.1422	-0.2297 to -0.05242	0.00146538	**	2.83405	Yes	498
ouabain	-0.1477	-0.2350 to -0.05799	0.000949571	***	3.02247	Yes	498
austocystin.D	-0.1525	-0.2397 to -0.06296	0.000636413	***	3.19626	Yes	498
neuronal.differentiation.inducer.III	-0.1559	-0.2429 to -0.06634	0.000481814	***	3.31712	Yes	498
BRD.K66532283	-0.1588	-0.2458 to -0.06939	0.000372939	***	3.42836	Yes	498
JW.480	-0.1653	-0.2520 to -0.07601	0.000210805	***	3.67612	Yes	498
PD318088	-0.1756	-0.2619 to -0.08654	8.15168e-05	****	4.08875	Yes	498
sunitinib	-0.1872	-0.2731 to -0.09844	2.61216e-05	****	4.583	Yes	498
vandetanib	-0.188	-0.2737 to -0.09919	2.42727e-05	****	4.61488	Yes	498
BRD.A71883111	-0.2426	-0.3259 to -0.1556	4.19391e-08	****	7.37738	Yes	498
selumetinib	-0.3108	-0.3903 to -0.2267	1.299e-12	****	11.8864	Yes	498
tanespimycin	-0.3809	-0.4556 to -0.3008	<0.000000000000001	****	15	Yes	498
