# Supplementary material for: Prostate epithelial genes define therapy-relevant prostate cancer molecular subtype
Source: Prostate Cancer Prostatic Dis. 2021 Apr 26;24(4):1080–92. doi: 10.1038/s41391-021-00364-x (PMC8616761; doi:10.1038/s41391-021-00364-x)
Supplement: Supplementary file 10 — Supplementary Table 5 [file 41391_2021_364_MOESM10_ESM.xlsx]

## Sheet: 병리결과
								병리검사결과
등록번호	생년월일Edt	성별	진단코드	진단코드(코드명)	ICD10Cd	최소진단일	마지막 진단일	병리작성일Edt	NmOfOperation	Pathological Diagnosis	Gross Description	병리번호	수술일련번호
69350	1941-07-15	M	DI024781	Prostate cancer(전립선 암)	C61	2010-11-06	2020-07-20	2010-11-04	Prostate, biopsy	A. Right lateral : Benign prostatic tissue B. Left lateral : Benign prostatic tissue	The specimen consists of 6 elongated pieces of needle biopsied tissue from the prostate (RL; 3 pcs, 1.5cm, LL: 3 pcs, 1.7cm).	SS1053002	478502
69350	1941-07-15	M	DI024781	Prostate cancer(전립선 암)	C61	2010-11-06	2020-07-20	2010-11-05	Prostate, transurethral resection	Adenocarcinoma, acinar type, Gleason score 7 (3+4) involving 3 out of 86 biopsied chips	The specimen consists of multiple chips of resected prostatic tissue, weighing 37gm in toto.	SS1053003	478502
69350	1941-07-15	M	DI024781	Prostate cancer(전립선 암)	C61	2010-11-06	2020-07-20	2011-02-28	Prostate, retropubic radical prostatectomy	Prostate: Post-androgenic effect with residual adenocarcinoma and minimal regression, acinar type, Gleason score 7 (4+3), involving both lobes, with no capsular and resection margin extension, and associated with 1) Intraglandular tumor volume: V1 (0.2 cc) 2) Perineural invasion: Not identified 3) Lymphovascular permeation: Not identified Resection margins; Apex: Free of carcinoma Base: Free of c…	The specimen submitted fresh consists of a product of retropubic radical prostatectomy, including prostate (33gm, 4x2.7x3.5cm), attached bilateral seminal vesicles (right; 1 pcs, 1.2x1x4.7cm, left; 1 pcs, 1.6x1x3.5cm) and attached bilateral vas deferentia (right; 1 pcs, 0.5x1.7cm, left; 1 pcs, 0.5x2.5cm). It is sent for 24-hour formalin fixation. On sections, the parenchyma shows geographic cream…	SS1109615	501088
69350	1941-07-15	M	DI024782	Prostate cancer, S/P(전립선 암, 수술후 상태)	C61	2012-11-20	2017-10-16	2010-11-04	Prostate, biopsy	A. Right lateral : Benign prostatic tissue B. Left lateral : Benign prostatic tissue	The specimen consists of 6 elongated pieces of needle biopsied tissue from the prostate (RL; 3 pcs, 1.5cm, LL: 3 pcs, 1.7cm).	SS1053002	478502
69350	1941-07-15	M	DI024782	Prostate cancer, S/P(전립선 암, 수술후 상태)	C61	2012-11-20	2017-10-16	2010-11-05	Prostate, transurethral resection	Adenocarcinoma, acinar type, Gleason score 7 (3+4) involving 3 out of 86 biopsied chips	The specimen consists of multiple chips of resected prostatic tissue, weighing 37gm in toto.	SS1053003	478502
69350	1941-07-15	M	DI024782	Prostate cancer, S/P(전립선 암, 수술후 상태)	C61	2012-11-20	2017-10-16	2011-02-28	Prostate, retropubic radical prostatectomy	Prostate: Post-androgenic effect with residual adenocarcinoma and minimal regression, acinar type, Gleason score 7 (4+3), involving both lobes, with no capsular and resection margin extension, and associated with 1) Intraglandular tumor volume: V1 (0.2 cc) 2) Perineural invasion: Not identified 3) Lymphovascular permeation: Not identified Resection margins; Apex: Free of carcinoma Base: Free of c…	The specimen submitted fresh consists of a product of retropubic radical prostatectomy, including prostate (33gm, 4x2.7x3.5cm), attached bilateral seminal vesicles (right; 1 pcs, 1.2x1x4.7cm, left; 1 pcs, 1.6x1x3.5cm) and attached bilateral vas deferentia (right; 1 pcs, 0.5x1.7cm, left; 1 pcs, 0.5x2.5cm). It is sent for 24-hour formalin fixation. On sections, the parenchyma shows geographic cream…	SS1109615	501088
185449	1939-06-07	M	DI024781	Prostate cancer(전립선 암)	C61	2010-05-11	2019-11-26	2010-05-10	Prostate, biopsy	A1. Right medial: Red core: Benign prostatic tissue Yellow core: Benign prostatic tissue Blue core: Benign prostatic tissue A2. Right lateral: Red core: Benign prostatic tissue Yellow core: Benign prostatic tissue Blue core: Benign prostatic tissue B1. Left medial: Red core: Benign prostatic tissue Yellow core: Benign prostatic tissue Blue core: Benign prostatic tissue B2. Left lateral: Red core:…	The specimen consists of 12 elongated pieces of needle biopsied tissue from the prostate, labeled as “RM” (3 pcs, 1.5cm in the largest one), “RL” (3 pcs, 1.7cm in the largest one), “LM” (3 pcs, 0.8cm in the largest one) and “LL” (3 pcs, 0.7cm in the largest one).	SS1021039	444147
185449	1939-06-07	M	DI024781	Prostate cancer(전립선 암)	C61	2010-05-11	2019-11-26	2010-05-18	Prostate with both seminal vesicles and vas deferentia, Da Vinci Robot assisted laparoscopic radical prostatectomy	Prostate: 1. Status post-biopsy with no residual carcinoma and associated with sever abscess in proper, see note. 2. Nodular hyperplasia, severe Resection margins: apex: Free of carcinoma bladder base: Free of carcinoma Seminal vesicles, both: Free of carcinoma Vas deferentia, both: Free of carcinoma Right lateral margin, separately sent: Free of carcinoma Soft tissue, labeled as perivesical fat:…	The specimen submitted in formalin consists of a product of Da Vinci Robot assisted laparoscopic radical prostatectomy, including prostate (43.9gm, 5.2x4.2x3.8cm), both seminal vesicles (right; 1.3x0.7x1.7cm, left; 1x0.5x3.7cm), bilateral vasa deferentia (right; 2x0.7cm, left; 1.6x0.7cm), separately submitted soft tissue, labelled "right lateral margin" (cm) and a lump of fibroadipose tissue, lab…	SS1022390	445303
261667	1945-02-05	M	DI024781	Prostate cancer(전립선 암)	C61	2009-06-03	2016-10-07	2009-06-02	Prostate, biopsy	Right medial: Yellow core: Benign prostatic tissue Red core: Benign prostatic tissue Blue core: Atypical small acinar proliferation, see note. Right lateral: Yellow core: Benign prostatic tissue Red core: Benign prostatic tissue Blue core: Benign prostatic tissue Left medial: Yellow core: Benign prostatic tissue Red core: Benign prostatic tissue Blue core: Benign prostatic tissue Left lateral: Re…	The specimen consists of 12 elongated pieces of needle biopsied tissue from the prostate, labeled as RM (3 pcs, 2cm in the largest one), RL (3 pcs, 2cm in the largest one), LM (3 pcs, 1.8cm in the largest one) and LL (3 pcs, 1.6cm in the largest one).	SS0923899	380313
261667	1945-02-05	M	DI024781	Prostate cancer(전립선 암)	C61	2009-06-03	2016-10-07	2009-06-25	Prostate with bilateral seminal vesicles and vasa deferentia, radical prostectomy	Prostate: Adenocarcinoma, acinar type, Gleason score 6 (3+3), involving both lobes, without capsular extension, extension to the lateral margin, and associated with 1) Intraglandular tumor volume: V2 2) Prostatic intraepithelial neoplasia, high grade 3) Nodular hyperplasia Resection margins: apex: Free of carcinoma base: Free of carcinoma vas deferens, right: Free of carcinoma vas deferens, left:…	The specimen submitted fresh consists of a product of Robot assisted laparoscopic radical prostectomy, including a prostate, attached right vas deferens, attached left seminal vesicle, attached left vas deferens, separately sent right seminal vesicle (1.2x0.7x0.8cm) and a lump of fibroadipose tissue, labeled "perivesicle fat". The prostate, attached right vas deferens, left seminal vesciel and le…	SS0927810	383639
342472	1940-02-25	M	DI024781	Prostate cancer(전립선 암)	C61	2005-02-04	2020-07-14	2006-08-30	Prostate, biopsy	RIght medial :1. Black core : Adenocarcinoma, acinar type, Gleason score 6 (3+3), core percentage volume: 70%2. Red core : Benign prostatic tissue 3. Yellow core : Benign prostatic tissue 4. Green core : Benign prostatic tissue RIght lower : 1. Red core : Benign prostatic tissue 2. Yellow core : Benign prostatic tissue 3..Black core : Benign prostatic tissue Left medial : 1. Red core : Benign pro…	The specimen consists of 13 elongated pieces of needle biopsied tissue from the prostate (RM; 4 pcs, 1.5cm, RL; 3 pcs, 1.7cm, LM; 3 pcs, 2cm, LL; 3 pcs, 2.3cm).	SS0630004
342472	1940-02-25	M	DI024781	Prostate cancer(전립선 암)	C61	2005-02-04	2020-07-14	2006-10-09	Prostate, radical prostatectomy	Adenocarcinoma, acinar type, Gleason score 7 (3+4), confined to the right lobe, with 1) glandular tumor volume: 1.27 cc, V22) Prostatic intraepithelial neoplasia, high gradeAccessory tissue, separately sent : Free of carcinoma[Resection margin, apex]Free of carcinoma [Resection margin, bladder base]Free of carcinoma[Resection margin, bladder neck, separately sent]Free of carcinoma[Resection margi…	The specimen submitted in formalin consists of a product of retropubic radical prostatectomy, including prostate (42gm, 4.2x3.5x3.7cm), both attached seminal vesicles (right: 2.3x1.5cm, left: 2.5x1.5cm), bilateral vas deferentia (right: 3cm, left : 2.5cm), a fragment of pinkish tan firbrous soft tissue, labelled as accessory tissue (2x1.5cm), a fragment of pinkish tan soft tissue, labelled as bla…	SS0635093	219988
422031	1933-10-20	M	DI024781	Prostate cancer(전립선 암)	C61	2009-02-11	2014-10-28	2009-02-05	Prostate, biopsy	Right medial : 1. Yellow core: Benign prostatic tissue 2. Red core: Benign prostatic tissue 3. Blue core: Benign prostatic tissue Right lateral : 1. Yellow core: Benign prostatic tissue 2. Red core: Benign prostatic tissue 3. Blue core: Benign prostatic tissue Left medial : 1. Yellow core: Benign prostatic tissue 2. Red core: Adenocarcinoma, acinar type, Gleason score 9(4+5), core percentage volu…	The specimen consists of 12 elongated pieces of needle biopsied tissue from the prostate (RM; 3 pcs, 1.8cm, RL; 3 pcs, 2cm, LM; 3 pcs, 1.3cm, LL: 3 pcs, 2cm).	SS0905299	359340
422031	1933-10-20	M	DI024781	Prostate cancer(전립선 암)	C61	2009-02-11	2014-10-28	2009-04-06	Prostate gland, Robot assisted laparoscopic radical prostatectomy	Prostate: Status post androgen ablation therapy with residual adenocarcinoma, acinar type, Gleason score 7 (3+4), confined to the left lobe, with extension to the capsule but not beyond the lateral margin 1) Presence of perineural invasion 2) Intraglandular tumor volume: V 1 (0.2cc) Resection margin, apex: Free from tumor Resection margin, bladder: Free from tumor Seminal vesicle, right: Free fro…	The specimen submitted in formalin consists of a product of Robot assisted laparoscopic radical prostatectomy, including a prostate gland, attached left vas deferens, separately sent both seminal vesicles and right vas deferens, and multiple lumps of fibroadipose tissue, labeled as right external iliac, right obturator, left external iliac A, left external iliac B, left obturator and periprostati…	SS0914832	369247
561482	1931-06-01	M	DI024781	Prostate cancer(전립선 암)	C61	2004-10-11	2020-03-02	2006-12-27	Prostate, transurethral resection	Nodular hyperplasia, benign	The specimen consists of multiple chips of resected prostatic tissue, weighing 10gm in toto.	SS0646030	232272
561482	1931-06-01	M	DI024781	Prostate cancer(전립선 암)	C61	2004-10-11	2020-03-02	2017-06-29	Prostate gland, transurethral resection	Nodular hyperplasia	The specimen consists of multiple chips of resected prostatic tissue, weighing 5gm in toto.	SS1737543	1105183
561482	1931-06-01	M	DI024781	Prostate cancer(전립선 암)	C61	2004-10-11	2020-03-02	2017-08-09	Prostate, biopsy	A1. Right medial: Red core: Adenocarcinoma, acinar type, Gleason score 9(4+5), core percentage volume: 90% Yellow core: Adenocarcinoma, acinar type, Gleason score 9(4+5), core percentage volume: 100% Blue core: Benign prostatic tissue A2. Right lateral: Benign prostatic tissue B1. Left medial: Red core: Benign prostatic tissue Yellow core: Adenocarcinoma, acinar type, Gleason score 6(3+3), core p…	The specimen consists of 14 elongated pieces of needle biopsied tissue from the prostate (RM; 3 pcs, 1.1cm, RL; 3 pcs, 1.2cm, LM; 3 pcs, 1.5cm, LL; 3 pcs, 1.7cm, target; 2 pcs, 2.2cm).	SS1747279
660760	1945-07-26	M	DI024781	Prostate cancer(전립선 암)	C61	2009-02-18	2014-10-16	2009-02-20	Prostate, biopsy (일산병원, SS09-1327#B and #D, 2 Slides)	Prostate, right, medial, biopsy(#B) : Adenocarcinoma, acinar type, Gleason score 6 (3+3), core percentage volume: 50% Prostate, left, lateral, biopsy(#D) : Adenocarcinoma, acinar type, Gleason score 6 (3+3), core percentage volume: 50% [Note] 외부병원 (일산병원) 에서는 "Prostate, right, medial, biopsy(#B) : Adenocarcinoma of acinar type, Gleason's score 5(3+2)(2/3) Prostate, left, lateral, biopsy(#D) : Aden…		SR0900588
660760	1945-07-26	M	DI024781	Prostate cancer(전립선 암)	C61	2009-02-18	2014-10-16	2009-03-17	Prostate, retropubic radical prostatectomy	Prostate: Adenocarcinoma, acinar type, Gleason score 7 (4+3), the third grade 5, involving both lobes, with capsular and lateral resection margin extension and associated with 1) Intraglandular tumor volume: V 1 2) Prostatic intraepithelial neoplasia, high grade 3) Lymphovascular permeation: Not identified 4) Perineural invasion: Not identified Resection margins; Apex: Free of carcinoma Base: Fre…	The specimen submitted in formalin consists of a product of retropubic radical prostatectomy, including prostate gland and multiple lumps of fibroadipose tissue, labelled "right external, right internal, right obturator, left external, left internal and left obturator". The prostate with attached both adnexae weighs 30gm in total. The prostate measures 3.5x3x3cm. The attached right seminal vesicl…	SS0911068	365305
724640	1934-12-01	M	DI024781	Prostate cancer(전립선 암)	C61	2008-01-18	2017-03-14	2008-01-16	Prostate, transurethral resection and biopsy	[Prostate, transurethral resection] Adenocarcinoma, acinar type, Gleason score 3 (2+1), involving 3 of 40 chips [Prostate, biopsy] Right medial : 1. Yellow core: Benign prostatic tissue 2. Red core: Benign prostatic tissue 3. Green core: Benign prostatic tissue Right lateral : 1. Yellow core: Benign prostatic tissue 2. Red core: Benign prostatic tissue 3. Green core: Benign prostatic tissue Left …	The specimen consists of 2 parts. The first part consists of multiple chips of resected prostatic tissue, weighing 12gm in toto. The second part consists of 13 elongated pieces of needle biopsied tissue from the prostate (RM; 3 pcs, 1.6cm, RL; 4 pcs, 1.5cm, LM; 3 pcs, 1.5cm, LL: 3 pcs, 1.3cm).	SS0801848	291274
724640	1934-12-01	M	DI024781	Prostate cancer(전립선 암)	C61	2008-01-18	2017-03-14	2008-10-01	Prostate, Robot assisted laparoscopic radical prostatectomy	Prostate: Status post transurethral resection without residual adenocarcinoma Resection margins; Apex: Free from tumor Base: Free from tumor Vas deferens, right: Free from tumor Vas deferens, left: Free from tumor Seminal vesicle, right: Free from tumor Seminal vesicle, left: Free from tumor Resection margins, separately sent: No2: Free from tumor No3: Free from tumor No5: Free from tumor No6: Fr…	The specimen submitted fresh consists of a product of Robot assisted laparoscopic radical prostatectomy, including prostate (4x3.5x2cm), attached bilateral seminal vesicles (right; 1 pcs, 5x2x0.6cm, left; 1 pcs, 3x1.2x0.7cm), attached bilateral vasa deferentia (right; 1 pcs, 3.2x0.5cm, left; 1 pcs, 2x0.5cm), multiple pieces of soft tissue labelled as "No2" (1 pcs, 0.2cm), "No3" (1 pcs, 0.5cm), "N…	SS0841361	334701
724640	1934-12-01	M	DI024782	Prostate cancer, S/P(전립선 암, 수술후 상태)	C61	2009-04-28	2012-08-13	2008-01-16	Prostate, transurethral resection and biopsy	[Prostate, transurethral resection] Adenocarcinoma, acinar type, Gleason score 3 (2+1), involving 3 of 40 chips [Prostate, biopsy] Right medial : 1. Yellow core: Benign prostatic tissue 2. Red core: Benign prostatic tissue 3. Green core: Benign prostatic tissue Right lateral : 1. Yellow core: Benign prostatic tissue 2. Red core: Benign prostatic tissue 3. Green core: Benign prostatic tissue Left …	The specimen consists of 2 parts. The first part consists of multiple chips of resected prostatic tissue, weighing 12gm in toto. The second part consists of 13 elongated pieces of needle biopsied tissue from the prostate (RM; 3 pcs, 1.6cm, RL; 4 pcs, 1.5cm, LM; 3 pcs, 1.5cm, LL: 3 pcs, 1.3cm).	SS0801848	291274
724640	1934-12-01	M	DI024782	Prostate cancer, S/P(전립선 암, 수술후 상태)	C61	2009-04-28	2012-08-13	2008-10-01	Prostate, Robot assisted laparoscopic radical prostatectomy	Prostate: Status post transurethral resection without residual adenocarcinoma Resection margins; Apex: Free from tumor Base: Free from tumor Vas deferens, right: Free from tumor Vas deferens, left: Free from tumor Seminal vesicle, right: Free from tumor Seminal vesicle, left: Free from tumor Resection margins, separately sent: No2: Free from tumor No3: Free from tumor No5: Free from tumor No6: Fr…	The specimen submitted fresh consists of a product of Robot assisted laparoscopic radical prostatectomy, including prostate (4x3.5x2cm), attached bilateral seminal vesicles (right; 1 pcs, 5x2x0.6cm, left; 1 pcs, 3x1.2x0.7cm), attached bilateral vasa deferentia (right; 1 pcs, 3.2x0.5cm, left; 1 pcs, 2x0.5cm), multiple pieces of soft tissue labelled as "No2" (1 pcs, 0.2cm), "No3" (1 pcs, 0.5cm), "N…	SS0841361	334701
861502	1934-11-24	M	DI024781	Prostate cancer(전립선 암)	C61	2008-04-30	2015-11-19	2008-04-23	Prostate, biopsy	Right medial : Adenocarcinoma, acinar type, Gleason score 8 (4+4), involving all 3 cores (Red - 95%, yellow - 90%, green - 90%) Right lateral : Adenocarcinoma, acinar type, Gleason score 8 (4+4), involving all 3 cores (Red - 95%, yellow - 100%, green - 90%) Left medial; Red and yellow cores : Adenocarcinoma, acinar type, Gleason score 8 (4+4), involving all 3 cores (Red - 50% and yellow - 50%) Gr…	The specimen consists of 12 elongated pieces of needle biopsied tissue from the prostate, labelled as right medial (3 pcs, 1.8cm), right lateral (3 pcs, 1.6cm), left medial (3 pcs, 1.8cm) and left lateral (3 pcs, 1.7cm).	SS0817023	308675
861502	1934-11-24	M	DI024781	Prostate cancer(전립선 암)	C61	2008-04-30	2015-11-19	2008-08-27	Prostate, Robot assisted laparoscopic radical prostatectomy	Prostate: Post androgen ablation therapy status with mild regresion and residual adenocarcinoma, acinar type, Gleason score 9 (4+5), involving both lobes, with capsular extension and extension to the lateral margin, with associated with 1) Intraglandular tumor volume: V 1 (0.7cc) 2) Lymphovascular permeation 3) Perineural invasion 4) Periprostatic soft tissue extension Resection margins; Apex: Fr…	The specimen submitted fresh consists of a product of Robot assisted laparoscopic radical prostatectomy, including prostate gland, separately sent bilateral adnexae, separately sent multiple lumps of soft tissue, labelled as "No1" (1 pcs, 0.2cm), "No5" (1 pcs, 0.3cm), "No6" (1 pcs, 0.4cm), "left No9" (1 pcs, 0.4cm), "right No10" (1 pcs, 1x0.8cm), "rectum" (1 pcs, 1x0.5cm) and separately sent mult…	SS0835651	328883
861502	1934-11-24	M	DI024782	Prostate cancer, S/P(전립선 암, 수술후 상태)	C61	2010-09-13	2017-02-01	2008-04-23	Prostate, biopsy	Right medial : Adenocarcinoma, acinar type, Gleason score 8 (4+4), involving all 3 cores (Red - 95%, yellow - 90%, green - 90%) Right lateral : Adenocarcinoma, acinar type, Gleason score 8 (4+4), involving all 3 cores (Red - 95%, yellow - 100%, green - 90%) Left medial; Red and yellow cores : Adenocarcinoma, acinar type, Gleason score 8 (4+4), involving all 3 cores (Red - 50% and yellow - 50%) Gr…	The specimen consists of 12 elongated pieces of needle biopsied tissue from the prostate, labelled as right medial (3 pcs, 1.8cm), right lateral (3 pcs, 1.6cm), left medial (3 pcs, 1.8cm) and left lateral (3 pcs, 1.7cm).	SS0817023	308675
861502	1934-11-24	M	DI024782	Prostate cancer, S/P(전립선 암, 수술후 상태)	C61	2010-09-13	2017-02-01	2008-08-27	Prostate, Robot assisted laparoscopic radical prostatectomy	Prostate: Post androgen ablation therapy status with mild regresion and residual adenocarcinoma, acinar type, Gleason score 9 (4+5), involving both lobes, with capsular extension and extension to the lateral margin, with associated with 1) Intraglandular tumor volume: V 1 (0.7cc) 2) Lymphovascular permeation 3) Perineural invasion 4) Periprostatic soft tissue extension Resection margins; Apex: Fr…	The specimen submitted fresh consists of a product of Robot assisted laparoscopic radical prostatectomy, including prostate gland, separately sent bilateral adnexae, separately sent multiple lumps of soft tissue, labelled as "No1" (1 pcs, 0.2cm), "No5" (1 pcs, 0.3cm), "No6" (1 pcs, 0.4cm), "left No9" (1 pcs, 0.4cm), "right No10" (1 pcs, 1x0.8cm), "rectum" (1 pcs, 1x0.5cm) and separately sent mult…	SS0835651	328883
960732	1937-05-20	M	DI024781	Prostate cancer(전립선 암)	C61	2011-09-07	2018-05-26	2011-09-02	Prostate, biopsy	A1. Right medial : Benign prostatic tissue A2. Right lateral : Benign prostatic tissue B1. Left medial : 1. Yellow core: Adenocarcinoma, acinar type, Gleason score 6 (3+3), core percentage volume: 30% 2. Red core: Benign prostatic tissue 3. Blue core: Adenocarcinoma, acinar type, Gleason score 6 (3+3), core percentage volume: 30% B2. Left lateral : 1. Yellow core: Adenocarcinoma, acinar type, Gle…	The specimen consists of 12 elongated pieces of needle biopsied tissue from the prostate (RM; 3 pcs, 1.2cm, RL; 3 pcs, 1.1cm, LM; 3 pcs, 1.3cm, LL: 3 pcs, 1.3cm).	SS1146139	544107
960732	1937-05-20	M	DI024781	Prostate cancer(전립선 암)	C61	2011-09-07	2018-05-26	2011-09-21	Prostate with both seminal vesicles and vas deferentia, Da Vinci Robot assisted laparoscopic radical prostatectomy	Prostate: Adenocarcinoma, acinar type, Gleason score 7 (3+4), confined to the left lobe, with posterior capsular extension, and no extension to the lateral margin 1) Intraglandular tumor volume: V1 (0.06cc) 2) Prostatic intraepithelial neoplasia, high grade 3) Perineural invasion: Present Resection margins: apex: Free of carcinoma bladder base: Free of carcinoma Seminal vesicles, both: Free of ca…	The specimen submitted fresh consists of a product of Da Vinci Robot assisted laparoscopic radical prostatectomy, including prostate, bilateral seminal vesicles and vas deferentia. The prostate weighs 25gm and measures 4.2x2.5x3cm. The right seminal vesicle measures 1.5x0.5x5cm and the right vas deferens measures 0.6x1.5cm. The left seminal vesicle measures 1.7x0.6x5cm and the left vas deferens m…	SS1148337	546073
1008795	1948-07-18	M	DI024781	Prostate cancer(전립선 암)	C61	2006-05-12	2019-10-23	2006-04-29	Prostate, bilateral, biopsy	A. Right : Adenocarcinoma, acinar type , Gleason score 6 (3+3) , involving (2) out of (6 ) cores (core percentage volume: 100 and 20 %)B. Left : Benign prostatic tissue	The specimen consists of 12 elongated pieces of needle biopsied tissue from the right prostate (6pcs, 2cm) and left prostate (6pcs, 1.5cm).	SS0614371	198202
1008795	1948-07-18	M	DI024781	Prostate cancer(전립선 암)	C61	2006-05-12	2019-10-23	2006-06-14	Prostate, radical prostatectomy	Adenocarcinoma, acinar type , Gleason score 6 (3+3), confined to the right lobe, associated with 1) extension to the prostate capsule 2) Intraglandular tumor volume: V1 (0.85 cc)3) atrophy with squamous metaplasia of normal duct cell, effect of preoperative androgen ablation therapy 4) PIN, high grade[Seminal vesicle, right and left ] Free of carcinoma [Resection margins ] Vas deferens, right: Fr…	The specimen submitted fresh consists of a product of radical prostatectomy, including prostate (5x3x3cm), right seminal vesicle (3x2.3cm), left seminal vesicle (3x2cm), right vas deferens (2.5x0.6cm), left vas deferens (3x0.7cm) and multiple lumps of fibroadipose tissue, labelled "left internal iliac, left obturator, right internal iliac, right obturator, right external iliac lymph nodes". The p…	SS0618947	202454
1046555	1942-10-05	M	DI024781	Prostate cancer(전립선 암)	C61	2011-06-17	2020-07-17	2011-06-14	Prostate, biopsy	A1. Right medial: Adenocarcinoma, acinar type, Gleason score 7 (3+4), involving 2 out of 3 cores, core percentage volume: 70% A2. Right lateral: Adenocarcinoma, acinar type, Gleason score 7 (3+4), involving all 3 cores, core percentage volume: 60% B1. Left medial: Benign prostatic tissue B2. Left lateral: Benign prostatic tissue	The specimen consists of 12 elongated pieces of needle biopsied tissue from the prostate, labeled “RM” (3 pcs, 1.5cm in the largest one), “RL” (3 pcs, 1.3cm in the largest one), “LM” (3 pcs, 1.5cm in the largest one) and “LL” (3 pcs, 1.2cm in the largest one).	SS1130053	526341
1066505	1938-04-05	M	DI024781	Prostate cancer(전립선 암)	C61	2011-06-24	2019-10-15	2011-07-20	Prostate, Robot assisted laparoscopic radical prostatectomy	Prostate: Adenocarcinoma, acinar type, Gleason score 7 (3+4), involving both lobes, with left anterior resection margin involvement, and associated with 1) Intraglandular tumor volume: V2 (2 cc) 2) Perineural invasion: Present 3) Lymphovascular permeation: Not identified Resection margin; Apex: Free of carcinoma Base: Extension of carcinoma Vas deferens, right: Free of carcinoma Vas deferens, lef…	The specimen submitted fresh consists of a product of Robot assisted laparoscopic radical prostatectomy, including prostate (25gm, 4x3.5x3cm), attached bilateral seminal vesicles (right; 1 pcs, 1x0.6x3cm, left; 1 pcs, 1x0.8x3.5cm) and attached bilateral vas deferentia (right; 1 pcs, 0.5x1.2cm, left; 1 pcs, 0.5x1.2cm). It is sent for 24-hour formalin fixation. On sections, the parenchyma shows geo…	SS1137030	532578
1177597	1947-02-20	M	DI024781	Prostate cancer(전립선 암)	C61	2011-03-02	2019-05-09	2011-03-25	Prostate, Robot assisted laparoscopic radical prostatectomy	Prostate: Adenocarcinoma, acinar type, Gleason score 6 (3+3), involving right posterior lobe, without capsular involvement, and clear resection margin, and associated with 1) Intraglandular tumor volume: V1 2) Perineural invasion: Not identified 3) Lymphovascular permeation: Not identified Seminal vesicle, right and left: Free of carcinoma Resection margin, apex and base: Free of carcinoma Resect…	Received in formalin is Robot assisted laparoscopic radical prostatectomy specimen consisting of an entire prostate gland with bilateral seminal vesicles and vas deferentia. The prostate gland weighs 31.0gm and measures 4x3x3.5cm. The right seminal vesicle measures 0.8x0.6x2cm and the attached right vas deferens measures 0.7x1.4cm. The left seminal vesicle measures 1.3x0.8x2.1cm and the attached …	SS1114448	507895
1209505	1916-12-12	M	DI024781	Prostate cancer(전립선 암)	C61	2007-12-03	2011-02-09	2009-03-23	Prostate, transurethral resection	A. Labelled A: Infiltrating urothelial carcinoma, high-grade involving more than 90% of the chips. B. Labelled B: Infiltrating urothelial carcinoma, high-grade involving more than 90% of the chips.	The specimen consists of multiple chips of resected prostatic tissue (labelled A; 7.7gm, labelled B; 7.3gm).	SS0912819	367298
1230130	1942-12-01	M	DI024781	Prostate cancer(전립선 암)	C61	2009-02-18	2020-05-26	2009-02-13	Prostate, biopsy	Right medial : Benign prostatic tissue Right lateral : Benign prostatic tissue Left medial : 1. Yellow core: Benign prostatic tissue 2. Red core: Adenocarcinoma, acinar type, Gleason score 6 (3+3), core percentage volume: 25% 3. Blue core: Benign prostatic tissue Left lateral : Benign prostatic tissue	The specimen consists of 12 elongated pieces of needle biopsied tissue from the prostate (RM; 3 pcs, 1.8cm, RL; 3 pcs, 2.5cm, LM; 3 pcs, 1.5cm, LL: 3 pcs, 2.6cm).	SS0906590	360840
1230130	1942-12-01	M	DI024781	Prostate cancer(전립선 암)	C61	2009-02-18	2020-05-26	2009-03-23	Prostate, Da Vinci Robot assisted laparoscopic radical prostatectomy	Prostate: Adenocarcinoma, acinar type, Gleason score 6 (3+3), located in the apex (right posterior side) without capsular extension and clear lateral margin, and associated with 1) intraglandular tumor volume: V1 2) Atypical adenomatous hyperplasia 3) Nodular hyperplasia 4) Immunohistochemical staining for tumor reveals loss of basal cells Resection margins; Apex: Extension of carcinoma Base: Fre…	The specimen submitted in formalin consists of a product of Da Vinci Robot assisted laparoscopic radical prostatectomy, including prostate (5x3.5x3.5cm), attached bilateral seminal vesicles (right; 1 pcs, 1x0.7x1.7cmcm, left; 1 pcs,1.8x1x2.2cmcm), attached bilateral vas deferentia (right; 1 pcs, 3.5x1.5x0.8cm, left; 1 pcs, 2x0.9cm), and two lumps of fibroadipose tissue, labelled as "periprostatic…	SS0911581	365323
1446135	1946-11-05	M	DI024781	Prostate cancer(전립선 암)	C61	2011-09-05	2018-11-19	2011-09-06	Prostate, needle biopsy (이대목동병원, S11-11647-#F, 1 Slide)	Prostate, needle biopsy (#F): Adenocarcinoma, acinar type, Gleason score 8(4+4), core percentage volume: 30% [NOTE] 외부병원 (이대목동병원) 에서는 다음과 같이 진단받았습니다. Prostate, needle biopsy (#F): Adenocarcinoma, combined Gleason score 7(4+3) (2/17mm)		SR1104582
1446135	1946-11-05	M	DI024781	Prostate cancer(전립선 암)	C61	2011-09-05	2018-11-19	2011-09-26	Prostate, Robot assisted laparoscopic radical prostatectomy	Prostate: Adenocarcinoma, acinar type, Gleason score 8(4+4), involving right lobe without capsular extension and no lateral margin extension and associated with 1) Intraglandular tumor volume: V1 (0.16cc) 2) Perineural invasion: Not identified 3) Lymphovascular permeation: Not identified 4) Prostatic intraepithelial neoplasia, high grade: Present Resection margins; Apex: Free of carcinoma Base: F…	The specimen submitted fresh consists of a product of Robot assisted laparoscopic radical prostatectomy, including prostate (33gm, 4x3x3.5cm), attached bilateral seminal vesicles (right; 1 pcs, 1.2x0.9x3.5cm, left; 1 pcs, 2.5x1x4.6cm) and attached bilateral vas deferentia (right; 1 pcs, 0.8x1.5cm, left; 1 pcs, 0.9x1.3cm). It is sent for 24-hour formalin fixation. All the submitted tissue are sent…	SS1149147	547234
1466377	1939-03-25	M	DI024781	Prostate cancer(전립선 암)	C61	2008-04-25	2020-07-21	2006-07-15	Prostate, biopsy	Right medial : Benign prostatic tissueRight lateral : Benign prostatic tissueLeft medial : Benign prostatic tissueLeft lateral : Benign prostatic tissue	The specimen consists of 12 elongated pieces of needle biopsied tissue from the right medial (3 pcs, 1.5cm), right lateral (3 pcs, 1.5cm), left medial (3 pcs, 1.5cm)and left lateral (3 pcs, 1.5cm) prostate.	SS0624297	209212
1466377	1939-03-25	M	DI024781	Prostate cancer(전립선 암)	C61	2008-04-25	2020-07-21	2008-04-28	Prostate, transurethral resection and biopsy	[Prostate, transurethral resection] Adenocarcinoma, acinar type, Gleason score 9 (4+5), involving 12 out of 51 chips [Prostate, biopsy] Right medial : Benign prostatic tissue Right lateral : Benign prostatic tissue Left medial : Benign prostatic tissue Left lateral : Adenocarcinoma, acinar type, Gleason score 6 (3+3), involving 1 out of 3 cores, tumor percentage volumne: 5%	The specimen consists of two parts. The first part consists of multiple chips of resected prostatic tissue, weighing 6gm in toto. The second part consists of 12 elongated pieces of needle biopsied tissue from the prostate, labelled as right medial (3 pcs, 2cm), right lateral (3 pcs, 1.5cm), left medial (3 pcs, 1.5cm) and left lateral (3 pcs, 0.6cm).	SS0816851	307994
1466377	1939-03-25	M	DI024781	Prostate cancer(전립선 암)	C61	2008-04-25	2020-07-21	2008-09-26	Prostate, Robot assisted laparoscopic radical prostatectomy	Prostate: Status post androgen ablation therapy with regression , residual adenocarcinoma, acinar type, Gleason score 7 (3+4), involving right lobe, predominantly anterior side, with focal extention to left lobe anterior side with capsular extension and associated with 1) Intraglandular tumor volume: 2.5cc(V2) 2) Extension to the lateral resection margin 3) Prostatic intraepithelial neoplasia, hi…	The specimen submitted fresh consists of a product of Robot assisted laparoscopic radical prostatectomy, including prostate (4x2.8x2cm), attached bilateral seminal vesicles (right; 3x1.4x0.4cm, left; 3.2x1.8x0.3cm), attached bilateral vasa deferentia (right; 3x0.6cm, left; 1.8x0.8cm), multiple fragments of soft tissue, labelled as "No2" (1 pcs, 0.2cm), "No9" (1 pcs, 0.3cm), "No3" (2 pcs, 0.6x0.5c…	SS0840298	333512
1466377	1939-03-25	M	DI024782	Prostate cancer, S/P(전립선 암, 수술후 상태)	C61	2008-09-22	2017-06-05	2006-07-15	Prostate, biopsy	Right medial : Benign prostatic tissueRight lateral : Benign prostatic tissueLeft medial : Benign prostatic tissueLeft lateral : Benign prostatic tissue	The specimen consists of 12 elongated pieces of needle biopsied tissue from the right medial (3 pcs, 1.5cm), right lateral (3 pcs, 1.5cm), left medial (3 pcs, 1.5cm)and left lateral (3 pcs, 1.5cm) prostate.	SS0624297	209212
1466377	1939-03-25	M	DI024782	Prostate cancer, S/P(전립선 암, 수술후 상태)	C61	2008-09-22	2017-06-05	2008-04-28	Prostate, transurethral resection and biopsy	[Prostate, transurethral resection] Adenocarcinoma, acinar type, Gleason score 9 (4+5), involving 12 out of 51 chips [Prostate, biopsy] Right medial : Benign prostatic tissue Right lateral : Benign prostatic tissue Left medial : Benign prostatic tissue Left lateral : Adenocarcinoma, acinar type, Gleason score 6 (3+3), involving 1 out of 3 cores, tumor percentage volumne: 5%	The specimen consists of two parts. The first part consists of multiple chips of resected prostatic tissue, weighing 6gm in toto. The second part consists of 12 elongated pieces of needle biopsied tissue from the prostate, labelled as right medial (3 pcs, 2cm), right lateral (3 pcs, 1.5cm), left medial (3 pcs, 1.5cm) and left lateral (3 pcs, 0.6cm).	SS0816851	307994
1466377	1939-03-25	M	DI024782	Prostate cancer, S/P(전립선 암, 수술후 상태)	C61	2008-09-22	2017-06-05	2008-09-26	Prostate, Robot assisted laparoscopic radical prostatectomy	Prostate: Status post androgen ablation therapy with regression , residual adenocarcinoma, acinar type, Gleason score 7 (3+4), involving right lobe, predominantly anterior side, with focal extention to left lobe anterior side with capsular extension and associated with 1) Intraglandular tumor volume: 2.5cc(V2) 2) Extension to the lateral resection margin 3) Prostatic intraepithelial neoplasia, hi…	The specimen submitted fresh consists of a product of Robot assisted laparoscopic radical prostatectomy, including prostate (4x2.8x2cm), attached bilateral seminal vesicles (right; 3x1.4x0.4cm, left; 3.2x1.8x0.3cm), attached bilateral vasa deferentia (right; 3x0.6cm, left; 1.8x0.8cm), multiple fragments of soft tissue, labelled as "No2" (1 pcs, 0.2cm), "No9" (1 pcs, 0.3cm), "No3" (2 pcs, 0.6x0.5c…	SS0840298	333512
1468508	1924-07-11	M	DI024781	Prostate cancer(전립선 암)	C61	2008-07-11	2020-06-26	2008-07-04	Prostate, transurethral resection	Adenocarcinoma, acinar type, Gleason score 3 (2+1), involving 1 out of 56 chips, see note. Note) The immunohistochemical stain results: High molecular weight cytokeratin: negative	The specimen consists of multiple chips of resected prostatic tissue, weighing 9gm in toto.	SS0827520	319974
1468508	1924-07-11	M	DI024782	Prostate cancer, S/P(전립선 암, 수술후 상태)	C61	2019-04-22	2020-07-13	2008-07-04	Prostate, transurethral resection	Adenocarcinoma, acinar type, Gleason score 3 (2+1), involving 1 out of 56 chips, see note. Note) The immunohistochemical stain results: High molecular weight cytokeratin: negative	The specimen consists of multiple chips of resected prostatic tissue, weighing 9gm in toto.	SS0827520	319974
1590596	1947-10-13	M	DI024781	Prostate cancer(전립선 암)	C61	2011-05-02	2020-07-11	2011-04-29	Prostate, biopsy	[Additional report] B2. Left lateral - Uncolored core 1: Adenocarcinoma, acinar type, Gleason score 6 (3+3), core percentage volume: 20% - Uncolored core 2: Adenocarcinoma, acinar type, Gleason score 6 (3+3), core percentage volume: 5% - Uncolored core 3: Benign prostatic tissue [Original report] A1. Right medial: Benign prostatic tissue A2. Right lateral: Benign prostatic tissue B1. Left medial …	The specimen consists of 12 elongated pieces of needle biopsied tissue from the prostate (RM; 3 pcs, 1.5cm, RL; 3 pcs, 1.5cm, LM; 3 pcs, 1.3cm, LL: 3 pcs, 1.4cm).	SS1121268	516115
1590596	1947-10-13	M	DI024781	Prostate cancer(전립선 암)	C61	2011-05-02	2020-07-11	2011-06-13	Prostate, Robot assisted laparoscopic radical prostatectomy	Prostate: Adenocarcinoma, acinar and ductal type, Gleason score 8 (4+4), involving both lobes with left capsular extension and no lateral margin extension and associated with 1) Intraglandular tumor volume: V2 2) Perineural invasion: Present 3) Lymphovascular permeation: Not identified Resection margins; Apex: Free of carcinoma Base: Free of carcinoma Vas deferens, right: Free of carcinoma Vas de…	The specimen submitted fresh consists of a product of Robot assisted laparoscopic radical prostatectomy, including prostate (29.1gm, 5.2x3x3.2cm), attached bilateral seminal vesicles (right; 1 pcs, 1.2x0.8x2.1cm, left; 1 pcs, 1.6x0.8x2cm), attached bilateral vas deferentia (right; 1 pcs, 0.4x1.5cm, left; 1 pcs, 0.5x1.2cm) and multiple lumps of fibroadipose tissue, labelled "left external iliac, l…	SS1128261	523078
1594014	1927-04-12	M	DI024781	Prostate cancer(전립선 암)	C61	2006-12-12	2017-09-06	2006-12-12	Prostate, bilateral, biopsy	Right medial: Adenocarcinoma, acinar type, Gleason's score 9(4+5), involving 2 out of 3 cores (20% of red core and 10% of yellow core)Right lateral: Benign prostatic tissueLeft medial: Adenocarcinoma, acinar type, Gleason's score 7(4+3), involving 2 out of 3 cores (70% of red core and 80% of yellow core)Left lateral: Adenocarcinoma, acinar type, Gleason's score 7(4+3), involving 2 out of 3 cores …	The specimen consists of 13 elongated pieces of needle biopsied tissue from the prostate, labelled as right medial (3 pcs, 1.8cm), right lateral (4 pcs, 1.3cm), left medial (3 pcs, 1.4cm) and left lateral (3 pcs, 1.5cm).	SS0644169	230487
1594014	1927-04-12	M	DI024782	Prostate cancer, S/P(전립선 암, 수술후 상태)	C61	2017-07-17	2017-07-20	2006-12-12	Prostate, bilateral, biopsy	Right medial: Adenocarcinoma, acinar type, Gleason's score 9(4+5), involving 2 out of 3 cores (20% of red core and 10% of yellow core)Right lateral: Benign prostatic tissueLeft medial: Adenocarcinoma, acinar type, Gleason's score 7(4+3), involving 2 out of 3 cores (70% of red core and 80% of yellow core)Left lateral: Adenocarcinoma, acinar type, Gleason's score 7(4+3), involving 2 out of 3 cores …	The specimen consists of 13 elongated pieces of needle biopsied tissue from the prostate, labelled as right medial (3 pcs, 1.8cm), right lateral (4 pcs, 1.3cm), left medial (3 pcs, 1.4cm) and left lateral (3 pcs, 1.5cm).	SS0644169	230487
1642165	1939-04-21	M	DI024781	Prostate cancer(전립선 암)	C61	2005-10-11	2016-01-23	2010-08-19	Prostate, biopsy	A1. Right medial : Benign prostatic tissue A2. Right lateral : Benign prostatic tissue B1. Left medial : 1. Yellow core: Benign prostatic tissue 2. Blue core: Benign prostatic tissue 3. Uncolored core: Adenocarcinoma, acinar type, Gleason score 7 (3+4), core percentage volume: 70% B2. Left lateral : 1. Yellow core: Adenocarcinoma, acinar type, Gleason score 7 (3+4), core percentage volume: 50% 2.…	The specimen consists of 12 elongated pieces of needle biopsied tissue from the prostate (RM; 3 pcs, 2cm, RL; 3 pcs, 1.9cm, LM; 3 pcs, 1.7cm, LL: 3 pcs, 2.4cm).	SS1040188	464731
1642165	1939-04-21	M	DI024781	Prostate cancer(전립선 암)	C61	2005-10-11	2016-01-23	2010-09-15	Prostate with both seminal vesicles and vas deferentia, retropubic radical prostatectomy	Prostate: Adenocarcinoma, acinar type, Gleason score 7 (3+4), involving both lobes, with capsular extension, and extension to the anterior left lateral margin 1) Intraglandular tumor volume: V2 (4.256cc) 2) Perineural invasion: Not identified Resection margins: apex: Extension of carcinoma bladder base: Free of carcinoma Seminal vesicles, both: Free of carcinoma Vas deferentia, both: Free of carc…	The specimen submitted in formalin consists of a product of retropubic radical prostatectomy, including prostate (32.4gm, 4.2x3.7x3cm), bilateral seminal vesicles (right; 1x0.5x1.7cm, left; 1.2x0.8x1.7cm), bilateral vas deferentia (right; 1.6x0.5cm, left; 1.5x0.5cm) and multiple lumps of fibroadipose tissue, labeled "right external iliac, right internal iliac, right obturator, left external iliac…	SS1044327	467835
1807200	1930-12-04	M	DI024781	Prostate cancer(전립선 암)	C61	2011-08-03	2017-03-21	2011-08-02	Prostate, biopsy	A1. Right medial; 1. Yellow core: Benign prostatic tissue 2. Red core: Benign prostatic tissue 3. Blue core: Adenocarcinoma, acinar type, Gleason score 8 (4+4), core percentage volume: 10% A2. Right lateral; 1. Yellow core: Adenocarcinoma, acinar type, Gleason score 8 (4+4), core percentage volume: less than 5% 2. Red core: Benign prostatic tissue 3. Blue core: Adenocarcinoma, acinar type, Gleaso…	The specimen consists of 12 elongated pieces of needle biopsied tissue from the prostate (RM; 3 pcs, 1.4cm, RL; 3 pcs, 1.6cm, LM; 3 pcs, 1.6cm, LL: 3 pcs, 1.7cm).	SS1140004	537147
1807200	1930-12-04	M	DI024781	Prostate cancer(전립선 암)	C61	2011-08-03	2017-03-21	2011-09-01	Prostate, Robot assisted laparoscopic radical prostatectomy	Prostate: Post-neoadjuvant hormonal effect with residual adenocarcinoma, acinar type, Gleason score 7 (3+4), involving both lobes, with right posterolateral capsular and resection margin involvement, and associated with 1) Intraglandular tumor volume: V2 (1.2 cc) 2) Prostatic intraepithelial neoplasia, high-grade 3) Perineural invasion: Present 4) Lymphovascular permeation: Not identified Resecti…	The specimen submitted in formalin consists of a product of Robot assisted laparoscopic radical prostatectomy, including prostate (27.8gm, 4x3x3.5cm), attached bilateral seminal vesicles (right; 1 pcs, 1.3x1x2.5cm, left; 1 pcs, 1.1x1x3.2cm) and attached bilateral vas deferentia (right; 1 pcs, 0.6x2cm, left; 1 pcs, 0.5x1.8cm). It is sent for 24-hour formalin fixation. On sections, the parenchyma s…	SS1144439	541527
1874368	1944-11-22	M	DI024781	Prostate cancer(전립선 암)	C61	2010-10-27	2020-03-19	2010-10-26	Prostate, biopsy	A1. Right medial: Benign prostatic tissue A2. Right lateral: Benign prostatic tissue B1. Left medial: Benign prostatic tissue B2. Left lateral: Benign prostatic tissue	The specimen consists of 12 elongated pieces of needle biopsied tissue from the prostate (RM; 3 pcs, 1.2cm, RL; 3 pcs, 1.9cm, LM; 3 pcs, 1.5cm, LL: 3 pcs, 1.5cm).	SS1051494	477082
1874368	1944-11-22	M	DI024781	Prostate cancer(전립선 암)	C61	2010-10-27	2020-03-19	2010-10-27	Prostate, transurethral resection	Labeled "R/O cancer chip": Adenocarcinoma, acinar type, Gleason score 6 (3+3), involving one out of 2 chips Labeled "adenoma": Nodular hyperplasia	The specimen consists of multiple chips of resected prostatic tissue, weighing 67.5gm in toto.	SS1051493	477082
1874368	1944-11-22	M	DI024781	Prostate cancer(전립선 암)	C61	2010-10-27	2020-03-19	2011-02-21	Prostate, Robot assisted laparoscopic radical prostatectomy	Prostate: Adenocarcinoma, acinar type, Gleason score 6(3+3) without capsular extension and clear lateral resection margin, and associated with 1) Intraglandular tumor volume: V1 (0.8cc) 2) Lymphovascular permeation: not identified 3) Perineural invasion: not identified Resection margins; Apex: Extension of carcinoma Base: Free of carcinoma Vas deferens, right: Free of carcinoma Vas deferens, left…	The specimen submitted in formalin consists of a product of Robot assisted laparoscopic radical prostatectomy, including prostate (47.3gm, 5x3.5x3.9cm), attached bilateral seminal vesicles (right; 1 pcs, 1.2x0.6x2.5cm, left; 1 pcs, 1x0.7x2cm) and attached bilateral vas deferentia (right; 1 pcs, 0.6x1.2cm, left; 1 pcs, 0.7x1.3cm). It is sent for 24-hour formalin fixation. All the submitted tissue …	SS1107816	499820
1942107	1935-11-25	M	DI024781	Prostate cancer(전립선 암)	C61	2009-06-10	2014-01-17	2009-06-04	Prostate, biopsy	Right medial : Benign prostatic tissue Right lateral : 1. Red core: Adenocarcinoma, acinar type, Gleason score 8 (4+4), core percentage volume: 30% 2. Blue core: Adenocarcinoma, acinar type, Gleason score 8 (4+4), core percentage volume: 5% 3. Yellow core : Benign prostatic tissue Left medial : Benign prostatic tissue Left lateral : Benign prostatic tissue	The specimen consists of 14 elongated pieces of needle biopsied tissue from the prostate (RM; 3 pcs, 1.5cm, RL; 3 pcs, 1.5cm, LM; 4 pcs, 1.5cm, LL: 4 pcs, 1.5cm).	SS0925154	381632
1942107	1935-11-25	M	DI024781	Prostate cancer(전립선 암)	C61	2009-06-10	2014-01-17	2009-06-19	Prostate with both seminal vesicles and vas deferentia, retropubic radical prostatectomy	Prostate: Adenocarcinoma, acinar type, Gleason score 8 (4+4), confined to the right lobe, without capsular extension, and no extension to the lateral margin 1)Intraglandular tumor volume: V1 (0.35cc) 2) Prostatic intraepithelial neoplasia, high grade 3) Perineural invasion: Not seen Resection margins: apex: Free of carcinoma bladder base: Free of carcinoma Seminal vesicles, both: Free of carcinom…	The specimen submitted in formalin consists of a product of Robot assisted laparoscopic radical prostatectomy, including prostate, bilateral seminal vesicles and vas deferentia, a fragment of soft tissue, labelled "bladder neck" (1x0.5cm), and multiple lumps of fibroadipose tissue, labelled "right external, right obturator A, right obturator B and left periprostatic". The prostate weighs 35gm and…	SS0927197	383634
1957694	1923-10-24	M	DI024781	Prostate cancer(전립선 암)	C61	2008-05-17	2010-09-29	2008-05-16	Prostate, biopsy	Right medial : 1. Yellow core: Adenocarcinoma, acinar type, Gleason score 9(4+5), core percentage volume: 100% 2. Red core: Adenocarcinoma, acinar type, Gleason score 9(4+5), core percentage volume: 70% 3. Blue core: Adenocarcinoma, acinar type, Gleason score 9(4+5), core percentage volume: 100% Right lateral : Benign prostatic tissue Left medial : Benign prostatic tissue Left lateral : 1. Yellow…	The specimen consists of 12 elongated pieces of needle biopsied tissue from the prostate (RM; 3 pcs, 1.7cm, RL; 3 pcs, 1.2cm, LM; 3 pcs, 1.4cm, LL: 3 pcs, 1.4cm).	SS0820544	311331
1992152	1928-11-05	M	DI024781	Prostate cancer(전립선 암)	C61	2005-11-18	2006-08-31	2005-11-14	Prostate, biopsy	Prostate, biopsy Left : Adenocarcinoma, acinar type, Gleason score 6 (3+3) , involving 2 out of 5 cores (core percentage volume: about 40 %)Right : Benign prostatic tissue	The specimen consists of 10 pieces of whitish needle biopsied tissue, clinically from the right prostate(5 pieces, 1.8cm) and left prostate(5pieces, 1.5cm).	SS0533136	173639
1992152	1928-11-05	M	DI024782	Prostate cancer, S/P(전립선 암, 수술후 상태)	C61	2011-07-04	2012-07-06	2005-11-14	Prostate, biopsy	Prostate, biopsy Left : Adenocarcinoma, acinar type, Gleason score 6 (3+3) , involving 2 out of 5 cores (core percentage volume: about 40 %)Right : Benign prostatic tissue	The specimen consists of 10 pieces of whitish needle biopsied tissue, clinically from the right prostate(5 pieces, 1.8cm) and left prostate(5pieces, 1.5cm).	SS0533136	173639
2055370	1951-08-23	M	DI024781	Prostate cancer(전립선 암)	C61	2011-10-24	2017-11-24	2011-10-24	Prostate, biopsy	A1. Right medial: Benign prostatic tissue A2. Right lateral: Yellow core: Adenocarcinoma, acinar type, Gleason's score 6 (3+3), core percentage= 30%, see note. Red core: Benign prostatic tissue Blue core: Benign prostatic tissue B1. Left medial: Yellow core: Adenocarcinoma, acinar type, Gleason's score 6 (3+3), core percentage= 15%, see note. Red core: Benign prostatic tissue Blue core: Benign pr…	The specimen consists of 12 elongated pieces of needle biopsied tissue from the prostate, labeled “RM” (3 pcs, 1.5cm in the largest one), “RL” (3 pcs, 1.6cm in the largest one), “LM” (3 pcs, 1.5cm in the largest one) and “LL” (3 pcs, 1.2cm in the largest one).	SS1154368	553768
2055370	1951-08-23	M	DI024781	Prostate cancer(전립선 암)	C61	2011-10-24	2017-11-24	2011-11-11	Prostate, Da Vinci Robot assisted laparoscopic radical prostatectomy	Prostate: Adenocarcinoma, acinar type, Gleason's score 6 (3+3), involving both lobes, without capsular invasion, no evidence of marginal involvement. and associated with 1) Intraglandular tumor volume: V 2 (1.2cc) 2) Perineural invasion: Not identified 3) Prostatic intraepithelial neoplasia, high grade: Present Resection margins; - Apex: Free of carcinoma - Base: Free of carcinoma - Vas deferens,…	The specimen submitted fresh consists of a product of Da Vinci Robot assisted laparoscopic radical prostatectomy, including prostate (32gm, 4.9x3x3cm), attached bilateral seminal vesicles (right; 1 pcs, 1.2x0.5x2.7cm, left; 1 pcs, 1.5x0.4x4cm) and attached bilateral vas deferentia (right; 1 pcs, 0.6x2.5cm, left; 1 pcs, 0.5x1.6cm). It is sent for 24-hour formalin fixation. On axial sections, there…	SS1158195	557336
2085239	1934-11-17	M	DI024781	Prostate cancer(전립선 암)	C61	2007-04-10	2013-05-13	2007-05-29	Prostate, biopsy	[Revised report] Left lateral; 1. Red core: Adenocarcinoma, acinar type, Gleason's score 6 (3+3), core percentage volume: 10%, see note 2. Yellow core: Benign prostatic tissue 3. Blue core: core: Benign prostatic tissue Note) Serial section하는 과정에서 이전section에는 관찰되지 않는 cancer가 left lateral 에서 발견되었습니다. [Original report] Right medial: Benign prostatic tissue (high molecular weight cytokeratin: positi…	The specimen consists of 12 elongated pieces of needle biopsied tissue from the prostate, labelled as right medial (3 pcs, 2cm), right lateral (3 pcs, 1.4cm), left medial (3 pcs, 2.3cm) and left lateral (3 pcs, 1.7cm).	SS0714504	249980
2085239	1934-11-17	M	DI024782	Prostate cancer, S/P(전립선 암, 수술후 상태)	C61	2011-02-22	2020-03-30	2007-05-29	Prostate, biopsy	[Revised report] Left lateral; 1. Red core: Adenocarcinoma, acinar type, Gleason's score 6 (3+3), core percentage volume: 10%, see note 2. Yellow core: Benign prostatic tissue 3. Blue core: core: Benign prostatic tissue Note) Serial section하는 과정에서 이전section에는 관찰되지 않는 cancer가 left lateral 에서 발견되었습니다. [Original report] Right medial: Benign prostatic tissue (high molecular weight cytokeratin: positi…	The specimen consists of 12 elongated pieces of needle biopsied tissue from the prostate, labelled as right medial (3 pcs, 2cm), right lateral (3 pcs, 1.4cm), left medial (3 pcs, 2.3cm) and left lateral (3 pcs, 1.7cm).	SS0714504	249980
2094064	1929-02-11	M	DI024781	Prostate cancer(전립선 암)	C61	2006-02-12	2009-03-13	2006-02-09	Prostate gland, transurethral resection of prostate and core biopsy	Prostate gland, transurethral resection of prostate: Free of carcinomaProstate gland, core biopsy: Adenocarcinoma, acinar type, Gleason’s score 7 (3+4 ) involving 4 out of 12 cores	The specimen consists of multiple chips of resected prostatic tissue, weighing 9gm in toto. The specimen consists of 12 elongated pieces of needle biopsied tissue from the right and left prostate, each measuring 1cm and 1.2cm.	SS0601376	182550
2105785	1936-03-26	M	DI024781	Prostate cancer(전립선 암)	C61	2011-01-20	2020-01-31	2011-01-17	Prostate, biopsy	A1. Right medial: Yellow core: Benign prostatic tissue Red core: Adenocarcinoma, acinar type, Gleason score 6(3+3), core percentage volume: 25% Black core: Benign prostatic tissue A2. Right lateral: Yellow core: Benign prostatic tissue Red core: Benign prostatic tissue Black core: Benign prostatic tissue B1. Left medial: Yellow core: Adenocarcinoma, acinar type, Gleason score 7(4+3), core percent…	The specimen consists of 12 elongated pieces of needle biopsied tissue from the prostate, labeled “RM” (3 pcs, 1.5cm in the largest one), “RL” (3 pcs, 0.6cm in the largest one), “LM” (3 pcs, 2cm in the largest one) and “LL” (3 pcs, 1cm in the largest one).	SS1102616
2105785	1936-03-26	M	DI024781	Prostate cancer(전립선 암)	C61	2011-01-20	2020-01-31	2011-03-03	Prostate, Robot assisted laparoscopic radical prostatectomy	Prostate: Adenocarcinoma, acinar type, Gleason score 8 (4+4), involving both lobes, with posterior capsular extension but no extension to the lateral surgical resection margin, associated with 1) Tumor volume: V2 (2.8 cc) 2) Lymphovascular invasion: Not identified 3) Perineural invasion: Present ◇ Resection margins; Apex: Extension of carcinoma Base: Free of carcinoma Vas deferens, right: Free of…	The specimen submitted fresh consists of a product of Robot assisted laparoscopic radical prostatectomy, including prostate (32gm, 4.2x3.5x3.8cm), attached bilateral seminal vesicles (right; 1 pcs, 1x0.7x4cm, left; 1 pcs, 1.2x0.7x3.2cm), attached bilateral vas deferentia (right; 1 pcs, 0.7x2.8cm, left; 1 pcs, 0.6x1.5cm), separately sent soft tissue, labeled "right resection margin" (2 pcs, 3x0.9c…	SS1109325	501358
2132387	1934-05-10	M	DI024781	Prostate cancer(전립선 암)	C61	2011-01-13	2020-07-17	2011-01-21	Prostate, side unstated, TRUS biopsy [강원대학교병원 병리과, S10-5412 - 7. 8, S10-5412 - 9. 10, S10-5412 - 11. 12 (H-E stained slides; 3장)]	Prostate, side unstated, TRUS biopsy; # 7: Adenocarcinoma, acinar type, Gleason score 10 (5+5) # 8: Adenocarcinoma, acinar type, Gleason score 9 (4+5) # 10: Adenocarcinoma, acinar type, Gleason score 9 (4+5) # 11: Adenocarcinoma, acinar type, Gleason score 9 (4+5) # 12: Adenocarcinoma, acinar type, Gleason score 9 (4+5) [NOTE] 외부병원 (강원대학교병원) 에서는 다음과 같이 진단받았습니다. Prostate, side unstated, TRUS biops…		SR1100409
2132387	1934-05-10	M	DI024781	Prostate cancer(전립선 암)	C61	2011-01-13	2020-07-17	2011-01-31	Prostate, Da Vinci Robot assisted laparoscopic radical prostatectomy	Prostate: Post-androgenic effect with residual adenocarcinoma, acinar type, Gleason score 9 (4+5), involving both lobes, with left posterolateral capsular and both anterior resection margins involvement, and associated with 1) Intraglandular tumor volume: V2 (4.5 cc) 2) Prostatic intraepithelial neoplasia, high-grade 3) Perineural invasion: Present 4) Lymphovascular permeation: Not identified Res…	The specimen submitted fresh consists of a product of Da Vinci Robot assisted laparoscopic radical prostatectomy, including prostate (34gm, 4.5x3.5x3.5cm), attached bilateral seminal vesicles (right; 1 pcs, 1x0.6x4.5cm, left; 1 pcs, 1.3x0.5x3.2cm), attached bilateral vas deferentia (right; 1 pcs, 0.6x1.6cm, left; 1 pcs, 0.7x1.3cm) and multiple lumps of fibroadipose tissue, labelled "right externa…	SS1104675	496076
2135025	1925-06-20	M	DI024781	Prostate cancer(전립선 암)	C61	2011-03-11	2011-04-27	2011-03-23	Prostate, transurethral resection	A. Labeled "mass #1": Adenocarcinoma, ductal (endometrioid) type B. Labeled "mass #2": Adenocarcinoma, ductal (endometrioid) type C. Labeled "mass #3": Adenocarcinoma, ductal (endometrioid) type	The specimen consists of multiple chips of resected prostatic tissue (mass #1; 5 pcs, 1x0.5x0.5cm, mass #2; 3 pcs, 1x0.7x0.3cm, mass #3; multiple pcs, 1x0.5x0.3cm).	SS1114120	507737
2136072	1934-12-03	M	DI024781	Prostate cancer(전립선 암)	C61	2005-07-01	2016-09-26	2006-08-30	Prostate with both seminal vesicles and vas deferentia, retropubic radical prostatectomy	Adenocarcinoma, acinar type, Gleason score 5 (3+2), involving both lobes, confined to the prostatic proper, associated with(1) Intraglandular tumor volume: (1.12 cc), V2(2) Prostatic intraepithelial neoplasia, high grade(3)Perineural invasion[Seminal vesicle, right] Free of carcinoma[Seminal vesicle, left] Free of carcinoma[Resection margin, vas deferens, right] Free of carcinoma[Resection margin…	The specimen submitted in formalin consists of a product of retropubic radical prostatectomy, including prostate, both seminal vesicles and vas deferentia and multiple lumps of fibroadipose tissue, labelled "right internal, right obturator, left external, left internal and left obturator". The prostate measures 4.3x3x2.5cm. The right seminal vesicle measures 2.7x1.5x1.2cm and the right vas defere…	SS0629856	214604
2157702	1913-04-05	M	DI024781	Prostate cancer(전립선 암)	C61	2005-02-21	2011-07-24	2006-05-08	Prostate, transurethral resection	Adenocarcinoma, acinic type, Gleason's score 9(5+4) involving near all chips<An additonal report>The tumor cells have prostate specific antigen immunoreactivity.	The specimen consists of multiple chips of resected prostatic tissue, weighing 36.5gm in toto.	SS0614553	197976
2248831	1933-07-22	M	DI024781	Prostate cancer(전립선 암)	C61	2007-03-09	2015-01-31	2007-03-04	Prostate, transurethral resection	Adenocarcinoma, acinar type, Gleason score 6 (3+3), involving 2 out of 174 chips	The specimen consists of multiple chips of resected prostatic tissue, weighing 17gm in toto.	SS0708226	242533
2248831	1933-07-22	M	DI024781	Prostate cancer(전립선 암)	C61	2007-03-09	2015-01-31	2008-12-29	Prostate, transurethral resection and biopsy	[Prostate, transurethral resection] Nodular hyperplasia. [Prostate, biopsy] B1. Benign prostatic tissue. B2. Benign prostatic tissue. C1. Left medial: Blue core: Adenocarcinoma, acinar type, Gleason score 6(3+3), core percentage volume: 20%, see note. Red core: Adenocarcinoma, acinar type, Gleason score 6(3+3), core percentage volume: 10%, see note. Yellow core: Benign prostatic tissue. C2. Benig…	The specimen consists of two parts.The first part consists of multiple chips of resected prostatic tissue, weighing 9gm in toto. The second part consists of 12 elongated pieces of needle biopsied tissue from the prostate, labeled as RM (3 pcs, 1.3cm in the largest one), RL (3 pcs, 1.5cm in the largest one), LM (3 pcs, 1.5cm in the largest one) and LL (3 pcs, 1.5cm in the largest one).	SS0855432	350891
2248831	1933-07-22	M	DI024782	Prostate cancer, S/P(전립선 암, 수술후 상태)	C61	2008-11-17	2009-08-03	2007-03-04	Prostate, transurethral resection	Adenocarcinoma, acinar type, Gleason score 6 (3+3), involving 2 out of 174 chips	The specimen consists of multiple chips of resected prostatic tissue, weighing 17gm in toto.	SS0708226	242533
2248831	1933-07-22	M	DI024782	Prostate cancer, S/P(전립선 암, 수술후 상태)	C61	2008-11-17	2009-08-03	2008-12-29	Prostate, transurethral resection and biopsy	[Prostate, transurethral resection] Nodular hyperplasia. [Prostate, biopsy] B1. Benign prostatic tissue. B2. Benign prostatic tissue. C1. Left medial: Blue core: Adenocarcinoma, acinar type, Gleason score 6(3+3), core percentage volume: 20%, see note. Red core: Adenocarcinoma, acinar type, Gleason score 6(3+3), core percentage volume: 10%, see note. Yellow core: Benign prostatic tissue. C2. Benig…	The specimen consists of two parts.The first part consists of multiple chips of resected prostatic tissue, weighing 9gm in toto. The second part consists of 12 elongated pieces of needle biopsied tissue from the prostate, labeled as RM (3 pcs, 1.3cm in the largest one), RL (3 pcs, 1.5cm in the largest one), LM (3 pcs, 1.5cm in the largest one) and LL (3 pcs, 1.5cm in the largest one).	SS0855432	350891
2250932	1937-03-25	M	DI024781	Prostate cancer(전립선 암)	C61	2006-08-09	2020-04-07	2006-08-07	Prostate, biopsy	Right medial : Benign prostatic tissueRight lower : Adenocarcinoma, acinar type, Gleason score 6 (3+3), involving 2 (red and yellow) out of 3 cores, (core percentage volume; red : 7%, yellow : less than 5% )Left medial and left lower : Benign prostatic tissue	The specimen consists of elongated pieces of needle biopsied tissue from the prostate (RM; 3 pcs, 1.5cm, RL; 3 pcs, 1.7cm, LM; 3 pcs, 1.5cm, LL; 3 pcs, 1.5cm).	SS0627037	212384
2250932	1937-03-25	M	DI024781	Prostate cancer(전립선 암)	C61	2006-08-09	2020-04-07	2006-09-01	Prostate with both seminal vesicles and vas deferentia, robot retropubic radical prostatectomy	Adenocarcinoma, acinar type, Gleason score 6 (3+3), involving both lobes associated with 1) Intraglandular tumor volume: (0.15cc), V(1)2) extension to the lateral margin3) high grade prostatic intraepithelial neoplasiaResection marginsapex : Free of carcinomabladder base : Free of carcinomaSeminal vesicles, right and left : Free of carcinomaVas deferentia, right: Free of carcinomaProstate, poster…	The specimen submitted in formalin consists of a product of robot retropubic radical prostatectomy including the prostate with attached right seminal vesicle and vas deferens, weighing 54.7gm in toto. The prostate measures 4.5x3.5cm. The right seminal vesicle measures 3.2x1cm and the right vas deferens measures 2.5cm. The left seminal vesicle is separately sent, measuring 2.5x1.5cm. There are two…	SS0630562	215651
2305644	1933-03-17	M	DI024781	Prostate cancer(전립선 암)	C61	2010-11-10	2020-03-06	2010-11-29	Prostate, Da Vinci Robot assisted laparoscopic radical prostatectomy	Prostate: Adenocarcinoma, acinar type, Gleason score 7 (4+3), involving both lobes, with right posterolateral capsular and resection margin involvement, and associated with 1) Intraglandular tumor volume: V1 (0.9 cc) 2) Prostatic intraepithelial neoplasia, high-grade 3) Perineural invasion: Not identified 4) Lymphovascular permeation: Not identified Resection margins; Apex: Presence of carcinoma …	The specimen submitted in formalin consists of a product of Da Vinci Robot assisted laparoscopic radical prostatectomy, including prostate (31.4gm, 4.5x3.5x3cm), attached bilateral seminal vesicles (right; 1 pcs, 1x0.8x0.7cm, left; 1 pcs, 1x0.4x2.8cm) and attached bilateral vas deferentia (right; 1 pcs, 0.8x1.7cm, left; 1 pcs, 0.7x1.9cm). It is sent for 24-hour formalin fixation. On sections, the…	SS1056444	482537
2315282	1932-10-09	M	DI024781	Prostate cancer(전립선 암)	C61	2004-12-01	2017-09-08	2005-11-16	Prostate, biopsy	Right : Benign prostatic tissueLeft : Benign prostatic tissue	The specimen consists of 8 pieces of whitish needle biopsied tissue, clinically from the prostate, each measuring 1cm and 1.7cm..	SS0533528	173930
2317032	1941-01-24	M	DI024781	Prostate cancer(전립선 암)	C61	2006-01-25	2020-06-30	2006-01-31	Prostate, transrectal gun biopsy	A. Right 1 : Adenocarcinoma, acinar type , Gleason score 7 (4+3) , involving 3 out of 4 cores (core percentage volume: 60 %, 40 %, 10 %)B. Right 2 : Adenocarcinoma, acinar type , Gleason score 6 (3+3) , involving 1 out of 4 cores (core percentage volume: 20 %)C. Left 1 : Adenocarcinoma, acinar type , Gleason score 6 (3+3) , involving 2 out of 2 cores (core percentage volume: 80 %. 70 %)D. Left 2 …	The specimen consists of 14 pieces of whitish needle biopsied tissue, clinically from the prostate.(R1; right lobe; 4 pieces, 2cm, R2; right lobe; 4 pieces, 1.8cm, L1; left lobe; 2 pieces, 1cm, L2; left lobe; 4 pieces, 1.8cm)	SS0603126
2317032	1941-01-24	M	DI024781	Prostate cancer(전립선 암)	C61	2006-01-25	2020-06-30	2006-03-15	Prostate, retropubic radical prostatectomy	Prostate, retropubic radical prostatectomy :Adenocarcinoma, acinar type , Gleason score 7 (4+3), involving both lobes, confined to the prostatic proper, associated with1) Intraglandular tumor volume: (1.38 cc), V2 2) Prostatic intraepithelial neoplasia, high-grade3) Benign nodular hyperplasia[Seminal vesicle, right] Free of carcinoma [Seminal vesicle, right, seperately sent] Free of carcinoma [Se…	The specimen submitted fresh consists of a product of retropubic radical prostatectomy, including prostate, both attached seminal vesicles and vas deferentia, a segment of right seminal vesicle(separately sent) and six lumps of fibroadipose tissue, labelled "right external, right internal, right obturator, left external, left internal, left obturator". The prostate with both attached seminal vesi…	SS0608241	190327
2317032	1941-01-24	M	DI024782	Prostate cancer, S/P(전립선 암, 수술후 상태)	C61	2013-05-31	2017-07-21	2006-01-31	Prostate, transrectal gun biopsy	A. Right 1 : Adenocarcinoma, acinar type , Gleason score 7 (4+3) , involving 3 out of 4 cores (core percentage volume: 60 %, 40 %, 10 %)B. Right 2 : Adenocarcinoma, acinar type , Gleason score 6 (3+3) , involving 1 out of 4 cores (core percentage volume: 20 %)C. Left 1 : Adenocarcinoma, acinar type , Gleason score 6 (3+3) , involving 2 out of 2 cores (core percentage volume: 80 %. 70 %)D. Left 2 …	The specimen consists of 14 pieces of whitish needle biopsied tissue, clinically from the prostate.(R1; right lobe; 4 pieces, 2cm, R2; right lobe; 4 pieces, 1.8cm, L1; left lobe; 2 pieces, 1cm, L2; left lobe; 4 pieces, 1.8cm)	SS0603126
2317032	1941-01-24	M	DI024782	Prostate cancer, S/P(전립선 암, 수술후 상태)	C61	2013-05-31	2017-07-21	2006-03-15	Prostate, retropubic radical prostatectomy	Prostate, retropubic radical prostatectomy :Adenocarcinoma, acinar type , Gleason score 7 (4+3), involving both lobes, confined to the prostatic proper, associated with1) Intraglandular tumor volume: (1.38 cc), V2 2) Prostatic intraepithelial neoplasia, high-grade3) Benign nodular hyperplasia[Seminal vesicle, right] Free of carcinoma [Seminal vesicle, right, seperately sent] Free of carcinoma [Se…	The specimen submitted fresh consists of a product of retropubic radical prostatectomy, including prostate, both attached seminal vesicles and vas deferentia, a segment of right seminal vesicle(separately sent) and six lumps of fibroadipose tissue, labelled "right external, right internal, right obturator, left external, left internal, left obturator". The prostate with both attached seminal vesi…	SS0608241	190327
2321234	1960-03-05	M	DI024781	Prostate cancer(전립선 암)	C61	2006-08-23	2020-04-16	2006-08-21	Prostate, biopsy	Right medial: 1. Red core : Benign prostatic tissue2. Blue core : Benign prostatic tissue3. Yellow core : Benign prostatic tissueRight lateral: 1. Red core : Benign prostatic tissue2. Blue core : Benign prostatic tissue3. Yellow core : Benign prostatic tissueLeft medial: 1. Red core : Adenocarcinoma, acinar type, Gleason score 6 (3+3)(core percentage volume: 80 %)2. Blue core : Benign prostatic t…	The specimen consists of 14 elongated pieces of needle biopsied tissue from the prostate (RM; 3 pcs, 1.2cm, RL; 3 pcs, 1.2cm, LM; 4 pcs, 1.2cm, LL; 4 pcs, 1.2cm).	SS0628780
2321234	1960-03-05	M	DI024781	Prostate cancer(전립선 암)	C61	2006-08-23	2020-04-16	2006-09-25	Prostate, Robot assisted laparoscopic radical prostatectomy	Adenocarcinoma, acinar type, Gleason score 6 (3+3), with focal mucin pool formation, involving both lobes, without capsular and lateral marginal extension, associated with1) Prostatic intraepithelial neoplasia, high grade2) Intraglandular tumor volume: (2.31cc), V(2)Seminal vesicles, bilateral: Free of carcinomaResection margins, vas deferentia, bilateral: Free of carcinomaResection margins, apex…	The specimen submitted in formalin consists of a product of Robot assisted laparoscopic radical prostatectomy, including a prostate and two lumps of fibroadipose tissue, labelled as right external iliac and left obturator lymph node. Prostate weighs 30.7gm and measures 4.5x3x3cm. The right seminal vesicle measures 3.3x1.2x0.7cm and vas deferens measures 4x1cm. The left seminal vesicle measures 2.…	SS0633648	218967
2327342	1929-07-18	M	DI024781	Prostate cancer(전립선 암)	C61	2006-04-03	2009-08-31	2006-04-07	Prostate, biopsy	Right and left : Benign prostatic tissue	The specimen consists of multiple elongated pieces of needle biopsied tissue from the right and left prostate, each measuring 2.3cm and 1cm in the largest one (Right: 6 pcs, Left: multiple pcs).	SS0611670	195206
2425454	1931-03-06	M	DI024781	Prostate cancer(전립선 암)	C61	2005-12-23	2010-05-29	2005-12-15	Prostate, biopsy	Prostate, biopsy :Right : Adenocarcinoma, acinar type , Gleason score 8 (4+4), involving 4 out of 6 cores (tumor percentage volume : 60%) Left : Adenocarcinoma, acinar type , Gleason score 7 (4+3), involving 3 out of 6 cores (tumor percentage volume : 30%)	The specimen consists of 12 elongated pieces of needle biopsied tissue from the prostate (Right: 6 pcs, 1.8cm, Left: 6 pcs, 2cm).	SS0537078	178052
2430003	1947-10-15	M	DI024781	Prostate cancer(전립선 암)	C61	2010-10-06	2011-05-09	2010-09-29	Prostate, biopsy	A1. Right medial: Yellow core: Benign prostatic tissue Red core: Adenocarcinoma, acinar type, Gleason score 6(3+3), core percentage volume: 5% Blue core: Benign prostatic tissue Green core: Benign prostatic tissue Uncolored: Aypical small acinar proliferation A2. Right lateral: Yellow core: Benign prostatic tissue Red core: Benign prostatic tissue Blue core: Adenocarcinoma, acinar type, Gleason s…	The specimen consists of 20 elongated pieces of needle biopsied tissue from the prostate (RM; 5 pcs, 1.8cm, RL; 5 pcs, 1.8cm, LM; 5 pcs, 1.7cm, LL: 5 pcs, 1.8cm).	SS1046675	471406
2430003	1947-10-15	M	DI024781	Prostate cancer(전립선 암)	C61	2010-10-06	2011-05-09	2010-10-26	Prostate, Robot assisted laparoscopic radical prostatectomy	Prostate: Adenocarcinoma, acinar type, Gleason's score 6 (3+3), involving both lobes, multifocal with bilateral posterior capsular invasion without marginal involvement, and associated with 1) Intraglandular tumor volume: V2 (2cc) 2) Perineural invasion: Present Resection margins; Apex: Free of carcinoma Base: Free of carcinoma Vas deferens, right: Free of carcinoma Vas deferens, left: Free of ca…	The specimen submitted fresh consists of a product of Robot assisted laparoscopic radical prostatectomy, including prostate (31gm, 4.5x2x2.6cm), attached bilateral seminal vesicles (right; 1 pcs, 1.5x1x4.5cm, left; 1 pcs, 2x0.8x3.7cm), attached bilateral vas deferentia (right; 1 pcs, 0.5x2.5cm, left; 1 pcs, 0.6x1.7cm) and a lump of fibroadipose tissue, labelled “perivesical fat ". It is sent for …	SS1050446	475744
2430003	1947-10-15	M	DI024782	Prostate cancer, S/P(전립선 암, 수술후 상태)	C61	2011-05-22	2011-05-22	2010-09-29	Prostate, biopsy	A1. Right medial: Yellow core: Benign prostatic tissue Red core: Adenocarcinoma, acinar type, Gleason score 6(3+3), core percentage volume: 5% Blue core: Benign prostatic tissue Green core: Benign prostatic tissue Uncolored: Aypical small acinar proliferation A2. Right lateral: Yellow core: Benign prostatic tissue Red core: Benign prostatic tissue Blue core: Adenocarcinoma, acinar type, Gleason s…	The specimen consists of 20 elongated pieces of needle biopsied tissue from the prostate (RM; 5 pcs, 1.8cm, RL; 5 pcs, 1.8cm, LM; 5 pcs, 1.7cm, LL: 5 pcs, 1.8cm).	SS1046675	471406
2430003	1947-10-15	M	DI024782	Prostate cancer, S/P(전립선 암, 수술후 상태)	C61	2011-05-22	2011-05-22	2010-10-26	Prostate, Robot assisted laparoscopic radical prostatectomy	Prostate: Adenocarcinoma, acinar type, Gleason's score 6 (3+3), involving both lobes, multifocal with bilateral posterior capsular invasion without marginal involvement, and associated with 1) Intraglandular tumor volume: V2 (2cc) 2) Perineural invasion: Present Resection margins; Apex: Free of carcinoma Base: Free of carcinoma Vas deferens, right: Free of carcinoma Vas deferens, left: Free of ca…	The specimen submitted fresh consists of a product of Robot assisted laparoscopic radical prostatectomy, including prostate (31gm, 4.5x2x2.6cm), attached bilateral seminal vesicles (right; 1 pcs, 1.5x1x4.5cm, left; 1 pcs, 2x0.8x3.7cm), attached bilateral vas deferentia (right; 1 pcs, 0.5x2.5cm, left; 1 pcs, 0.6x1.7cm) and a lump of fibroadipose tissue, labelled “perivesical fat ". It is sent for …	SS1050446	475744
2432864	1938-06-16	M	DI024781	Prostate cancer(전립선 암)	C61	2005-07-06	2020-03-21	2006-03-08	Prostate, radical prostatectomy	Adenocarcinoma, acinar type, associated with 1) Gleason score 7 (4+3)2) involving both lobes3) capsular extension and extension to the lateral margin 4) Intraglandular tumor volume: (6.29 cc), V(3) 5) Mild degree of tumor regression caused by preoperative androgen ablation therapy6) Marked changes of normal prostate, including atrophy, transitional metaplasia and squamous metaplasia of the prosta…	The specimen submitted in formalin consists of a product of retropubic radical prostatectomy, including prostate (39.7gm, 5.3x3x3.2cm), attached bilateral seminal vesicles (right; 2.4x1cm, left; 2x1.5cm), attached bilateral vas deferentia (right; 2.7cm, left; 1.8cm), and multiple fragments of fibroadipose tissue, labelled as right internal iliac, right obturator, left internal iliac, left externa…	SS0607266	188925
2433605	1934-10-18	M	DI024781	Prostate cancer(전립선 암)	C61	2007-02-21	2019-04-23	2007-02-16	Prostate, biopsy	Right medial: 1. Yellow core : Adenocarcinoma, acinar type, Gleason score 7 (3+4), core percentage	The specimen consists of 12 elongated pieces of needle biopsied tissue from the prostate, labelled a	SS0706634
2433605	1934-10-18	M	DI024781	Prostate cancer(전립선 암)	C61	2007-02-21	2019-04-23	2007-03-20	Prostate, radical prostatectomy	Adenocarcinoma, acinar type, Gleason score 7 (4+3) involving both lobes, without involvement of surgical resection margin, associated with 1) Extension to the capsule(left lateral) 2) Intraglandular tumor volume: V(1) 3) High grade PIN 4) Perineural invasion Seminal vesicle, right and left: Free of carcinoma Resection margin, apex and bladder base : Free of carcinoma Resection margin, vas deferen…	The specimen submitted fresh consists of a product of robot assisted radical retropubic prostatectomy, including prostate and multiple adipose tissue, labelled right external, right obturator, left internal and left obturator. The prostate measures 4x3x3cm. The right seminal vesicle measures about 3x1.5cm and the left seminal vesicle measures 3.5x1cm and right vas measures 3.5cm and left vas meas…	SS0709990	244065
2433605	1934-10-18	M	DI024782	Prostate cancer, S/P(전립선 암, 수술후 상태)	C61	2008-02-11	2016-09-02	2007-02-16	Prostate, biopsy	Right medial: 1. Yellow core : Adenocarcinoma, acinar type, Gleason score 7 (3+4), core percentage	The specimen consists of 12 elongated pieces of needle biopsied tissue from the prostate, labelled a	SS0706634
2433605	1934-10-18	M	DI024782	Prostate cancer, S/P(전립선 암, 수술후 상태)	C61	2008-02-11	2016-09-02	2007-03-20	Prostate, radical prostatectomy	Adenocarcinoma, acinar type, Gleason score 7 (4+3) involving both lobes, without involvement of surgical resection margin, associated with 1) Extension to the capsule(left lateral) 2) Intraglandular tumor volume: V(1) 3) High grade PIN 4) Perineural invasion Seminal vesicle, right and left: Free of carcinoma Resection margin, apex and bladder base : Free of carcinoma Resection margin, vas deferen…	The specimen submitted fresh consists of a product of robot assisted radical retropubic prostatectomy, including prostate and multiple adipose tissue, labelled right external, right obturator, left internal and left obturator. The prostate measures 4x3x3cm. The right seminal vesicle measures about 3x1.5cm and the left seminal vesicle measures 3.5x1cm and right vas measures 3.5cm and left vas meas…	SS0709990	244065
2449685	1940-02-13	M	DI024781	Prostate cancer(전립선 암)	C61	2010-06-23	2019-04-05	2010-10-14	Prostate with both seminal vesicles and vas deferentia, Robot assisted laparoscopic radical prostatectomy	Prostate: Adenocarcinoma, mixed ductal type of Gleason score (4+4) and acinar type of Gleason score 7 (3+4), involving both lobes, with capsular extension, and extension to the right lateral margin 1) Intraglandular tumor volume: V2 (1.688cc) 2) Prostatic intraepithelial neoplasia, high grade 3) Perineural invasion: Present Resection margins: apex: Free of carcinoma bladder base: Free of carcinom…	The specimen submitted fresh consists of a product of Robot assisted laparoscopic radical prostatectomy, including prostate, bilateral seminal vesicles and vas deferentia and a lump of fibroadipose tissue, labeled "perivesical fat". The prostate weighs 51gm and measures 5.6x2x3.4cm. The right seminal vesicle measures 2x0.3x3cm and the right vas deferens measures 2.2x0.8cm. The left seminal vesicl…	SS1047860	472912
2450019	1945-06-25	M	DI024781	Prostate cancer(전립선 암)	C61	2011-07-06	2012-11-21	2011-06-30	Prostate, biopsy	A1. Right medial: Benign prostatic tissue A2. Right lateral: Adenocarcinoma, acinar type, Gleason score 7(3+4), core percentage volume: 30%, 2 out of 3 cores B1. Left medial: Benign prostatic tissue B2. Left lateral: Benign prostatic tissue	The specimen consists of 12 elongated pieces of needle biopsied tissue from the prostate, labeled “RM” (3 pcs, 1.5cm in the largest one), “RL” (3 pcs, 1.3cm in the largest one), “LM” (3 pcs, 1.2cm in the largest one) and “LL” (3 pcs, 0.6cm in the largest one).	SS1133895	530410
2450019	1945-06-25	M	DI024781	Prostate cancer(전립선 암)	C61	2011-07-06	2012-11-21	2011-08-17	Prostate, Robot assisted laparoscopic radical prostatectomy	Prostate: Adenocarcinoma, acinar type, Gleason score 6 (3+3), involving both lobes, with extension to anterior fibromuscular bundle, and extension to the left anterior surgical margin, and associated with 1) Intraglandular tumor volume: V2 2) Perineural invasion: Present Resection margins; Apex: Free of carcinoma Base: Free of carcinoma Vas deferens, right: Free of carcinoma Vas deferens, left: F…	The specimen submitted fresh consists of a product of Robot assisted laparoscopic radical prostatectomy, including prostate (35.6gm, 4.8x3.5x3.5cm), attached bilateral seminal vesicles (right; 1 pcs, 1.5x0.8x4cm, left; 1 pcs, 1.3x1x4.1cm) and attached bilateral vas deferentia (right; 1 pcs, 0.7x1.5cm, left; 1 pcs, 0.6x1.6cm). It is sent for 24-hour formalin fixation. All the submitted tissue are …	SS1142390	538758
2464109	1939-02-23	M	DI024781	Prostate cancer(전립선 암)	C61	2009-03-13	2015-11-09	2009-03-04	Prostate, biopsy	A1. Right medial: Yellow core: Adenocarcinoma, acinar type, Gleason score 7(4+3), core percentage volume: 80% Red core: Adenocarcinoma, acinar type, Gleason score 7(4+3), core percentage volume: 20% Blue core: Adenocarcinoma, acinar type, Gleason score 7(4+3), core percentage volume: 20% A2. Right lateral: Yellow core: Adenocarcinoma, acinar type, Gleason score 7(4+3), core percentage volume: 90%…	The specimen consists of 12 elongated pieces of needle biopsied tissue from the prostate, labeled as RM (3 pcs, 1.5cm in the largest one), RL (3 pcs, 2cm in the largest one), LM (3 pcs, 2cm in the largest one) and LL (3 pcs, 1.8cm in the largest one).	SS0909985	364612
2464109	1939-02-23	M	DI024781	Prostate cancer(전립선 암)	C61	2009-03-13	2015-11-09	2009-07-06	Prostate, retropubic radical prostatectomy	Prostate: Post androgen blockade therapy status with residual adenocarcinoma, acinar type, Gleason score 7 (4+3), involving both lobes, with no extension to the capsular extension, not extension to the lateral margin, associated with 1) Intraglandular tumor volume: V2 2) Perineural invasion : Present 3) Lymphovascular invasion : Not identified Resection margins: apex: Free of carcinoma bladder ba…	The specimen submitted fresh consists of a product of retropubic radical prostatectomy, including prostate, bilateral seminal vesicles and vas deferentia and multiple lumps of fibroadipose tissue, labelled "right external iliac, right internal iliac, right obturator, left external iliac, left internal iliac and left obturator". The prostate weighs 29.8gm and measures 4.5x3x2cm. The right seminal …	SS0929827	386134
2464109	1939-02-23	M	DI024782	Prostate cancer, S/P(전립선 암, 수술후 상태)	C61	2011-03-19	2015-11-12	2009-03-04	Prostate, biopsy	A1. Right medial: Yellow core: Adenocarcinoma, acinar type, Gleason score 7(4+3), core percentage volume: 80% Red core: Adenocarcinoma, acinar type, Gleason score 7(4+3), core percentage volume: 20% Blue core: Adenocarcinoma, acinar type, Gleason score 7(4+3), core percentage volume: 20% A2. Right lateral: Yellow core: Adenocarcinoma, acinar type, Gleason score 7(4+3), core percentage volume: 90%…	The specimen consists of 12 elongated pieces of needle biopsied tissue from the prostate, labeled as RM (3 pcs, 1.5cm in the largest one), RL (3 pcs, 2cm in the largest one), LM (3 pcs, 2cm in the largest one) and LL (3 pcs, 1.8cm in the largest one).	SS0909985	364612
2464109	1939-02-23	M	DI024782	Prostate cancer, S/P(전립선 암, 수술후 상태)	C61	2011-03-19	2015-11-12	2009-07-06	Prostate, retropubic radical prostatectomy	Prostate: Post androgen blockade therapy status with residual adenocarcinoma, acinar type, Gleason score 7 (4+3), involving both lobes, with no extension to the capsular extension, not extension to the lateral margin, associated with 1) Intraglandular tumor volume: V2 2) Perineural invasion : Present 3) Lymphovascular invasion : Not identified Resection margins: apex: Free of carcinoma bladder ba…	The specimen submitted fresh consists of a product of retropubic radical prostatectomy, including prostate, bilateral seminal vesicles and vas deferentia and multiple lumps of fibroadipose tissue, labelled "right external iliac, right internal iliac, right obturator, left external iliac, left internal iliac and left obturator". The prostate weighs 29.8gm and measures 4.5x3x2cm. The right seminal …	SS0929827	386134
2502503	1947-11-25	M	DI024781	Prostate cancer(전립선 암)	C61	2006-08-30	2020-02-12	2006-08-30	Prostate, biopsy	Right medial and right lateral : Benign prostatic tissueLeft medial, red core : Adenocarcinoma, acinar type, Gleason’s score 6 (3+3) (core percentage volume: 40%)Left medial, yellow and blue cores : Benign prostatic tissueLeft lateral, red core : Adenocarcinoma, acinar type, Gleason’s score 6 (3+3) (core percentage volume: 20%)Left lateral, yellow core : Adenocarcinoma, acinar type, Gleason’s sco…	The specimen consists of multiple elongated pieces of needle biopsied tissue from the prostate (RM; 3 pcs, 1.5cm, RL; multiple pcs, 1.5cm, LM; 3 pcs, 1.3cm, LL; 3 pcs, 1.3cm).	SS0630207	215736
2502503	1947-11-25	M	DI024781	Prostate cancer(전립선 암)	C61	2006-08-30	2020-02-12	2006-09-11	Prostate, seminal vesicles, Robot prostatectomy	Prostate: Adencoarcinoma, acinar type, Gleason's score 7(3+4), involving the left lobe (less than a half of the left lobe) and associated with 1) tumor volume: V22) high-grade prostatic intraepithelial neoplasia3) confined to the prostateSeminal vesicles, right and left: Free of carcinomaResection margin, apex: Free of carcinomaResection margin, bladder: Free of carcinomaResection margin, right v…	The specimen submitted fresh consists of a product of Robot assisted prostatectomy, including prostate (4x3.5x3cm), right and left seminal vesicles (right; 2.5x1.5x0.7cm, left; 2.5x1.5x0.5cm) and right and left vasa deferentia (right; 4.2cm in length and 0.5cm in diameter, left; 2.5cm in length and 0.5cm in diameter), totally weighing 24gm. The bladder margin is ragged. On serial sections, it rev…	SS0631613	216854
2513164	1931-05-15	M	DI024781	Prostate cancer(전립선 암)	C61	2011-07-08	2011-11-02	2011-07-06	Prostate biopsy	Right lateral : Benign prostatic tissue Left lateral : Green core: Adenocarcinoma, acinar type, Gleason score 8 (4+4), core percentage volume: 80% Yellow core: Adenocarcinoma, acinar type, Gleason score 8 (4+4), core percentage volume: 90% Uncolored core: Adenocarcinoma, acinar type, Gleason score 8 (4+4), core percentage volume: 10%	The specimen consists of 6 elongated pieces of needle biopsied tissue from the prostate (RL; 3 pcs, 1.4cm, LL: 3 pcs, 1.8cm).	SS1134905	530873
2513164	1931-05-15	M	DI024781	Prostate cancer(전립선 암)	C61	2011-07-08	2011-11-02	2011-07-07	Prostate, transurethral resection	Nodular hyperplasia	The specimen consists of multiple chips of resected prostatic tissue, weighing 52.4gm in toto.	SS1134906	530873
2541988	1935-01-25	M	DI024781	Prostate cancer(전립선 암)	C61	2009-02-06	2015-05-22	2009-02-04	Prostate, biopsy	Right medial : 1. Yellow core: Benign prostatic tissue 2. Red core: Adenocarcinoma, acinar type, Gleason score 5 (2+3), core percentage volume: 80% 3. Blue core: Benign prostatic tissue Right lateral : 1. Yellow core: Benign prostatic tissue 2. Red core: Adenocarcinoma, acinar type, Gleason score 5 (2+3), core percentage volume: 50% 3. Blue core: Benign prostatic tissue Left medial : Benign prost…	The specimen consists of 12 elongated pieces of needle biopsied tissue from the prostate (RM; 3 pcs, 1.5cm, RL; 3 pcs, 1.7cm, LM; 3 pcs, 1.5cm, LL: 3 pcs, 2cm).	SS0904946	359011
2541988	1935-01-25	M	DI024781	Prostate cancer(전립선 암)	C61	2009-02-06	2015-05-22	2009-03-17	Prostate, Robot assisted laparoscopic radical prostatectomy	Adenocarcinoma, acinar type, Gleason score 6 (3+3), involving both lobes, abutting on the capsule with clear lateral margin, and associated with 1) intraglandular tumor volume: V1 2) prostatic intraepithelial neoplasia, high grade Resection margins: apex: Free of carcinoma bladder base: Free of carcinoma Seminal vesicles, both: Free of carcinoma Vas deferentia, both: Free of carcinoma Soft tissue…	The specimen submitted in formalin consists of a product of Robot assisted laparoscopic radical prostatectomy, including prostate gland, bilateral seminal vesicles and vas deferentia. The prostate weighs 26gm and measures 4.5x3x3cm. The right seminal vesicle measures 2.8x1x0.5cm and the right vas deferens measures 2cm in length and 0.5cm in diameter. The left seminal vesicle measures 3.3x1.2x0.5c…	SS0911230	365307
2578000	1942-01-07	M	DI024781	Prostate cancer(전립선 암)	C61	2011-06-27	2017-04-28	2011-07-08	Prostate, Da Vinci Robot assisted laparoscopic radical prostatectomy	Prostate: Adenocarcinoma, acinar type, Gleason score 6 (3+3), involving both lobes, with capsular and lateral margin extension, associated with 1) Intraglandular tumor volume: V1 (0.6cc) 2) Perineural invasion: Present 3) Prostatic intraepithelial neoplasia, high grade Resection margins; Apex: Free of carcinoma Base: Free of carcinoma Vas deferens, right: Free of carcinoma Vas deferens, left: Fre…	The specimen submitted fresh consists of a product of Da Vinci Robot assisted laparoscopic radical prostatectomy, including prostate (17gm, 4.5x2.5x2.7cm), attached bilateral seminal vesicles (right; 1 pcs, 1.2x0.5x2cm, left; 1 pcs, 1.5x0.5x2.3cm), attached bilateral vas deferentia (right; 1 pcs, 0.5x1.8cm, left; 1 pcs, 0.5x1.2cm). It is sent for 24-hour formalin fixation. All the submitted tissu…	SS1134926	530869
2594828	1932-08-08	M	DI024781	Prostate cancer(전립선 암)	C61	2006-11-03	2013-04-24	2006-10-31	Prostate, biopsy	Right medial: Benign prostatic tissueRight lateral: Benign prostatic tissueLeft medial: Benign prostatic tissueLeft lateral: Yellow: Adenocarcinoma, acinar type Gleason's score 6(3+3) (core percentage: 20%) Red: Adenocarcinoma, acinar type Gleason's score 6(3+3) (core percentage: 10%) Blue: Benign prostatic tissueNote) HMW CK 면역 염색결과 basal cell의 소실을 확인하였으며 이는 adenocarcinoma에 합당합니다.	The specimen consists of 12 elongated pieces of needle biopsied tissue from the prostate (RM; 3 pcs, 1.7cm, RL; 3 pcs, 1.5cm, LM; 3 pcs, 1.9cm, LL: 3 pcs, 2cm).	SS0638568
2594828	1932-08-08	M	DI024781	Prostate cancer(전립선 암)	C61	2006-11-03	2013-04-24	2006-12-26	Prostate, prostatectomy	Adenocarcinoma, acinar type, Gleason score 7 (3+4), involving both lobes associated with 1) Capsular extension 2) Intraglandular tumor volume: (1.2 cc), V(1)3) High grade PIN [Seminal vesicle, right] Free of carcinoma[Seminal vesicle, left] Free of carcinoma[Resection margin, vas deferens, right] Free of carcinoma[Resection margin, vas deferens, left] Free of carcinoma[Resection margin, apex] Fre…	The specimen submitted fresh consists of a product of prostatectomy. The prostate weighs 46.8gm and measures about 5x4x3.5. The right seminal vesicle and the left seminal vesicle measures 3x1.5x0.5cm resepctively. The right vas derense and the left vas deferense measures 3.5 cm in length and 0.5cm in diameter.	SS0645602	231604
2594828	1932-08-08	M	DI024782	Prostate cancer, S/P(전립선 암, 수술후 상태)	C61	2011-09-26	2011-12-05	2006-10-31	Prostate, biopsy	Right medial: Benign prostatic tissueRight lateral: Benign prostatic tissueLeft medial: Benign prostatic tissueLeft lateral: Yellow: Adenocarcinoma, acinar type Gleason's score 6(3+3) (core percentage: 20%) Red: Adenocarcinoma, acinar type Gleason's score 6(3+3) (core percentage: 10%) Blue: Benign prostatic tissueNote) HMW CK 면역 염색결과 basal cell의 소실을 확인하였으며 이는 adenocarcinoma에 합당합니다.	The specimen consists of 12 elongated pieces of needle biopsied tissue from the prostate (RM; 3 pcs, 1.7cm, RL; 3 pcs, 1.5cm, LM; 3 pcs, 1.9cm, LL: 3 pcs, 2cm).	SS0638568
2594828	1932-08-08	M	DI024782	Prostate cancer, S/P(전립선 암, 수술후 상태)	C61	2011-09-26	2011-12-05	2006-12-26	Prostate, prostatectomy	Adenocarcinoma, acinar type, Gleason score 7 (3+4), involving both lobes associated with 1) Capsular extension 2) Intraglandular tumor volume: (1.2 cc), V(1)3) High grade PIN [Seminal vesicle, right] Free of carcinoma[Seminal vesicle, left] Free of carcinoma[Resection margin, vas deferens, right] Free of carcinoma[Resection margin, vas deferens, left] Free of carcinoma[Resection margin, apex] Fre…	The specimen submitted fresh consists of a product of prostatectomy. The prostate weighs 46.8gm and measures about 5x4x3.5. The right seminal vesicle and the left seminal vesicle measures 3x1.5x0.5cm resepctively. The right vas derense and the left vas deferense measures 3.5 cm in length and 0.5cm in diameter.	SS0645602	231604
2619680	1939-07-12	M	DI024781	Prostate cancer(전립선 암)	C61	2010-10-08	2020-07-10	2010-10-05	Prostate, biopsy	A1. Right medial : 1. Yellow core: Adenocarcinoma, acinar type, Gleason score 9(4+5), core percentage volume: 90% 2. Red core: Adenocarcinoma, acinar type, Gleason score 9(4+5), core percentage volume: 60% 3. Blue core: Adenocarcinoma, acinar type, Gleason score 9(4+5), core percentage volume: 90% A2. Right lateral : 1. Yellow core:Adenocarcinoma, acinar type, Gleason score 9(4+5), core percentag…	The specimen consists of 12 elongated pieces of needle biopsied tissue from the prostate (RM; 3 pcs, 1.7cm, RL; 3 pcs, 2cm, LM; 3 pcs, 1.5cm, LL: 3 pcs, 2cm).	SS1047387	472853
2621451	1939-05-18	M	DI024781	Prostate cancer(전립선 암)	C61	2006-09-29	2009-10-27	2006-09-21	Urinary bladder, transurethral resection / Prostate, transurethral resection	Prostate : Adenocarcinoma, acinar type, Gleason's score 6(3+3), involving 2 out of 56 chipsUrinary bladder : Right lateral : Papillary transitional cell carcinoma, high-gradeDome : Papillary transitional cell carcinoma, high-gradeDeep 1 : 1. Presence of carcinoma 2. Absence of muscle properDeep 2 : 1. Presence of carcinoma 2. Absence of muscle properDeep 3 : 1. Presence of carcinoma 2. Absence of…	The specimen consists of 2 parts. The first part consists of multiple chips of resected prostatic tissue, weighing 7.3gm in toto. The second part consists of multiple pieces of resected bladder tissue (right lateral; 2cc, dome; 1cc, deep 1; 0.5cc, deep 2; 1 pcs, 0.7x0.5cm, deep 3; 1 pcs, 0.7x0.4cm, deep 4; 1 pcs, 0.8x0.6cm, deep 5; 1 pcs, 0.7x0.5cm, deep 6; 1 pcs, 0.6x0.5cm, deep 7; 1 pcs, 0.4x0.…	SS0633290	218958
2638994	1931-08-01	M	DI024781	Prostate cancer(전립선 암)	C61	2012-10-09	2012-11-06	2012-08-28	Prostate, biopsy	A1. Right medial : Yellow core: Adenocarcinoma, acinar type, Gleason score 7(3+4), core percentage volume: 40% Red core: Adenocarcinoma, acinar type, Gleason score 6(3+3), core percentage volume: 50% Blue core: Bengin prostatic tissue A2. Right lateral : Yellow core: Adenocarcinoma, acinar type, Gleason score 6(3+3), core percentage volume: 40% Red core: Adenocarcinoma, acinar type, Gleason score…	The specimen consists of 12 elongated pieces of needle biopsied tissue from the prostate (RM; 3 pcs, 2cm, RL; 3 pcs, 1.4cm, LM; 3 pcs, 1.4cm, LL: 3 pcs, 1.5cm).	SS1246676	629828
2686584	1931-02-05	M	DI024781	Prostate cancer(전립선 암)	C61	2016-09-13	2018-07-23	2010-07-05	Prostate, biopsy	A1. Right medial: Benign prostatic tissue A2. Right lateral: Benign prostatic tissue B1. Left medial: Benign prostatic tissue B2. Left lateral: Benign prostatic tissue	The specimen consists of 12 elongated pieces of needle biopsied tissue from the prostate, labeled as “RM” (3 pcs, 1.3cm in the largest one), “RL” (3 pcs, 1.6cm in the largest one), “LM” (3 pcs, 1.4cm in the largest one) and “LL” (3 pcs, 0.6cm in the largest one).	SS1031706	455832
2686584	1931-02-05	M	DI024781	Prostate cancer(전립선 암)	C61	2016-09-13	2018-07-23	2016-09-12	Prostate, right, TRUS-guided prostate biopsy	Green core: Adenocarcinoma, acinar type, Gleason score 7(4+3), core percentage volume: 100% Blue core: Adenocarcinoma, acinar type, Gleason score 7(4+3), core percentage volume: 30% Black core: Adenocarcinoma, acinar type, Gleason score 7(4+3), core percentage volume: 100%	The specimen consists of 3 pieces of biopsied tissue, clinically labeled "Right peripheral zone", and measuring 2.1cm in the largest one.	SS1652335
2697552	1919-05-20	M	DI024781	Prostate cancer(전립선 암)	C61	2005-01-09	2006-07-03	2006-01-16	Prostate gland, bilateral, transurethral resection	Right and left: Adenocarcinoma, ductal type (endometriod type), Gleason’s score 8 (4+4) involving all chips	The specimen consists of multiple pieces of prostatic tissue (Right; about 1cc, Left: about 2cc).	SS0601463	182451
2732218	1933-11-18	M	DI024781	Prostate cancer(전립선 암)	C61	2011-02-22	2020-05-22	2011-02-15	Prostate, biopsy	A1. Right medial : 1. Yellow core: Adenocarcinoma, acinar type, Gleason score 7(3+4), core percentage volume: 50% 2. Blue cores: Adenocarcinoma, acinar type, Gleason score 7(3+4), core percentage volume: 80% A2. Right lateral : 1. Yellow core: Adenocarcinoma, acinar type, Gleason score 7(3+4), core percentage volume: 100% 2. Red core: Adenocarcinoma, acinar type, Gleason score 7(3+4), core percen…	The specimen consists of 12 elongated pieces of needle biopsied tissue from the prostate (RM; 3 pcs, 1.8cm, RL; 3 pcs, 1.8cm, LM; 3 pcs, 2.2cm, LL: 3 pcs, 1.7cm).	SS1107572	500340
2732218	1933-11-18	M	DI024781	Prostate cancer(전립선 암)	C61	2011-02-22	2020-05-22	2011-03-28	Prostate, Robot assisted laparoscopic radical prostatectomy	Prostate: Adenocarcinoma, acinar type, Gleason's score 7 (3+4), involving anterior aspect of right lobe, without capsular invasion and no evidence of marginal involvement. and associated with 1) Intraglandular tumor volume: V 2 (4.5cc) 2) Perineural invasion: Present 3) Prostatic intraepithelial neoplasia, high grade Resection margins; - Apex: Free of carcinoma - Base: Free of carcinoma - Vas def…	The specimen submitted fresh consists of a product of Robot assisted laparoscopic radical prostatectomy, including prostate (74.4gm, 6x5x3cm), attached bilateral seminal vesicles (right; 1 pcs, 1.1x0.5x6.5cm, left; 1 pcs, 0.7x0.5x2.5cm) and attached bilateral vas deferentia (right; 1 pcs, 0.8x1.5cm, left; 1 pcs, 0.5x1.2cm). It is sent for 24-hour formalin fixation. On axial sections, there are mu…	SS1114639	507897
2810364	1930-04-01	M	DI024781	Prostate cancer(전립선 암)	C61	2010-03-03	2014-03-07	2010-02-18	Prostate, biopsy	A1. Right medial: Benign prostatic tissue A2. Right lateral: Benign prostatic tissue B1. Left medial: Blue: Benign prostatic tissue Yellow core: Adenocarcinoma, acinar type, Gleason score 6(3+3), core percentage volume: 2~3% Red core: Benign prostatic tissue B2. Left lateral: Blue: Adenocarcinoma, acinar type, Gleason score 6(3+3), core percentage volume: 20% Yellow core: Benign prostatic tissue …	The specimen consists of 12 elongated pieces of needle biopsied tissue from the prostate (RM; 3 pcs, 1.6cm, RL; 3 pcs, 1.6cm, LM; 3 pcs, 1.8cm, LL: 3 pcs, 1.7cm).	SS1008128	430017
2810364	1930-04-01	M	DI024781	Prostate cancer(전립선 암)	C61	2010-03-03	2014-03-07	2010-04-06	Prostate, Da Vinci Robot assisted laparoscopic radical prostatectomy	Prostate: Adenocarcinoma, acinar type, Gleason's score 7(3+4) involving left lobe 1) No capsular/surgical resection margin invovlement 2) Intraglandular tumor volume: 0.4cc (V1) Resection margins: - Apex: Free from tumor - Bladder: Free from tumor - Vas deferens, right and left: Free from tumor Seminal vesicles, right and left: Free from tumor Soft tissue labelled as peri-vesicle fat: Free from t…	The specimen submitted in formalin consists of a product of Da Vinci Robot assisted laparoscopic radical prostatectomy, including a prostate, bilateral seminal vesicles and vasa deferentia and a lump of fibroadipose tissue, labelled "peri-vesicle fat". The prostate weighs 30.5gm and measures 4.4x3.8x3.2cm. The right seminal vesicle measures 0.9x0.6x1.6cm and the left seminal vesicle measures 1.5x…	SS1015261	437295
2835941	1942-12-01	M	DI024781	Prostate cancer(전립선 암)	C61	2006-06-30	2020-04-23	2006-06-22	Prostate, transurethral resection	Adenocarcinoma, acinar type , Gleason score 7 (3+4) , involving 4 of 48 chips	The specimen consists of multiple chips of resected prostatic tissue, weighing 10.3gm in toto.	SS0620916	204962
2835941	1942-12-01	M	DI024781	Prostate cancer(전립선 암)	C61	2006-06-30	2020-04-23	2007-05-11	Prostate, robot laparoscopic radical prostatectomy	Prostate: Status post trans-urethral resection of prostate with focal residual adenocarcinoma, acinar type, Gleason score 5 (3+2 ) , confined to right lobe, and associated with 1. intraglandular tumor volume: V1 2. high grade of PIN Prostatic tissue, labelled as median lobe: Free of carcinoma Resection margin, apex: Free of carcinoma Resection margin, bladder: Free of carcinoma Seminal vesicle, r…	The specimen submitted fresh consists of a product of robot assisted laparoscopic radical prostatectomy, including prostate gland and a multiple fragments of soft tissue, labelled apex. The prostate gland weighs 22.6gm and measures 4x4x2cm. It has been previously multiple bisected. The soft tissue, labelled as apex measures 1x0.7cm in the largest one. They are sent for 24-hour formalin fixation. …	SS0718332	253767
2851357	1924-12-26	M	DI024781	Prostate cancer(전립선 암)	C61	2006-08-02	2009-07-10	2006-08-03	Prostate, right and left, core biopsy	Right: Adenocarcinoma, acinar type, Gleason score 9 (4+5), involving 3 out of 3 cores(core percentage volume: 80 %)Left: Adenocarcinoma, acinar type, Gleason score 9 (4+5), involving 3 out of 3 cores(core percentage volume: 80 %), with extension to the skeletal muscle	The specimen consists of 6 elongated pieces of needle biopsied tissue from the right and left prostate, each measuring 2cm in the largest one (Right: 3pcs, Left: 3pcs).	SS0626686	211603
2851815	1940-03-10	M	DI024781	Prostate cancer(전립선 암)	C61	2011-03-21	2017-01-26	2011-03-11	Prostate, biopsy	A1. Right medial: Yellow core: Adenocarcinoma, acinar type, Gleason score 7 (3+4), core percentage volume: 10% Red core: Benign prostatic tissue Blue core: Adenocarcinoma, acinar type, Gleason score 7 (3+4), core percentage volume: 30% A2. Right lateral: Benign prostatic tissue B1. Left medial: Yellow core: Adenocarcinoma, acinar type, Gleason score 6 (3+3), core percentage volume: 10% Red core: …	The specimen consists of 12 elongated pieces of needle biopsied tissue from the prostate, labeled “RM” (3 pcs, 1.1cm in the largest one), “RL” (3 pcs, 1.1cm in the largest one), “LM” (3 pcs, 1.1cm in the largest one) and “LL” (3 pcs, 1.1cm in the largest one).	SS1112008	505622
2851815	1940-03-10	M	DI024781	Prostate cancer(전립선 암)	C61	2011-03-21	2017-01-26	2011-04-18	Prostate, Robot assisted laparoscopic radical prostatectomy	Prostate: Adenocarcinoma, acinar type, Gleason score 7 (4+3), involving left posterior with midline crossing and anterior lobe, with left posterolateral capsular involvement and clear resection margin, and associated with 1) Intraglandular tumor volume: V2 2) Perineural invasion: Present 3) Lymphovascular permeation: Not identified Seminal vesicle, right and left: Free of carcinoma Resection marg…	Received fresh is Robot assisted laparoscopic radical prostatectomy specimen consisting of a prostate (62.1gm, 4.5x3.4x3.7cm), attached right seminal vesicle (1.2x0.7x3.5cm), attached right vas deferens (0.7x2.5cm), and attached left vas deferens (0.6x2cm), and separately sent left seminal vesicle (1.5x0.9x2cm). All the tumor mass is sent for mapping.	SS1118840	512447
2851815	1940-03-10	M	DI024782	Prostate cancer, S/P(전립선 암, 수술후 상태)	C61	2016-10-04	2017-03-28	2011-03-11	Prostate, biopsy	A1. Right medial: Yellow core: Adenocarcinoma, acinar type, Gleason score 7 (3+4), core percentage volume: 10% Red core: Benign prostatic tissue Blue core: Adenocarcinoma, acinar type, Gleason score 7 (3+4), core percentage volume: 30% A2. Right lateral: Benign prostatic tissue B1. Left medial: Yellow core: Adenocarcinoma, acinar type, Gleason score 6 (3+3), core percentage volume: 10% Red core: …	The specimen consists of 12 elongated pieces of needle biopsied tissue from the prostate, labeled “RM” (3 pcs, 1.1cm in the largest one), “RL” (3 pcs, 1.1cm in the largest one), “LM” (3 pcs, 1.1cm in the largest one) and “LL” (3 pcs, 1.1cm in the largest one).	SS1112008	505622
2851815	1940-03-10	M	DI024782	Prostate cancer, S/P(전립선 암, 수술후 상태)	C61	2016-10-04	2017-03-28	2011-04-18	Prostate, Robot assisted laparoscopic radical prostatectomy	Prostate: Adenocarcinoma, acinar type, Gleason score 7 (4+3), involving left posterior with midline crossing and anterior lobe, with left posterolateral capsular involvement and clear resection margin, and associated with 1) Intraglandular tumor volume: V2 2) Perineural invasion: Present 3) Lymphovascular permeation: Not identified Seminal vesicle, right and left: Free of carcinoma Resection marg…	Received fresh is Robot assisted laparoscopic radical prostatectomy specimen consisting of a prostate (62.1gm, 4.5x3.4x3.7cm), attached right seminal vesicle (1.2x0.7x3.5cm), attached right vas deferens (0.7x2.5cm), and attached left vas deferens (0.6x2cm), and separately sent left seminal vesicle (1.5x0.9x2cm). All the tumor mass is sent for mapping.	SS1118840	512447
2883209	1933-12-15	M	DI024781	Prostate cancer(전립선 암)	C61	2006-01-27	2015-12-03	2006-01-25	Prostate, transurethral resection of prostate	Adenocarcinoma, acinar type, Gleason’s score 6 (3+3 ) in one out of 47 chips	The specimen consists of multiple chips of resected prostatic tissue, weighing 4.5gm in toto.	SS0601385	181626
2883209	1933-12-15	M	DI024781	Prostate cancer(전립선 암)	C61	2006-01-27	2015-12-03	2007-05-02	Prostate, retropubic radical prostatectomy	Adenocarcinoma, acinar type, Gleason score 6 (3+3), confined to the right lobe, confined to the parenchyma, associated with 1) Prostatic intraepithelial neoplasia, high grade 2) Intraglandular tumor volume: 0.2cc, V1 Seminal vesicles, both: Free of carcinoma Resection margins, vas deferetia, both: Free of carcinoma Resection margins, apex and base: Free of carcinoma Lymph nodes, right obturator (…	The specimen submitted fresh consists of a product of retropubic radical prostatectomy, including a prostate gland, bilateral seminal vesicles, bilateral vas deferentia, and multiple lumps of fibroadipose tissue labelled as right obturator, left obturator, right external, right internal, left external, left internal. The prostate gland weighs 27gm and measures 4.5x3.5x2.5cm. The right seminal ves…	SS0716908	251588
2884421	1935-01-20	M	DI024781	Prostate cancer(전립선 암)	C61	2006-11-06	2014-06-22	2006-10-27	Prostate, transurethral resection and biopsy	Prostate, TURP: Adenocarcinoma, acinar type, Gelason's score 6 (3+3), involving 50% of chipsProstate, right medial lobe:Red, yellow and blue: Benign prostatic tissueProstate, right lateral lobe:Blue, yellow and red: Benign prostatic tissueProstate, left medial lobe:Red: Adenocarcinoma, acinar type, Gleason's score 6 (3+3), involving 50% of chipsYellow and blue: Benign prostatic tissueProstate, le…	The specimen consists of multiple chips of resected prostatic tissue, weighing 5gm in toto. The specimen consists of 12 elongated pieces of needle biopsied tissue from the prostate, each labelled prostate B1 (3pcs, 1.5cm), prostate B2(3 pcs, 1.7cm), prostate C1 (3pcs, 2cm) and prostate C2 (3pcs, 2cm).	SS0638364	223791
2914132	1945-10-24	M	DI024781	Prostate cancer(전립선 암)	C61	2010-01-06	2014-02-04	2009-11-20	Prostate, biopsy	A1. Right medial: Benign prostatic tissue A2. Right lateral: Benign prostatic tissue B1. Left medial: Benign prostatic tissue B2. Left lateral: Benign prostatic tissue	The specimen consists of 12 elongated pieces of needle biopsied tissue from the prostate (RM; 3 pcs, 1cm, RL; 3 pcs, 1.2cm, LM; 3 pcs, 1.2cm, LL: 3 pcs, 1.4cm).	SS0953840	420171
2914132	1945-10-24	M	DI024781	Prostate cancer(전립선 암)	C61	2010-01-06	2014-02-04	2010-01-05	Prostate, transurethral resection	Adenocarcinoma, acinar type, Gleason score 6 (3+3), involving 6 of 36 chips, see note. Note) The immunohistochemical staining for high molecular weight cytokeratin reveals loss of basal cells.	The specimen consists of multiple chips of resected prostatic tissue, weighing 11.3gm in toto.	SS0960705	420171
2914132	1945-10-24	M	DI024781	Prostate cancer(전립선 암)	C61	2010-01-06	2014-02-04	2010-05-17	Prostate, Da Vinci Robot assisted laparoscopic radical prostatectomy	Prostate: Post-androgenic effect with residual focal adenocarcinoma, acinar type, Gleason score 6 (3+3), involving both lobes without capsular extension, free lateral margin and associated with 1) Intraglandular tumor volume: V1 2) Prostatic intraepithelial neoplasia, high grade Resection margins; Apex: Presence of carcinoma Base: Free of carcinoma Vas deferens, right: Free of carcinoma Vas defer…	The specimen submitted in formalin consists of a product of Da Vinci Robot assisted laparoscopic radical prostatectomy, including prostate (25gm, 3.7x3x2cm), attached bilateral seminal vesicles (right; 1 pcs, 1.1x0.3x2.1cm, left; 1 pcs, 0.7x0.3x2.5cm), attached bilateral vas deferentia (right; 1 pcs, 1.1x0.5cm, left; 1 pcs, 1.2x0.5cm) and a lump of fibroadipose tissue, labelled "perivesical fat".…	SS1021308	443709
2914132	1945-10-24	M	DI024782	Prostate cancer, S/P(전립선 암, 수술후 상태)	C61	2013-05-24	2014-02-03	2009-11-20	Prostate, biopsy	A1. Right medial: Benign prostatic tissue A2. Right lateral: Benign prostatic tissue B1. Left medial: Benign prostatic tissue B2. Left lateral: Benign prostatic tissue	The specimen consists of 12 elongated pieces of needle biopsied tissue from the prostate (RM; 3 pcs, 1cm, RL; 3 pcs, 1.2cm, LM; 3 pcs, 1.2cm, LL: 3 pcs, 1.4cm).	SS0953840	420171
2914132	1945-10-24	M	DI024782	Prostate cancer, S/P(전립선 암, 수술후 상태)	C61	2013-05-24	2014-02-03	2010-01-05	Prostate, transurethral resection	Adenocarcinoma, acinar type, Gleason score 6 (3+3), involving 6 of 36 chips, see note. Note) The immunohistochemical staining for high molecular weight cytokeratin reveals loss of basal cells.	The specimen consists of multiple chips of resected prostatic tissue, weighing 11.3gm in toto.	SS0960705	420171
2914132	1945-10-24	M	DI024782	Prostate cancer, S/P(전립선 암, 수술후 상태)	C61	2013-05-24	2014-02-03	2010-05-17	Prostate, Da Vinci Robot assisted laparoscopic radical prostatectomy	Prostate: Post-androgenic effect with residual focal adenocarcinoma, acinar type, Gleason score 6 (3+3), involving both lobes without capsular extension, free lateral margin and associated with 1) Intraglandular tumor volume: V1 2) Prostatic intraepithelial neoplasia, high grade Resection margins; Apex: Presence of carcinoma Base: Free of carcinoma Vas deferens, right: Free of carcinoma Vas defer…	The specimen submitted in formalin consists of a product of Da Vinci Robot assisted laparoscopic radical prostatectomy, including prostate (25gm, 3.7x3x2cm), attached bilateral seminal vesicles (right; 1 pcs, 1.1x0.3x2.1cm, left; 1 pcs, 0.7x0.3x2.5cm), attached bilateral vas deferentia (right; 1 pcs, 1.1x0.5cm, left; 1 pcs, 1.2x0.5cm) and a lump of fibroadipose tissue, labelled "perivesical fat".…	SS1021308	443709
2935789	1936-01-04	M	DI024782	Prostate cancer, S/P(전립선 암, 수술후 상태)	C61	2007-07-19	2011-03-03	2006-08-04	Prostate, biopsy and transurethral resection / Urinary bladder, transurethral resection	Prostate, transurethral resection : Transitional cell carcinoma in situ, involving prostatic urethraProstate, biopsy : Muscular tissue, onlyBaldder, transurethral resection :Bladder neck : Free of carcinomaDeep 1 : Muscular tissue without tumor involvementDeep 2 : Free of carcinoma without muscle properDeep 3 : Urothelial carcinoma in situ without muscle properDeep 4 : Muscular tissue without tum…	The specimen consists of three parts. The first specimen consists of 2 elongated pieces of needle biopsied tissue from the prostate and bladder neck, each measuring 0.5x0.4cm. The second specimen consists of several fragments, clinically labelled bladder deep1(0.5x0.3cm, 1pcs), deep2(1x0.6cm, 1pcs), deep 3(1x0.8cm, 1pcs), deep 4(0.9x0.8cm, 1pcs), right lateral(1.2cc) and trigone(0.8cc). The third…	SS0626563	211002
2935789	1936-01-04	M	DI024782	Prostate cancer, S/P(전립선 암, 수술후 상태)	C61	2007-07-19	2011-03-03	2006-09-11	Urinary bladder, prostate with both adnexae, radical cystectomy with lymph node dissection	[Urinary bladder]Post transurethral resection status with residual transitional cell carcinoma, high grade, with invasion to the deep muscle properResection margins :Ureter, right : See SS06-30814Ureter, left : Free of carcinoma Prostatic urethra : Free of carcinoma [Prostate]1. Free of carcinoma 2. High grade PINs [Seminal vesicle, right and left ]Free of carcinoma [Vas deferentia, right and lef…	The specimen submitted in formalin consists of a product of radical cystectomy, including a urinary bladder (7x5.5x4.5cm), prostate (5x4x3.5cm), right seminal vesicle (2.5x1.5x1cm), left seminal vesicle (3x1x1cm), right vas deferens (10.5x0.3cm), left vas deferens (6.5x0.3cm) and multiple lumps of fibroadipose tissue, labelled "right external", "right internal", "right obturator", "left external"…	SS0630874	215653
2941877	1942-10-20	M	DI024781	Prostate cancer(전립선 암)	C61	2004-12-20	2006-06-15	2006-06-22	Prostate, transurethral resection	Nodular hyperplasia	The specimen consists of multiple chips of resected prostatic tissue, weighing 16gm in toto.	SS0620917	204961
2941877	1942-10-20	M	DI024781	Prostate cancer(전립선 암)	C61	2004-12-20	2006-06-15	2008-06-17	Prostate, transurethral resection	Nodular hyperplasia, benign	The specimen consists of multiple chips of resected prostatic tissue, weighing 2.4gm in toto.	SS0824880	314949
2951655	1937-12-02	M	DI024781	Prostate cancer(전립선 암)	C61	2012-04-09	2020-05-19	2012-04-02	Prostate, biopsy	A1. Right medial: 1. Yellow core: Adenocarcinoma, acinar type, Gleason score 7(3+4), core percentage volume: 10% 2. Red core: Adenocarcinoma, acinar type, Gleason score 6(3+3), core percentage volume: 5% 3. Blue core: Adenocarcinoma, acinar type, Gleason score 7(3+4), core percentage volume: 10% A2. Right lateral : 1. Yellow core: Benign prostatic tissue 2. Red core: Adenocarcinoma, acinar type, …	The specimen consists of 12 elongated pieces of needle biopsied tissue from the prostate (RM; 3 pcs, 0.5cm, RL; 3 pcs, 1cm, LM; 3 pcs, 0.8cm, LL: 3 pcs, 0.8cm).	SS1217341	592908
2951655	1937-12-02	M	DI024781	Prostate cancer(전립선 암)	C61	2012-04-09	2020-05-19	2012-06-13	Prostate, retropubic radical prostatectomy	1. Status post androgen ablation therapy with partial regression 2. Residual adenocarcinoma, acinar type, Gleason's score 7 (3+4), the third grade 5 1) Tumor location: both lobes 2) Extraprostatic extension: Present 3) Intraglandular tumor volume: V 2 (2.2cc) 4) Perineural invasion: Present 5) Lymphovascular invasion: Not identified 6) Prostatic intraepithelial neoplasia, high grade: Not identifi…	The specimen submitted fresh consists of a product of retropubic radical prostatectomy, including a prostate (25gm, 3.5x2.8x2.7cm), attached bilateral seminal vesicles (right: 1x0.8x2.7cm, left: 1x0.8x2.5cm) and vas deferentia (right: 0.7x1.8cm, left: 1x2cm), separately sent a piece of soft tissue, labeled "posterior prostate" (4x1.8cm), and multiple lumps of fibroadipose tissue, labeled "right i…	SS1230473	605965
2965105	1934-03-21	M	DI024781	Prostate cancer(전립선 암)	C61	2005-09-26	2015-06-23	2006-06-14	Prostate, biopsy	Right and left : Benign prostatic tissue	The specimen consists of 12 elongated pieces of needle biopsied tissue from the prostate, measuring 3psc(1.5cm), 3pcs(0.7cm), 3pcs(1cm) and 3 pcs(1cm).	SS0619754	204134
2968308	1948-02-22	M	DI024781	Prostate cancer(전립선 암)	C61	2010-12-10	2020-04-24	2010-12-09	Prostate, biopsy	A1. Right medial : 1. Yellow core: Benign prostatic tissue 2. Red core: Benign prostatic tissue 3. Blue core: Benign prostatic tissue A2. Right lateral : 1. Yellow core: Benign prostatic tissue 2. Blue core: Benign prostatic tissue 3. Uncolored core: Adenocarcinoma, acinar type, Gleason score 6 (3+3), core percentage volume: 5%, see note. B1. Left medial : 1. Yellow core: Benign prostatic tissue …	The specimen consists of 12 elongated pieces of needle biopsied tissue from the prostate (RM; 3 pcs, 1.5cm, RL; 3 pcs, 1cm, LM; 3 pcs, 1.2cm, LL: 3 pcs, 1.1cm).	SS1058631	485363
2968308	1948-02-22	M	DI024781	Prostate cancer(전립선 암)	C61	2010-12-10	2020-04-24	2010-12-21	Prostate, Robot assisted laparoscopic radical prostatectomy	Prostate: Adenocarcinoma, acinar type, Gleason score 6 (3+3), involving both lobes 1) Intraglandular tumor volume: V2 (1.1cc) 2) Capsular/sugical resection margin: - Extenstion to the right anterior fibromuscular bundles - No capsular extension - Surgical lateral margin: Free from tumor 3) Lymphovascular invasion: Not identified 4) Perineural invasion: Not identified Resection margins; Apex: Free…	The specimen submitted fresh consists of a product of Robot assisted laparoscopic radical prostatectomy, including prostate (40gm, 5.5x4x3.2cm), attached bilateral seminal vesicles (right; 1 pcs, 1x0.6x4cm, left; 1 pcs, 1.5x0.6x3cm) and attached bilateral vas deferentia (right; 1 pcs, 0.6x1.2cm, left; 1 pcs, 0.6x2cm). It is sent for 24-hour formalin fixation.On axial sections, there are multiple …	SS1060850	486908
3002258	1921-05-16	M	DI024781	Prostate cancer(전립선 암)	C61	2007-04-20	2013-07-18	2007-04-03	Prostate, biopsy and TUR / Urinary bladder, TUR	[Prostate, biopsy ] Prostate, transrectal core biopsy : Right medial: Benign prostatic tissue Right lateral: Benign prostatic tissue Left medial: Benign prostatic tissue Left lateral: 1. Red core: Adenocarcinoma, acinar type, Gleason's score 6(3+3), core percentage volume: 90% 2. Blue core: Adenocarcinoma, acinar type, Gleason's score 6(3+3), core percentage volume: 90% 3. Green core: Benign pros…	The specimen consists of 13 elongated pieces of needle biopsied tissue from the prostate, each labelled prostate A1 (3pcs, 1.7cm), prostate A2 (3 pcs, 1.6cm), prostate B1 (3pcs, 1.5cm) and prostate B2 (3pcs, 1.5cm). The specimen consists of multiple chips of resected prostatic tissue, weighing 2.1gm in toto.The specimen consists of multiple pieces of biopsied tissue from the bladder, aggregating …	SS0713054	248304
3035038	1927-03-03	M	DI024781	Prostate cancer(전립선 암)	C61	2005-05-09	2017-09-06	2013-03-19	Prostate, biopsy	A1. Right medial: Benign prostatic tissue A2. Right lateral: Benign prostatic tissue B1. Left medial: Benign prostatic tissue B2. Left lateral; Yellow core: Adenocarcinoma, acinar type, Gleason score 8 (4+4), core percentage volume: 5%, see note. Gree core: Benign prostatic tissue Blue core: Benign prostatic tissue Note) The immunohistochemical stain results: p63 and high molecular weight cytoker…	The specimen consists of 13 elongated pieces of needle biopsied tissue from the prostate (RM; 3 pcs, 1.3cm, RL; 4 pcs, 1.5cm, LM; 3 pcs, 1.2cm, LL; 3 pcs, 1.5cm).	SS1314733	678104
3074023	1955-09-04	M	DI024781	Prostate cancer(전립선 암)	C61	2010-03-03	2013-04-10	2010-03-08	Prostate, needle biopsy (서울대학교병원, S10-5711-#3-4, #5-6, #9-10, #11-12, #13, 5 Slides)	Prostate, needle biopsy (S10-5711): #3: Benign prostatic tissue #4: Adenocarcinoma, acinar type, Gleason score 9 (4+5) #5: Adenocarcinoma, acinar type, Gleason score 9 (4+5) #6: Adenocarcinoma, acinar type, Gleason score 9 (4+5) #9: Benign prostatic tissue #10: Adenocarcinoma, acinar type, Gleason score 9 (4+5) #11: Adenocarcinoma, acinar type, Gleason score 9 (4+5) #12: Adenocarcinoma, acinar ty…		SR1000965
3074023	1955-09-04	M	DI024781	Prostate cancer(전립선 암)	C61	2010-03-03	2013-04-10	2010-03-22	Prostate, Robot assisted laparoscopic radical prostatectomy	Prostate: Adenocarcinoma, acinar type Gleason score 9(5+4), involving both lobe and extension to the bilarteral seminal vesicle with capsular involvement and extension to the lateral resection margin (left lateral) and associated with 1) Intraglandular volume: V2(2.4cc) 2) Prostatic intraepithelial neoplasia, high grade 3) Lymphovascular permeation: not identified 4) Perineural invasion: present …	The specimen submitted in formalin consists of a product of Robot assisted laparoscopic radical prostatectomy, including prostate (4.8x2.8x2.8cm), attached bilateral seminal vesicles (right; 1 pcs, 1.2x0.6x0.5cm, left; 1 pcs, 1.6x0.9x4cm), attached bilateral vas deferentia (right; 1 pcs, 3x0.6cm, left; 1 pcs, 1.8x0.7cm) and multiple lumps of fibroadipose tissue, labelled "perivesicle fat, right e…	SS1012562	434622
3095264	1927-05-03	M	DI024781	Prostate cancer(전립선 암)	C61	2008-05-14	2012-11-05	2005-11-16	Prostate, transurethral resection	Prostate urethra : Urothelial carcinoma , high-gradeBladder : Chronic non-specific inflammationProstate : Presence of urothelial carcinoma, high grade in 2 out of 40 chips	The specimen consists of 2 parts. The first one consists of two pieces of whitish needle biopsied tissue, clinically from the prostate. The second one consists of multiple chips of pinkish gray and tan firm and rubbery prostatic tissue, weighing 4cc in toto.	SS0533526	174000
3112226	1940-07-16	M	DI024781	Prostate cancer(전립선 암)	C61	2010-04-21	2020-02-18	2010-04-19	Prostate, biopsy	Right medial: Benign prostatic tissue Right lateral: Benign prostatic tissue Left medial: Adenocarcinoma, acinar type, Gleason score 6 (3+3), involving 1 out of 3 cores (core percentage volume: 40%) Left lateral: Adenocarcinoma, acinar type, Gleason score 7 (3+4), involving 1 out of 3 cores (core percentage volume: 40%)	The specimen consists of 12 elongated pieces of needle biopsied tissue from the prostate (RM; 3 pcs, 0.6cm, RL; 3 pcs, 1.3cm, LM; 3 pcs, 0.8cm, LL: 3 pcs, 0.6cm).	SS1018052	440980
3112226	1940-07-16	M	DI024781	Prostate cancer(전립선 암)	C61	2010-04-21	2020-02-18	2010-10-08	Prostate with both seminal vesicles and vas deferentia, Robot assisted laparoscopic radical prostatectomy	Prostate: Adenocarcinoma, acinar type, Gleason score 7 (3+4), involving both lobes, with no capsular extension, and no extension to the lateral margin 1) Intraglandular tumor volume: V2 (2.284cc) 2) Prostatic intraepithelial neoplasia, high grade 3) Perineural invasion: None 4) Chronic granulomatous inflammation with caseous necrosis, clinically due to BCG instillation for urothelial carcinoma (S…	The specimen submitted fresh consists of a product of Robot assisted laparoscopic radical prostatectomy, including prostate, bilateral seminal vesicles and vas deferentia a lump of fibroadipose tissue, labeled "perivesical fat". The prostate weighs 27.5gm and measures 4.5x2x2.2cm. The right seminal vesicle measures 1.4x0.4x3.7cm and the right vas deferens measures 3.3x0.5cm. The left seminal vesi…	SS1047865	472911
3118425	1936-03-07	M	DI024781	Prostate cancer(전립선 암)	C61	2004-05-31	2011-03-18	2006-03-29	Prostate, transurethral resection	Benign prostate hyperplasia	The specimen consists of multiple chips of resected prostatic tissue, weighing 15.7gm in toto.	SS0610300	193440
3119110	1938-02-07	M	DI024781	Prostate cancer(전립선 암)	C61	2009-03-16	2020-04-03	2009-03-16	Prostate, biopsy	Right medial: Benign prostatic tissue Right lateral: Yellow core: Adenocarcinoma, acinar type, Gleason score 6(3+3), core percentage volume: 40% , see note. Red core: Adenocarcinoma, acinar type, Gleason score 6(3+3), core percentage volume: less than 5%, see note. Blue core: Adenocarcinoma, acinar type, Gleason score 6(3+3), core percentage volume: 40%, see note. Left medial: Yellow core: Adenoc…	The specimen consists of 13 elongated pieces of needle biopsied tissue from the prostate (RM; 4 pcs, 2cm, RL; 3 pcs, 1.5cm, LM; 3 pcs, 1.4cm, LL: 3 pcs, 1.5cm).	SS0911037	365861
3119110	1938-02-07	M	DI024781	Prostate cancer(전립선 암)	C61	2009-03-16	2020-04-03	2009-04-09	Prostate, Robot assisted laparoscopic radical prostatectomy	Prostate: Status post androgen ablation therapy with residual adenocarcinoma, acinar type, partial regression, Gleason score 6 (3+3), confined to the right lobe with capsular and lateral resection margin extension and associated with 1) Intraglandular tumor volume: V 1 2) Prostatic intraepithelial neoplasia, high grade 3) Lymphovascular permeation 4) Perineural invasion Resection margins; Apex: E…	The specimen submitted in formalin consists of a product of Robot assisted laparoscopic radical prostatectomy, including prostate gland with attached bilateral seminal vesicles and vas deferentia, separately sent two pieces of tissue, labelled "rectum" and "specimen 5" and a lump of fibroadipose tissue, labelled "periprostatic node". The prostate with attached both adnexae weighs 25gm in total. T…	SS0915169	369951
3119110	1938-02-07	M	DI024782	Prostate cancer, S/P(전립선 암, 수술후 상태)	C61	2012-07-09	2012-08-14	2009-03-16	Prostate, biopsy	Right medial: Benign prostatic tissue Right lateral: Yellow core: Adenocarcinoma, acinar type, Gleason score 6(3+3), core percentage volume: 40% , see note. Red core: Adenocarcinoma, acinar type, Gleason score 6(3+3), core percentage volume: less than 5%, see note. Blue core: Adenocarcinoma, acinar type, Gleason score 6(3+3), core percentage volume: 40%, see note. Left medial: Yellow core: Adenoc…	The specimen consists of 13 elongated pieces of needle biopsied tissue from the prostate (RM; 4 pcs, 2cm, RL; 3 pcs, 1.5cm, LM; 3 pcs, 1.4cm, LL: 3 pcs, 1.5cm).	SS0911037	365861
3119110	1938-02-07	M	DI024782	Prostate cancer, S/P(전립선 암, 수술후 상태)	C61	2012-07-09	2012-08-14	2009-04-09	Prostate, Robot assisted laparoscopic radical prostatectomy	Prostate: Status post androgen ablation therapy with residual adenocarcinoma, acinar type, partial regression, Gleason score 6 (3+3), confined to the right lobe with capsular and lateral resection margin extension and associated with 1) Intraglandular tumor volume: V 1 2) Prostatic intraepithelial neoplasia, high grade 3) Lymphovascular permeation 4) Perineural invasion Resection margins; Apex: E…	The specimen submitted in formalin consists of a product of Robot assisted laparoscopic radical prostatectomy, including prostate gland with attached bilateral seminal vesicles and vas deferentia, separately sent two pieces of tissue, labelled "rectum" and "specimen 5" and a lump of fibroadipose tissue, labelled "periprostatic node". The prostate with attached both adnexae weighs 25gm in total. T…	SS0915169	369951
3132393	1936-04-10	M	DI024781	Prostate cancer(전립선 암)	C61	2007-02-09	2019-04-30	2007-02-16	Prostate, Robot assisted laparoscopic radical prostatectomy	Adenocarcinoma, acinar type, Gleason's score 6 (3+3), involving right lobe posterior side, associate	The specimen submitted fresh consists of a product of Robot assisted laparoscopic radical prostatect	SS0706516	240615
3140935	1941-04-05	M	DI024781	Prostate cancer(전립선 암)	C61	2006-10-18	2020-06-10	2006-10-11	Prostate, transurethral resection	Adenocarcinoma, acinar type, Gleason score 6 (3+3), involving 1 out of 63 chips	The specimen consists of multiple chips of resected prostatic tissue, weighing 8.7gm in toto.	SS0635784	221430
3140935	1941-04-05	M	DI024781	Prostate cancer(전립선 암)	C61	2006-10-18	2020-06-10	2007-03-15	Prostate, radical retropubic prostatectomy	Adenocarcinoma, acinar type, Gleason's score 6 (3+3), involving left lobe (less than a half), confined to prostatic parenchyma and associated with 1) intraglandular tumor volume: V1 Resection margins Apex: Presence of carcinoma Bladder: Free of carcinoma Right and left vas deferens: Free of carcinoma Seminal vesicles, right and left: Free ofcarcinoma Lymph nodes, left internal iliac (0/1), right …	The specimen submitted fresh consists of a product of radical prostatectomy, including an entire prostate and attached right and left vas deferentia and right and left seminal vesicles, weighing 26.7gm. The prostate measures 4x3.5x3cm. The right seminal vesicle measures 3.8x1.3x0.3cm and the left seminal vesicle measures 3.5x1.2x0.6cm. The right vas deferens measures 2.8cm in length and the 0.5cm…	SS0709959	243143
3140935	1941-04-05	M	DI024782	Prostate cancer, S/P(전립선 암, 수술후 상태)	C61	2014-05-06	2014-08-05	2006-10-11	Prostate, transurethral resection	Adenocarcinoma, acinar type, Gleason score 6 (3+3), involving 1 out of 63 chips	The specimen consists of multiple chips of resected prostatic tissue, weighing 8.7gm in toto.	SS0635784	221430
3140935	1941-04-05	M	DI024782	Prostate cancer, S/P(전립선 암, 수술후 상태)	C61	2014-05-06	2014-08-05	2007-03-15	Prostate, radical retropubic prostatectomy	Adenocarcinoma, acinar type, Gleason's score 6 (3+3), involving left lobe (less than a half), confined to prostatic parenchyma and associated with 1) intraglandular tumor volume: V1 Resection margins Apex: Presence of carcinoma Bladder: Free of carcinoma Right and left vas deferens: Free of carcinoma Seminal vesicles, right and left: Free ofcarcinoma Lymph nodes, left internal iliac (0/1), right …	The specimen submitted fresh consists of a product of radical prostatectomy, including an entire prostate and attached right and left vas deferentia and right and left seminal vesicles, weighing 26.7gm. The prostate measures 4x3.5x3cm. The right seminal vesicle measures 3.8x1.3x0.3cm and the left seminal vesicle measures 3.5x1.2x0.6cm. The right vas deferens measures 2.8cm in length and the 0.5cm…	SS0709959	243143
3146625	1939-01-01	M	DI024781	Prostate cancer(전립선 암)	C61	2011-07-06	2020-02-28	2011-08-02	Prostate, Robot assisted laparoscopic radical prostatectomy	Prostate: Adenocarcinoma, acinar type, Gleason score 7 (4+3), involving both lobes, with capsular extension, and not extension to the lateral margin, and associated with 1) Intraglandular tumor volume: V2 (2.4cc) 2) Perineural invasion: Present 3) Prostatic intraepithelial neoplasia, high grade Resection margins; Apex: Free of carcinoma Base: Free of carcinoma Vas deferens, right: Free of carcino…	The specimen submitted in formalin consists of a product of Robot assisted laparoscopic radical prostatectomy, including prostate (32,1gm, 4.3x3.8x3.1cm), attached bilateral seminal vesicles (right; 1 pcs, 0.7x0.5x2.5cm, left; 1 pcs, 1x0.5x2.5cm), attached bilateral vas deferentia (right; 1 pcs, 0.5x2.2cm, left; 1 pcs, 0.5x2cm) and multiple lumps of fibroadipose tissue, labelled "right external, …	SS1139287	535653
3164803	1950-01-10	M	DI024781	Prostate cancer(전립선 암)	C61	2011-03-25	2020-01-10	2011-03-21	Prostate, biopsy	A1. Right medial : 1. Yellow core: Adenocarcinoma, acinar type, Gleason score 8(4+4), core percentage volume: 90% 2. Red core: Adenocarcinoma, acinar type, Gleason score 8(4+4), core percentage volume: 90% 3. Blue core: Adenocarcinoma, acinar type, Gleason score 8(4+4), core percentage volume: 90% A2. Right lateral : 1. Yellow core: Adenocarcinoma, acinar type, Gleason score 8(4+4), core percenta…	The specimen consists of 12 elongated pieces of needle biopsied tissue from the prostate (RM; 3 pcs, 2.9cm, RL; 3 pcs, 1.5cm, LM; 3 pcs, 2.2cm, LL: 3 pcs, 2.1cm).	SS1113932	507675
3164803	1950-01-10	M	DI024781	Prostate cancer(전립선 암)	C61	2011-03-25	2020-01-10	2012-12-27	Prostate gland, retropubic radical prostatectomy	1. Status post androgen ablation therapy with partial regression 2. Residual adenocarcinoma, acinar type, Gleason's score 9 (4+5) 1) Tumor location: Both lobes 2) Extraprostatic extension: Present, right and left lateral 3) Intraglandular tumor volume: V3 (7cc) 4) Perineural invasion: Present 5) Lymphovascular invasion: Not identified 6) Prostatic intraepithelial neoplasia, high grade: Not identi…	The specimen submitted fresh consists of a product of retropubic radical prostatectomy, including a prostate gland (25gm, 3.8x2x3cm), attached both seminal vesicles (right seminal vesicle: 1.4x0.7x2.8cm, left seminal vesicle: 1.5x0.7x2cm) and vasa deferentia (right vas: 0.4x0.4x2.5cm, left vas: 0.4x0.4x1cm) and multiple lumps of fibroadipose tissue, labeled "right external, right internal, right …	SS1269454	653822
3164803	1950-01-10	M	DI024781	Prostate cancer(전립선 암)	C61	2011-03-25	2020-01-10	2018-10-10	Prostate gland, transurethral resection	A. Prostate: Prostatic adenocarcinoma, acinar type, Gleason's score 9 (5+4) in 93 out of 93 chips B. Bladder neck: Prostatic adenocarcinoma, acinar type, Gleason's score 9 (5+4) in 13 out of 13 chips [Additional report] The immunohistochemical stain results: PD-L1 (SP142): Insufficient for positivity in immune cells (less than 1%), see note. Note) 현재 통용되는 PD-L1 criteria는 peritumoral infiltrating …	The specimen consists of multiple chips of resected prostatic tissue, labeled "prostate" (3.6gm in total) and "bladder neck" (0.6gm in total).	SS1863568	1246233
3164803	1950-01-10	M	DI024782	Prostate cancer, S/P(전립선 암, 수술후 상태)	C61	2019-02-12	2019-03-05	2011-03-21	Prostate, biopsy	A1. Right medial : 1. Yellow core: Adenocarcinoma, acinar type, Gleason score 8(4+4), core percentage volume: 90% 2. Red core: Adenocarcinoma, acinar type, Gleason score 8(4+4), core percentage volume: 90% 3. Blue core: Adenocarcinoma, acinar type, Gleason score 8(4+4), core percentage volume: 90% A2. Right lateral : 1. Yellow core: Adenocarcinoma, acinar type, Gleason score 8(4+4), core percenta…	The specimen consists of 12 elongated pieces of needle biopsied tissue from the prostate (RM; 3 pcs, 2.9cm, RL; 3 pcs, 1.5cm, LM; 3 pcs, 2.2cm, LL: 3 pcs, 2.1cm).	SS1113932	507675
3164803	1950-01-10	M	DI024782	Prostate cancer, S/P(전립선 암, 수술후 상태)	C61	2019-02-12	2019-03-05	2012-12-27	Prostate gland, retropubic radical prostatectomy	1. Status post androgen ablation therapy with partial regression 2. Residual adenocarcinoma, acinar type, Gleason's score 9 (4+5) 1) Tumor location: Both lobes 2) Extraprostatic extension: Present, right and left lateral 3) Intraglandular tumor volume: V3 (7cc) 4) Perineural invasion: Present 5) Lymphovascular invasion: Not identified 6) Prostatic intraepithelial neoplasia, high grade: Not identi…	The specimen submitted fresh consists of a product of retropubic radical prostatectomy, including a prostate gland (25gm, 3.8x2x3cm), attached both seminal vesicles (right seminal vesicle: 1.4x0.7x2.8cm, left seminal vesicle: 1.5x0.7x2cm) and vasa deferentia (right vas: 0.4x0.4x2.5cm, left vas: 0.4x0.4x1cm) and multiple lumps of fibroadipose tissue, labeled "right external, right internal, right …	SS1269454	653822
3164803	1950-01-10	M	DI024782	Prostate cancer, S/P(전립선 암, 수술후 상태)	C61	2019-02-12	2019-03-05	2018-10-10	Prostate gland, transurethral resection	A. Prostate: Prostatic adenocarcinoma, acinar type, Gleason's score 9 (5+4) in 93 out of 93 chips B. Bladder neck: Prostatic adenocarcinoma, acinar type, Gleason's score 9 (5+4) in 13 out of 13 chips [Additional report] The immunohistochemical stain results: PD-L1 (SP142): Insufficient for positivity in immune cells (less than 1%), see note. Note) 현재 통용되는 PD-L1 criteria는 peritumoral infiltrating …	The specimen consists of multiple chips of resected prostatic tissue, labeled "prostate" (3.6gm in total) and "bladder neck" (0.6gm in total).	SS1863568	1246233
3182498	1940-03-01	M	DI024781	Prostate cancer(전립선 암)	C61	2014-04-17	2018-11-23	2006-01-11	Prostate, transurethral resection / Urinary bladder, biopsy	[Prostate] Benign nodular hyperplasia[Urinary bladder]1. Main mass, right : Papillary transitional cell carcinoma, high grade2. Main mass, left : Papillary transitional cell carcinoma, high grade3. Deep biopsy : Papillary transitional cell carcinoma, high grade admixed with musclel proper, invasiveness uncertain4. Deep biopsy : 1) Free of carcinoma 2) Presence of muscle proper5. Deep biopsy : 1) …	The specimen consists of 2 parts. The first part consists of multiple chips of resected prostatic tissue, weighing 15gm in toto. The second part consists of 5 piece of pinkish tan bladder tissue, clinically labeled "main mass, right" (1x0.7x0.4cm), "main mass, left" (1.1x0.4x0.3cm), "deep biopsy" (0.7x0.4x0.3cm), "deep biopsy" (0.5x0.3cm) and "deep biopsy" (0.5x0.5cm).	SS0600887	181616
3182498	1940-03-01	M	DI024781	Prostate cancer(전립선 암)	C61	2014-04-17	2018-11-23	2014-04-09	Prostate, cystoscopy and transurethral resection	A. Prostate mucosa 1: Presence of urothelial carcinoma, high-grade B. Prostate mucosa 2: Presence of urothelial carcinoma, high-grade C. Prostate mucosa 3: Presence of urothelial carcinoma, high-grade D. Prostate stroma 1: Presence of urothelial carcinoma, high-grade E. Prostate stroma 2: Presence of urothelial carcinoma, high-grade F. Prostate stroma 3: Presence of urothelial carcinoma, high-gra…	The specimen consists of multiple pieces of prostatic tissue, labeled "prostate mucosa 1" (2 pcs, 0.3x0.2cm), "prostate mucosa 2" (2 pcs, 0.2x0.2cm), "prostate mucosa 3" (2 pcs, 0.2x0.2cm), "prostate stroma 1" (4 pcs, 1.2x0.6cm), "prostate stroma 2" (5 pcs, 1x0.4cm), "prostate stroma 3" (6 pcs, 0.8x0.5cm), "prostate deep stroma 1" (4 pcs, 1.2x0.5cm), "prostate deep stroma 2" (5 pcs, 1.5x0.8cm) an…	SS1419407	767372
3243337	1946-12-28	M	DI024781	Prostate cancer(전립선 암)	C61	2011-04-06	2020-02-05	2011-04-25	Prostate, Robot assisted laparoscopic radical prostatectomy	Prostate: Post-neoadjuvant hormonal effect with residual focal adenocarcinoma, acinar type, Gleason score 6 (3+3), involving left lobe, without capsular nor resection margin extension, and associated with 1) Intraglandular tumor volume: V1 (Less than 0.1 cc) 3) Perineural invasion: Present 4) Lymphovascular permeation: Not identified Resection margin; Apex: Free of carcinoma Base: Free of carcino…	The specimen submitted fresh consists of a product of Robot assisted laparoscopic radical prostatectomy, including prostate (50gm, 5x4.7x4.8cm), attached right seminal vesicle (1 pcs, 1x0.5x3.2cm) and attached right vas deferentia (1 pcs, 0.6x2.5cm). It is sent for 24-hour formalin fixation. On sections, the parenchyma shows geographic creamy discolored lesions. All the submitted tissue are sent …	SS1120090	514277
3255192	1946-06-06	M	DI024781	Prostate cancer(전립선 암)	C61	2007-06-13	2007-06-13	2007-06-15	Prostate, biopsy	Right medial: Benign prostatic tissue. Right lateral: Benign prostatic tissue. Left medial: Benign prostatic tissue. Left lateral: Benign prostatic tissue.	The specimen consists of 13 elongated pieces of needle biopsied tissue from the prostate, labelled as right medial (4 pcs, 1.8cm), right lateral (3 pcs, 1.9cm), left medial (3 pcs, 1.8cm) and left lateral (3 pcs, 1cm).	SS0723415
3255192	1946-06-06	M	DI024781	Prostate cancer(전립선 암)	C61	2007-06-13	2007-06-13	2007-12-06	Prostate, bilateral, biopsy	Right medial : 1. Yellow core: Benign prostatic tissue 2. Red core: Benign prostatic tissue 3. Blue core: Benign prostatic tissue Right lateral : 1. Yellow core: Benign prostatic tissue 2. Red core: Benign prostatic tissue 3. Blue core: Benign prostatic tissue Left medial : 1. Yellow core: Benign prostatic tissue 2. Red core: Benign prostatic tissue 3. Blue core: Benign prostatic tissue Left late…	The specimen consists of 12 elongated pieces of needle biopsied tissue from the prostate (RM; 3 pcs, 1.9cm, RL; 3 pcs, 1.6cm, LM; 3 pcs, 1.9cm, LL: 3 pcs, 1.3cm).	SS0745636
3256070	1936-05-13	M	DI024781	Prostate cancer(전립선 암)	C61	2005-04-29	2012-10-03	2009-04-22	Prostate, biopsy	Right medial: Benign prostatic tissue Right lateral: Benign prostatic tissue Left medial: Benign prostatic tissue Left lateral: Benign prostatic tissue	The specimen consists of 12 elongated pieces of needle biopsied tissue from the prostate, labeled as RM (3 pcs, 2.0cm in the largest one), RL (3 pcs, 1.8cm in the largest one), LM (3 pcs, 1.5cm in the largest one) and LL (3 pcs, 1.5cm in the largest one).	SS0917906	373799
3271443	1938-05-19	M	DI024781	Prostate cancer(전립선 암)	C61	2011-03-30	2020-04-03	2011-03-24	Prostate, biopsy	A1. Right medial: Benign prostatic tissue A2. Right lateral: Yellow core: Benign prostatic tissue Red core: Benign prostatic tissue Blue core: Adenocarcinoma, acinar type, Gleason score 9 (8+8), core percentage volume: 30% B1. Left medial: Benign prostatic tissue B2. Left lateral: Benign prostatic tissue	The specimen consists of 12 elongated pieces of needle biopsied tissue from the prostate, labeled “RM” (3 pcs, 1cm in the largest one), “RL” (3 pcs, 1.1cm in the largest one), “LM” (3 pcs, 1cm in the largest one) and “LL” (3 pcs, 1.1cm in the largest one).	SS1114651	507847
3271443	1938-05-19	M	DI024781	Prostate cancer(전립선 암)	C61	2011-03-30	2020-04-03	2011-04-11	Prostate, Robot assisted laparoscopic radical prostatectomy	Prostate: Adenocarcinoma, acinar type, Gleason score 7 (4+3), involving both lobes, with right posterolateral capsular extension, but no extension to the resection margin, and associated with 1) Intraglandular tumor volume: V2 (1.5 cc) 2) Prostatic intraepithelial neoplasia, high-grade 3) Perineural invasion: Present 4) Lymphovascular permeation: Not identified Resection margin; Apex: Free of car…	The specimen submitted fresh consists of a product of Robot assisted laparoscopic radical prostatectomy, including prostate (30gm, 4.5x3.5x3.2cm), attached bilateral seminal vesicles (right; 1 pcs, 1x0.6x3cm, left; 1 pcs, 0.8x0.5x1.5cm), attached bilateral vas deferentia (right; 1 pcs, 0.5x1.5cm, left; 1 pcs, 1x0.6cm), separately sent left seminal vesicle (1x0.6cm). It is sent for 24-hour formali…	SS1117408	510949
3295132	1934-11-28	M	DI024781	Prostate cancer(전립선 암)	C61	2004-11-05	2006-05-19	2006-07-24	Prostate, transurethral resection	Nodular hyperplasia, benign	The specimen consists of multiple chips of resected prostatic tissue, weighing 42gm.	SS0625122	209594
3320657	1945-07-22	M	DI024781	Prostate cancer(전립선 암)	C61	2016-09-19	2020-06-02	2006-09-19	Prostate, transurethral resection / Urinary bladder, right, transurethral resection	Prostate, transurethral resection : Nodular hyperplasia, benignUrinary bladder, right-1 : Chronic nonspecific inflammationUrinary bladder, right-2 : Papillary urothelial carcinoma, low-grade	The specimen consists of 2 parts. The first part consists of multiple chips of resected prostatic tissue, weighing 5.3gm in toto.The second part consists of 4 elongated pieces of needle biopsied tissue from the prostate (Right: 2 pcs, 0.3cm, Left: 2 pcs, 0.3cm).	SS0632844	218146
3320657	1945-07-22	M	DI024781	Prostate cancer(전립선 암)	C61	2016-09-19	2020-06-02	2016-09-13	Prostate, biopsy	A1. Right medial: Free of carcinoma A2. Right lateral: Free of carcinoma B1. Left medial: Red core: Adenocarcinoma, acinar type, Gleason score 6(3+3), core percentage volume: 20% Yellow core: Adenocarcinoma, acinar type, Gleason score 6(3+3), core percentage volume: 5% Blue core: Free of carcinoma B2. Left lateral: Free of carcinoma C. Target: Green core: Adenocarcinoma, acinar type, Gleason scor…	The specimen consists of 15 elongated pieces of needle biopsied tissue from the prostate (RM; 3 pcs, 1.4cm, RL; 3 pcs, 0.8cm, LM; 3 pcs, 1.2cm, LL; 3 pcs, 1.8cm, target; 3 pcs, 0.7cm).	SS1652660
3320657	1945-07-22	M	DI024781	Prostate cancer(전립선 암)	C61	2016-09-19	2020-06-02	2016-11-07	Prostate, retropubic radical prostatectomy	1. Status post androgen ablation therapy with partial regression 2. Residual adenocarcinoma, acinar type, Gleason's score 8 (4+4) 1) Tumor location: Both lobes [Index tumor: left anterior, volume (0.05cc)] 2) Extraprostatic extension: Not identified 3) Intraglandular tumor volume: V1 (0.1cc) 4) Perineural invasion: Not identified 5) Lymphovascular invasion: Not identified 6) Prostatic intraepithe…	The specimen submitted fresh consists of a product of retropubic radical prostatectomy, including a prostate gland (23.4gm, 4.8x3.5x2.5cm), attached both seminal vesicles (right seminal vesicle: 1.4x0.8x2.4cm, left seminal vesicle: 2.2x0.8x3.2cm) and vasa deferentia (right vas: 3x0.8cm, left vas: 2.2x0.6cm). On axial sections, there are multiple ill-defined soft and solid yellowish lesions at per…	SS1662621	1032881
3341134	1934-04-05	M	DI024781	Prostate cancer(전립선 암)	C61	2011-10-24	2015-12-16	2011-10-19	Prostate, biopsy	A1. Right medial: Benign prostatic tissue A2. Right lateral: Benign prostatic tissue B1. Left medial: Yellow core: Adenocarcinoma, acinar type, Gleason score 7 (4+3), core percentage volume: 60% Blue core: Adenocarcinoma, acinar type, Gleason score 9 (4+5), core percentage volume: 60% Red core: Benign prostatic tissue B2. Left lateral: Yellow core: Adenocarcinoma, acinar type, Gleason score 7 (4+…	The specimen consists of 12 elongated pieces of needle biopsied tissue from the prostate, labeled “RM” (3 pcs, 1cm in the largest one), “RL” (3 pcs, 1.2cm in the largest one), “LM” (3 pcs, 1.2cm in the largest one) and “LL” (3 pcs, 1cm in the largest one).	SS1154364	553774
3341134	1934-04-05	M	DI024781	Prostate cancer(전립선 암)	C61	2011-10-24	2015-12-16	2011-11-28	Prostate, retropubic radical prostatectomy	Prostate: Adenocarcinoma, acinar type, Gleason's score 8 (4+4), involving both lobes, with left posterior capsular invasion, left posterior marginal involvement. and associated with 1) Intraglandular tumor volume: V 2 (4.8cc) 2) Perineural invasion: Present 3) Prostatic intraepithelial neoplasia, high grade: Present Resection margins; - Apex: Free of carcinoma - Base: Free of carcinoma - Vas defe…	The specimen submitted fresh consists of a product of Da Vinci Robot assisted laparoscopic radical prostatectomy, including prostate (52gm, 4.5x3.5x3.8cm), attached bilateral seminal vesicles (right; 1 pcs, 2x0.9x3.5cm, left; 1 pcs, 2.3x1.2x3.5cm), attached bilateral vas deferentia (right; 1 pcs, 1.1x0.8cm, left; 1 pcs, 1x2.1cm), separately sent soft tissue, labeled "prostatic urethra" (1 pcs, 0.…	SS1160891	560662
3383814	1947-12-15	M	DI024781	Prostate cancer(전립선 암)	C61	2010-02-08	2014-07-04	2010-02-03	Prostate, biopsy	A1. Right medial: Yellow: Adenocarcinoma, acinar type, Gleason score 7(3+4), involving 60% of core percentage Red core: Adenocarcinoma, acinar type, Gleason score 6(3+3), involving 50% of core percentage Blue core: Small atypical glands with crushing artifact, suggestive of adenocarcinoma A2. Right lateral: Yellow core: Adenocarcinoma, acinar type, Gleason score 7(4+3), involving 80% of core perc…	The specimen consists of 12 elongated pieces of needle biopsied tissue from the prostate (RM; 3 pcs, 1.6cm, RL; 3 pcs, 1.2cm, LM; 3 pcs, 1.7cm, LL: 3 pcs, 1.6cm).	SS1005644	427224
3383814	1947-12-15	M	DI024781	Prostate cancer(전립선 암)	C61	2010-02-08	2014-07-04	2010-03-18	Prostate, Da Vinci Robot assisted laparoscopic radical prostatectomy	Prostate: 1. Status post neoadjuvant hormonal therapy 2. Residual adenocarcinoma, acinar type, Gleason score 9 (4+5), involving left and right lobes without capsular or resection margin involvement, and showing regressive features and associated with 1) Intraglandular tumor volume: V3 (8cc) 2) Perineural invasion: Not identified 3) Lymphovascular permeation: Not identified Seminal vesicles, right…	The specimen submitted in formalin consists of a product of Da Vinci Robot assisted laparoscopic radical prostatectomy, including an entire prostate gland with bilateral seminal vesicles and vas deferentia and multiple lumps of fibroadipose tissue labelled "left obturator A, left obturator B, right obturator, left iliac and peri-vesicle fat". The prostate gland weighs 22.8gm and measures 3.5x3x3.…	SS1011984	433132
3389037	1947-01-05	M	DI024781	Prostate cancer(전립선 암)	C61	2010-09-06	2012-07-23	2006-01-18	Prostate, transurethral resection / Urinary bladder, biopsy	Urinary bladder, clinically labelled as prostate, transurethral resection : 1. Papillary transitional cell carcinoma, low grade, probably arising from the prostatic urethra 2. Absence of prostatic glandUrinary bladder, biopsy :(1) Presence of muscle proper without tumor invasion(2) Papillary transitional cell carcinoma, low grade(3) Presence of muscle proper without tumor invasion(4) Presence of …	The specimen consists of 2 parts. The first part consists of multiple chips of resected prostatic tissue, weighing 1.3gm in toto. The second part consists of multiple pieces of pinkish tan tissue, clinically from the urinary bladder ((1) anterior lateral bladder neck (1 pcs, 0.5x0.4cm), (2) posterior, bladder neck (2 pcs, 0.7x0.4cm), (3) deep (1 pcs, 0.8x0.4cm), (4) deep (1 pcs, 0.9x0.4cm), (5) d…	SS0601733	182851
3389037	1947-01-05	M	DI024781	Prostate cancer(전립선 암)	C61	2010-09-06	2012-07-23	2006-04-05	Bladder and prostate, TURB	1-3 Main urinary bladder tumor : Papillary transitional cell carcinoma, low grade.4. Prostatic urethra, anterior : Many psammoma bodies and no viable carcinoma5. Prostatic urethra, posterior : Many psammoma bodies and no viable carcinoma6. Prostatic urethra, lateral : Several psammoma bodies and no viable carcinoma7. Bladder neck : A few psammoma bodies and no viable carinoma8. Bladder, anterior …	The specimen consists of multiple chips of pinkish gray and tan firm and rubbery tissue, each measuring, main bladder tumor(1cc, 0.8cc and 0.5cc), anterior prostatic urethra(2 pieces, 0.6x0.3cm), posterior prostatic urethra(1piece, 0.5x0.3cm), lateral prostatic urethra(1piece, 0.7x0.6cm), bladder neck(1piece, 0.4x0.3cm), anterior wall of bladder(1 piece, 0.5x0.3cm), dome(1piece, 0.9x0.4x0.3cm), p…	SS0611209	194532
3406988	1957-06-09	M	DI024781	Prostate cancer(전립선 암)	C61	2010-09-10	2020-05-14	2010-04-22	Prostate, biopsy	A1. Right medial: Benign prostatic tissue A2. Right lateral: Benign prostatic tissue B1. Left medial: Benign prostatic tissue B2. Left lateral: Benign prostatic tissue	The specimen consists of 12 elongated pieces of needle biopsied tissue from the prostate, labeled as “RM” (3 pcs, 1cm in the largest one), “RL” (3 pcs, 0.8cm in the largest one), “LM” (3 pcs, 0.9cm in the largest one) and “LL” (3 pcs, 1cm in the largest one).	SS1019210	442163
3406988	1957-06-09	M	DI024781	Prostate cancer(전립선 암)	C61	2010-09-10	2020-05-14	2010-09-09	Prostate, biopsy	A1. Right medial: Benign prostatic tissue A2. Right lateral: Benign prostatic tissue, see note. B1. Left medial: Red core: Benign prostatic tissue Blue and yellow core: Adenocarcinoma with mucin pool formation, favoring mucinous carcinoma (core percentage volume: 5 %) B2. Left lateral: Benign prostatic tissue Note) ) The immunohistochemical stain results: cytokeratin (High MW): positive in basal …	The specimen consists of 24 elongated pieces of needle biopsied tissue from the prostate (RM; 6 pcs, 1.8cm, RL; 6 pcs, 1.7cm, LM; 6 pcs, 2cm, LL: 6 pcs, 1.5cm).	SS1042812	466477
3406988	1957-06-09	M	DI024781	Prostate cancer(전립선 암)	C61	2010-09-10	2020-05-14	2010-10-07	Prostate, retropubic radical prostatectomy	Prostate: Mucinous carcinoma, Gleason's score 8 (4+4), involving left lobe, with left capsular invasion without marginal involvement, and associated with 1) Intraglandular tumor volume: V3 (6cc) 2) Perineural invasion: Present Resection margins; Apex: Free of carcinoma Base: Free of carcinoma Vas deferens, right: Free of carcinoma Vas deferens, left: Free of carcinoma Seminal vesicle, right: Free…	The specimen submitted submitted fresh consists of a product of Da Vinci Robot assisted laparoscopic radical prostatectomy, including prostate (39.8gm, 5x3.4x2.7cm), attached bilateral seminal vesicles (right; 1 pcs, 1x0.5x3.4cm, left; 1 pcs, 1.7x1x1.6cm), attached bilateral vas deferentia (right; 1 pcs, 2x0.6cm, left; 1 pcs, 1.7x0.7cm) and multiple lumps of fibroadipose tissue, labelled “left ex…	SS1047316	471409
3411649	1938-03-10	M	DI024781	Prostate cancer(전립선 암)	C61	2009-06-12	2012-12-31	2009-06-17	Prostate, transurethral resection and biopsy	[Prostate, transurethral resection] Nodular hyperplasia [Prostate, biopsy] B1. Right medial: Yellow core: Adenocarcinoma, acinar type, Gleason score (5+5), core percentage volume: 100% Red core: Adenocarcinoma, acinar type, Gleason score (5+5), core percentage volume: 60% Blue core: Adenocarcinoma, acinar type, Gleason score (5+5), core percentage volume: 80% B2. Right lateral: Yellow core: Adeno…	The specimen consists of two parts. The first part consists of multiple chips of resected prostatic tissue, weighing 7gm in toto. The second part consists of 12 elongated pieces of needle biopsied tissue from the prostate, labeled as RM (3 pcs, 1.6cm in the largest one), RL (3 pcs, 2.1cm in the largest one), LM (3 pcs, 2.2cm in the largest one) and LL (3 pcs, 2cm in the largest one).	SS0926953	384621
3431844	1936-09-28	M	DI024781	Prostate cancer(전립선 암)	C61	2006-12-13	2019-08-24	2006-12-08	Prostate, bilateral, biopsy	Right medial: Adenocarcinoma, acinar type, Gleason's score 7(3+4), involving 50% of blue core and 40% of yellow coreRed: Benign prostatic tissueRight lateral: Adenocarcinoma, acinar type, Gleason's score 7(3+4), involving 5% of blue core, 30% of red core and 40% of yellow coreLeft medial: Adenocarcinoma, acinar type, Gleason's score 7(3+4), involving 90% of blue core and 90% of yellow coreRed: Be…	The specimen consists of 12 elongated pieces of needle biopsied tissue from the prostate, labelled as right medial (3 pcs, 2cm), right lateral (3 pcs, 1.3cm), left medial (3 pcs, 1.5cm) and left lateral (3 pcs, 1.7cm).	SS0643805	230124
3431844	1936-09-28	M	DI024781	Prostate cancer(전립선 암)	C61	2006-12-13	2019-08-24	2007-02-05	Prostate with both seminal vesicle and both vas deferentia, robot laparoscopic radical prostatectomy	Prostate: Adenocarcinoma, acinar type, Gleason's score 7 (3+4), involving both lobe, associated with	The specimen submitted in formalin consists of a product of robot laparoscopic radical prostatectomy	SS0704407	237902
3436827	1940-04-03	M	DI024781	Prostate cancer(전립선 암)	C61	2008-08-25	2020-05-22	2008-08-22	Prostate, biopsy	Right medial : Benign prostatic tissue Right lateral : Benign prostatic tissue Left medial : Benign prostatic tissue Left lateral : 1. Yellow core: Adenocarcinoma, acinar type, Gleason score 6(3+3), core percentage volume: 5%, see note. 2. Red core:Benign prostatic tissue 3. Blue core: Adenocarcinoma, acinar type, Gleason score 6(3+3), core percentage volume: 90%, see note. Note)1. Immunohistoche…	The specimen consists of 12 elongated pieces of needle biopsied tissue from the prostate (RM; 3 pcs, 1.5cm, RL; 3 pcs, 1.3cm, LM; 3 pcs, 1.4cm, LL: 3 pcs, 1.1cm).	SS0835276	328898
3436827	1940-04-03	M	DI024781	Prostate cancer(전립선 암)	C61	2008-08-25	2020-05-22	2009-10-28	Prostate, Robot assisted laparoscopic radical prostatectomy	Prostate: Adenocarcinoma, acinar type, Gleason score 6 (3+3), involving both lobes, with left capsular extension, and extension to the left lateral margin 1) Intraglandular tumor volume: V2 (1.152cc) 2) Prostatic intraepithelial neoplasia, high grade 3) Perineural invasion: Not identified Resection margins; Apex: Free of carcinoma Base: Extension of carcinoma Vas deferens, right: Free of carcinom…	The specimen submitted in formalin consists of a product of Robot assisted laparoscopic radical prostatectomy, including prostate gland with attached bilateral seminal vesicles and vas deferentia, four pieces of soft tissue, labelled "prostate lateral wall 1" (1 pcs, 0.5x0.4cm), "prostate lateral wall 2" (1 pcs, 1x0.5cm), "prostate posterior wall 1" (1 pcs, 1.2x0.5cm) and "prostate posterior wall…	SS0949175	406920
3450758	1936-10-11	M	DI024781	Prostate cancer(전립선 암)	C61	2006-02-17	2020-05-12	2006-02-16	Prostate, biopsy	Right : Adenocarcinoma, acinar type , Gleason score 8 (4+4), involving 3 out of 6 coresLeft : Adenocarcinoma, acinar type , Gleason score 8 (4+4), involving 1 out of 6 cores	The specimen consists of 12 elongated pieces of needle biopsied tissue from the prostate (Right: 6 pcs, 1.5cm, Left: 6 pcs, 0.8cm).	SS0605243	187602
3450758	1936-10-11	M	DI024781	Prostate cancer(전립선 암)	C61	2006-02-17	2020-05-12	2006-03-22	Prostate, radical prostatectomy	1. Adenocarcinoma, acinar type, Gleason score 7 (4+3), in the right peripheral zone extneding to the periporstatic fat tissue (intraglandular tumor volume: 1.49cc, V2) 2. Adenocarcinoma, acinar type, Gleason score 5(2+3), in the left transitional zone (intraglandular tumor volume: 3.23cc, V2), associated with severe form of nodular hyperplasia [Resection margin, apex] Free of carcinoma [Resection…	The specimen submitted fresh consists of a product of radical prostatectomy, including prostate (82gm, 6x4.7x4.2cm), attached bilateral seminal vesicles (right; 4x1.5cm, left; 3.5x2cm), attached bilateral vas deferentia (right; 2.7cm, left; 2.5cm), and multiple fragments of fibroadipose tissue, labelled as right external, right internal, right obturator, left external, left internal and left obtu…	SS0608787	191293
3456489	1938-12-15	M	DI024781	Prostate cancer(전립선 암)	C61	2006-03-29	2015-12-22	2006-03-27	Prostate, biopsy	A. Right : Adenocarcinoma, acinar type, Gleason’s score 7 (4+3) involving all cores (70%)B. Left : Adenocarcinoma, acinar type, Gleason’s score 6 (3+3) involving all cores (30%)	The specimen consists of multiple elongated pieces of needle biopsied tissue from the prostate (Right: 5 pcs, 2cm, Left: multiple pcs, 2cm).	SS0609867	193173
3456489	1938-12-15	M	DI024781	Prostate cancer(전립선 암)	C61	2006-03-29	2015-12-22	2006-04-27	Prostate, retropubic radical prostatectomy	Adenocarcinoma, mixed type, ductal (70%) and acinar (30%), Gleason score 9 (4+5), involving both lobes with extension to the capsule and lateral margin and associated with1)Intraglandular tumor volume: (29cc), V(3)2)Perineural invasionSeminal vesicle, right : Extension of carcinoma Seminal vesicle, left : Free of carcinomaResection marginVas deferens, right and left : Free of carcinoma Apex : Ext…	The specimen submitted fresh and in formalin consists of a product of retropubic radical prostatectomy, including prostate with bilateral seminal vesicles and vas deferentia, weighing 36gm in toto, and multiple lumps of fibroadipose tissue, labelled as right external iliac, right internal iliac, right obturator, left external iliac, left internal iliac and left obturator lymph nodes. The prostate…	SS0613513	197134
3477087	1948-01-14	M	DI024781	Prostate cancer(전립선 암)	C61	2005-02-28	2018-02-22	2017-05-26	Prostate, biopsy	A1. Right medial: Benign prostatic tissue A2. Right lateral: Benign prostatic tissue B1. Left medial: Benign prostatic tissue B2. Left lateral: Benign prostatic tissue	The specimen consists of 12 elongated pieces of needle biopsied tissue from the prostate (RM; 3 pcs, 2.0cm, RL; 3 pcs, 1.8cm, LM; 3 pcs, 1.5cm, LL; 3 pcs, 1.5cm).	SS1730308	1096700
3510890	1953-11-11	M	DI024781	Prostate cancer(전립선 암)	C61	2010-08-30	2020-05-22	2009-10-21	Prostate, biopsy	Right medial: Benign prostatic tissue Right lateral: Benign prostatic tissue Left medial: Benign prostatic tissue Left lateral: Blue core: Benign prostatic tissue Yellow core: Benign prostatic tissue Red core: Atypical small acinar proliferation (size: 600um), see note. Note) The immunohistochemical stain results: CK (High MW): negative in basal cells	The specimen consists of 12 elongated pieces of needle biopsied tissue from the prostate (RM; 3 pcs, 1.9cm, RL; 3 pcs, 1.2cm, LM; 3 pcs, 1.6cm, LL: 3 pcs, 2cm).	SS0947094	405430
3510890	1953-11-11	M	DI024781	Prostate cancer(전립선 암)	C61	2010-08-30	2020-05-22	2010-08-25	Prostate, biopsy	A1. Right medial: Benign prostatic tissue A2. Right lateral: Adenocarcinoma, acinar type, Gleason's score 6 (3+3), core percentage= less than 5% B1. Left medial: Benign prostatic tissue B2. Left lateral: Adenocarcinoma, acinar type, Gleason's score 6 (3+3), core percentage= less than 5%	The specimen consists of 30 elongated pieces of needle biopsied tissue from the prostate, labeled as “RM” (7 pcs, 1.2cm in the largest one), “RL” (8 pcs, 1.8cm in the largest one), “LM” (7 pcs, 1.6cm in the largest one) and “LL” (8 pcs, 1.7cm in the largest one).	SS1040928	465259
3510890	1953-11-11	M	DI024781	Prostate cancer(전립선 암)	C61	2010-08-30	2020-05-22	2010-09-14	Prostate, Robot assisted laparoscopic radical prostatectomy	Prostate: Adenocarcinoma, acinar type, Gleason score 7 (3+4), involving right lobe, with capsular extesion (left) and left margin extension, associated with 1) Tumor volume: V1 (0.4cc) 2) Prostatic intraepithelial neoplasia, high grade 3) Perineural invasion: Not identified 4) Lymphovascular invasion: Not identified Resection margins; Apex: Extension of carcinoma Base: Free of carcinoma Vas defer…	The specimen submitted submitted fresh consists of a product of Robot assisted laparoscopic radical prostatectomy, including prostate (32.5gm, 4.5x3.5x3.5cm), attached bilateral seminal vesicles (right; 1 pcs, 2x1x4cm, left; 1 pcs, 0.8x0.5x1.7cm), attached bilateral vas deferentia (right; 1 pcs, 0.8x0.6x1.1cm, left; 1 pcs, 2x0.8x4cm) and a lump of fibroadipose tissue, labelled "perivesical fat". …	SS1043658	467832
3546323	1940-08-19	M	DI024781	Prostate cancer(전립선 암)	C61	2010-04-02	2020-05-12	2010-04-01	Prostate, biopsy	Right medial: 1. Yellow core: Benign prostatic tissue 2. Red core: Benign prostatic tissue Adenocarcinoma, acinar type, Gleason score 6 (3+3), core percentage volume: 30% 3. Blue core: Benign prostatic tissue Right lateral: Benign prostatic tissue Left medial: Benign prostatic tissue Left lateral: 1. Yellow core: Atypical small acinar proliferation, favoring adenocarcinoma. 2. Red core: Atypical …	The specimen consists of 12 elongated pieces of needle biopsied tissue from the prostate (RM; 3 pcs, 1.4cm, RL; 3 pcs, 1.5cm, LM; 3 pcs, 1.3cm, LL: 3 pcs, 1.5cm).	SS1014669	437216
3546323	1940-08-19	M	DI024781	Prostate cancer(전립선 암)	C61	2010-04-02	2020-05-12	2010-04-14	Prostate with both seminal vesicles and vas deferentia, Da Vinci Robot assisted laparoscopic radical prostatectomy	Prostate: Adenocarcinoma, acinar type, Gleason score 6 (3+3), involving both lobes, with right posterior capsular extension, free lateral margin, and associated with, 1) Intraglandular tumor volume: V2 2) Prostatic intraepithelial neoplasia, high grade Resection margins: apex: Free of carcinoma bladder base: Free of carcinoma vas deferentia, both: Free of carcinoma Seminal vesicles, both: Free of…	The specimen submitted in formalin consists of a product of Da Vinci Robot assisted laparoscopic radical prostatectomy, including prostate, attached bilateral seminal vesicles and vasa deferentia and multiple lumps of fibroadipose tissue, labelled " The prostate weighs 40.4gm and measures 4.4x3x2.5cm. The right seminal vesicle measures 1.3x0.6x2.7cm and the right vas deferens measures 1.9cm in le…	SS1016876	438628
3546323	1940-08-19	M	DI024782	Prostate cancer, S/P(전립선 암, 수술후 상태)	C61	2016-01-05	2017-02-20	2010-04-01	Prostate, biopsy	Right medial: 1. Yellow core: Benign prostatic tissue 2. Red core: Benign prostatic tissue Adenocarcinoma, acinar type, Gleason score 6 (3+3), core percentage volume: 30% 3. Blue core: Benign prostatic tissue Right lateral: Benign prostatic tissue Left medial: Benign prostatic tissue Left lateral: 1. Yellow core: Atypical small acinar proliferation, favoring adenocarcinoma. 2. Red core: Atypical …	The specimen consists of 12 elongated pieces of needle biopsied tissue from the prostate (RM; 3 pcs, 1.4cm, RL; 3 pcs, 1.5cm, LM; 3 pcs, 1.3cm, LL: 3 pcs, 1.5cm).	SS1014669	437216
3546323	1940-08-19	M	DI024782	Prostate cancer, S/P(전립선 암, 수술후 상태)	C61	2016-01-05	2017-02-20	2010-04-14	Prostate with both seminal vesicles and vas deferentia, Da Vinci Robot assisted laparoscopic radical prostatectomy	Prostate: Adenocarcinoma, acinar type, Gleason score 6 (3+3), involving both lobes, with right posterior capsular extension, free lateral margin, and associated with, 1) Intraglandular tumor volume: V2 2) Prostatic intraepithelial neoplasia, high grade Resection margins: apex: Free of carcinoma bladder base: Free of carcinoma vas deferentia, both: Free of carcinoma Seminal vesicles, both: Free of…	The specimen submitted in formalin consists of a product of Da Vinci Robot assisted laparoscopic radical prostatectomy, including prostate, attached bilateral seminal vesicles and vasa deferentia and multiple lumps of fibroadipose tissue, labelled " The prostate weighs 40.4gm and measures 4.4x3x2.5cm. The right seminal vesicle measures 1.3x0.6x2.7cm and the right vas deferens measures 1.9cm in le…	SS1016876	438628
3613455	1944-10-02	M	DI024781	Prostate cancer(전립선 암)	C61	2009-01-21	2014-04-23	2009-01-15	Prostate, transurethral resection	Adenocarcinoma, acinar type, Gleason score 7 (3+4), involving 1 out of 155 chips, see note. Note) The immunohistochemical stain results: high molecular weight cytokeratin: negative	The specimen consists of multiple chips of resected prostatic tissue, weighing 25gm in toto.	SS0901543	354756
3613455	1944-10-02	M	DI024781	Prostate cancer(전립선 암)	C61	2009-01-21	2014-04-23	2009-01-28	Prostate, biopsy	A1. Right medial: Yellow core: Benign prostatic tissue Red core: Benign prostatic tissue Blue core: Benign prostatic tissue A2. Right lateral: Yellow core: Benign prostatic tissue Red core: Benign prostatic tissue Blue core: Benign prostatic tissue B1. Left medial: Yellow core: Benign prostatic tissue Red core: Benign prostatic tissue Blue core: Benign prostatic tissue B2. Left lateral: Yellow co…	The specimen consists of 12 elongated pieces of needle biopsied tissue from the prostate, labeled as RM (3 pcs, 1.7cm in the largest one), RL (3 pcs, 1.4cm in the largest one), LM (3 pcs, 2.2cm in the largest one) and LL (3 pcs, 1.7cm in the largest one).	SS0900103	353206
3613455	1944-10-02	M	DI024781	Prostate cancer(전립선 암)	C61	2009-01-21	2014-04-23	2009-05-26	Prostate, Robot assisted laparoscopic radical prostatectomy	Adenocarcinoma, acinar type, Gleason score 6 (3+3), confined to the left lobe and p rostatic capsule, clear lateral resection margin, and associated with 1) intraglandular tumor volume: V1 2) prostatic intraepithelial neoplasia, high grade 3) squamous metaplasia Resection margins: apex: Free of carcnoma bladder base: Free of carcnoma Seminal vesicles, both: Free of carcnoma Vas deferentia, both: …	The specimen submitted fresh consists of a product of Robot assisted laparoscopic radical prostatectomy, including a prostate (47.3gm, 5x4.7x3cm), bilateral seminal vesicles and vas deferentia (RS; 1.4x1x4.5cm, RV; 0.9x2cm, LS; 1.2x0.7x2.7cm, LV; 0.7x2.3cm) and a lump of fibroadipose tissue, labelled ‘periprostatic lymph node'. On section, it reveals white yellow solid parenchyma without definite…	SS0922974	378793
3614894	1950-12-17	M	DI024781	Prostate cancer(전립선 암)	C61	2011-11-23	2020-07-17	2011-11-17	Prostate, biopsy	A1. Right medial: 1. Yellow core: Adenocarcinoma, acinar type, Gleason score 6 (3+3), core percentage volume: 30% 2. Red core: Adenocarcinoma, acinar type, Gleason score 6 (3+3), core percentage volume: 60% 3. Blue core: Adenocarcinoma, acinar type, Gleason score 6 (3+3), core percentage volume: 20% A2. Right lateral: 1. Yellow core: Adenocarcinoma, acinar type, Gleason score 6 (3+3), core percen…	The specimen consists of 12 elongated pieces of needle biopsied tissue from the prostate (RM; 3 pcs, 1.3cm, RL; 3 pcs, 1.5cm, LM; 3 pcs, 1.6cm, LL: 3 pcs, 1.5cm).	SS1159872	560118
3614894	1950-12-17	M	DI024781	Prostate cancer(전립선 암)	C61	2011-11-23	2020-07-17	2011-12-02	Prostate, Da Vinci Robot assisted laparoscopic radical prostatectomy	Prostate: Adenocarcinoma, acinar type, Gleason score 6 (3+3), involving both lobes with left capsular extension and with left lateral margin extension and associated with 1) Intraglandular tumor volume: V2 1.16 (cc) 2) Perineural invasion: Present 3) Lymphovascular permeation: Not identified Resection margins; Apex: Free of carcinoma Base: Free of carcinoma Vas deferens, right: Free of carcinoma …	The specimen submitted fresh consists of a product of Da Vinci Robot assisted laparoscopic radical prostatectomy, including prostate (33gm, 4.5x3.2x3.3cm), attached bilateral seminal vesicles (right; 1 pcs, 1.3x0.5x3.5cm, left; 1 pcs, 1.8x0.7x2.8cm) and attached bilateral vas deferentia (right; 1 pcs, 0.9x2cm, left; 1 pcs, 0.8x2cm). It is sent for 24-hour formalin fixation. All the submitted tiss…	SS1162233	562168
3617014	1934-12-13	M	DI024781	Prostate cancer(전립선 암)	C61	2004-01-28	2013-11-08	2007-03-30	Prostate, biopsy	Right medial: Adenocarcinoma, acinar type, Gleason's score 7 (3+4), involving 2 out of 5 cores (tumor percentage volume: 50% and 10% of each green core) Right lateral: Adenocarcinoma, acinar type, Gleason's score 7 (3+4), involving 2 out of 3 cores (red core; tumor percentage volume: 25%, blue core; tumor percentage volume: 25%) Left medial: Benign prostatic tissue Left lateral: Benign prostatic …	The specimen consists of 16 elongated pieces of needle biopsied tissue from the prostate, labelled as right medial (5 pcs, 1cm), right lateral (3 pcs, 1.5cm), left medial (5 pcs, 1.6cm) and left lateral (3 pcs, 1cm).	SS0712609	247961
3617014	1934-12-13	M	DI024781	Prostate cancer(전립선 암)	C61	2004-01-28	2013-11-08	2007-04-18	Prostate, Robot assisted laparoscopic radical prostatectomy	Prostate: Adenocarcinoma, acinar type, Gleason score 9 (4+5) 1) involving right lobe 2) capaular extension 3) prostatic intraepithelial neoplasia, high grade 4) intraglandular tumor volume: 1.73cc, V2 Resection margin, apex: Free of carcinoma Resection margin, base: Free of carcinoma Seminal vesicle, right: Free of carcinoma Seminal vesicle, left: Free of carcinoma Vas deferens, right: Free of ca…	The specimen submitted fresh consists of a product of laparoscopic radical prostatectomy, including prostate and several lumps of fibroadipose tissue, labelled "right and left obturator, left external, perivesical fat". The prostate weighs 76gm and measures 5.5x5x4.5cm. The right seminal vesicle measures 3cm and the right vas deferens measures 3.5cm in length. The left seminal vesicle measures 2c…	SS0714326	249566
3617014	1934-12-13	M	DI024782	Prostate cancer, S/P(전립선 암, 수술후 상태)	C61	2011-11-18	2014-10-19	2007-03-30	Prostate, biopsy	Right medial: Adenocarcinoma, acinar type, Gleason's score 7 (3+4), involving 2 out of 5 cores (tumor percentage volume: 50% and 10% of each green core) Right lateral: Adenocarcinoma, acinar type, Gleason's score 7 (3+4), involving 2 out of 3 cores (red core; tumor percentage volume: 25%, blue core; tumor percentage volume: 25%) Left medial: Benign prostatic tissue Left lateral: Benign prostatic …	The specimen consists of 16 elongated pieces of needle biopsied tissue from the prostate, labelled as right medial (5 pcs, 1cm), right lateral (3 pcs, 1.5cm), left medial (5 pcs, 1.6cm) and left lateral (3 pcs, 1cm).	SS0712609	247961
3617014	1934-12-13	M	DI024782	Prostate cancer, S/P(전립선 암, 수술후 상태)	C61	2011-11-18	2014-10-19	2007-04-18	Prostate, Robot assisted laparoscopic radical prostatectomy	Prostate: Adenocarcinoma, acinar type, Gleason score 9 (4+5) 1) involving right lobe 2) capaular extension 3) prostatic intraepithelial neoplasia, high grade 4) intraglandular tumor volume: 1.73cc, V2 Resection margin, apex: Free of carcinoma Resection margin, base: Free of carcinoma Seminal vesicle, right: Free of carcinoma Seminal vesicle, left: Free of carcinoma Vas deferens, right: Free of ca…	The specimen submitted fresh consists of a product of laparoscopic radical prostatectomy, including prostate and several lumps of fibroadipose tissue, labelled "right and left obturator, left external, perivesical fat". The prostate weighs 76gm and measures 5.5x5x4.5cm. The right seminal vesicle measures 3cm and the right vas deferens measures 3.5cm in length. The left seminal vesicle measures 2c…	SS0714326	249566
3617243	1938-10-21	M	DI024781	Prostate cancer(전립선 암)	C61	2005-08-05	2017-06-15	2008-04-23	Prostate, biopsy	Right medial : Benign prostatic tissue Right lateral : Benign prostatic tissue Left medial : Benign prostatic tissue Left lateral : Benign prostatic tissue	The specimen consists of 12 elongated pieces of needle biopsied tissue from the prostate, labelled as right medial (3 pcs, 2.2cm), right lateral (3 pcs, 1.8cm), left medial (3 pcs, 1.6cm) and left lateral (3 pcs, 1.6cm).	SS0817019	308681
3617243	1938-10-21	M	DI024781	Prostate cancer(전립선 암)	C61	2005-08-05	2017-06-15	2018-07-09	Prostate, biopsy	A1. Right medial: Benign prostatic tissue A2. Right lateral: Benign prostatic tissue B1. Left medial: Benign prostatic tissue B2. Left lateral: Benign prostatic tissue C. Target: Benign prostatic tissue	The specimen consists of 13 elongated pieces of needle biopsied tissue from the prostate (RM; 3 pcs, 2cm, RL; 3 pcs, 1.7cm, LM; 2 pcs, 1.8cm, LL; 2 pcs, 1.4cm, target: 3 pcs, 1.8cm).	SS1843483
3631098	1940-08-19	M	DI024781	Prostate cancer(전립선 암)	C61	2005-07-11	2007-02-14	2006-09-29	Prostate, biopsy	Right medial: Chronic stromal and periductal inflammationRight lateral: Benign prostatic tissueLeft medial: Chronic stromal and periductal inflammationLeft lateral: Benign prostatic tissue	The specimen consists of 12 elongated pieces of needle biopsied tissue from the prostate, labelled as RM (A1; 3 pcs, 1.7cm), RL (A2; 3 pcs, 1.9cm), LM (B1; 3 pcs, 1.7cm) and LL (B2; 3 pcs, 1.7cm).	SS0634868	220727
3631098	1940-08-19	M	DI024781	Prostate cancer(전립선 암)	C61	2005-07-11	2007-02-14	2007-02-21	Prostate, biopsy	Prostate, transurethral resection: Nodular hyperplasia Prostate, biopsy; Right medial: Benign prost	The specimen consists of 2 parts. The first part consists of multiple chips of resected prostatic ti	SS0707252	241342
3681291	1938-03-20	M	DI024781	Prostate cancer(전립선 암)	C61	2005-05-09	2007-12-21	2007-06-26	Prostate, robot assisted laparoscopic radical prostatectomy	Prostate: Adenocarcinoma, acinar type, Gleason score 9 (5+4), involving both lobes, with capsular extension, and associated with 1. extension to periprostatic soft tissue and involvement of circumferential resection margins 2. intraglandular tumor volume: V3 (29.5 cc) 3. perineural invasion Resection margin, apex: Presence of carcinoma Resection margin, base: Presence of carcinoma Separately sent…	The specimen submitted fresh consists of a product of robot assisted laparoscopic radical prostatectomy, including prostate, multiple lumps of fibroadipose tissue, labeled "right external, left external, right obturator, left obturator and perivesical fat", two lumps of soft tissue, labeled "bladder neck, and left vas deferens". The prostate weighs 42gm and measures 5x4.5x3.5cm. The right seminal…	SS0724338	259963
3681291	1938-03-20	M	DI024782	Prostate cancer, S/P(전립선 암, 수술후 상태)	C61	2007-06-30	2007-11-22	2007-06-26	Prostate, robot assisted laparoscopic radical prostatectomy	Prostate: Adenocarcinoma, acinar type, Gleason score 9 (5+4), involving both lobes, with capsular extension, and associated with 1. extension to periprostatic soft tissue and involvement of circumferential resection margins 2. intraglandular tumor volume: V3 (29.5 cc) 3. perineural invasion Resection margin, apex: Presence of carcinoma Resection margin, base: Presence of carcinoma Separately sent…	The specimen submitted fresh consists of a product of robot assisted laparoscopic radical prostatectomy, including prostate, multiple lumps of fibroadipose tissue, labeled "right external, left external, right obturator, left obturator and perivesical fat", two lumps of soft tissue, labeled "bladder neck, and left vas deferens". The prostate weighs 42gm and measures 5x4.5x3.5cm. The right seminal…	SS0724338	259963
3708847	1940-10-22	M	DI024781	Prostate cancer(전립선 암)	C61	2011-09-30	2020-06-26	2011-09-26	Prostate, biopsy	A1. Right medial : 1. Yellow core: Benign prostatic tissue 2. Red core: Benign prostatic tissue 3. Blue core: Adenocarcinoma, acinar type, Gleason score 6 (3+3), core percentage volume: 10% A2. Right lateral : Benign prostatic tissue B1. Left medial : 1. Yellow core: Adenocarcinoma, acinar type, Gleason score 6 (3+3), core percentage volume: 10% 2. Red core: Benign prostatic tissue 3. Blue core: …	The specimen consists of 12 elongated pieces of needle biopsied tissue from the prostate (RM; 3 pcs, 1.2cm, RL; 3 pcs, 1.1cm, LM; 3 pcs, 1cm, LL: 3 pcs, 1.1cm).	SS1149935	548561
3708847	1940-10-22	M	DI024781	Prostate cancer(전립선 암)	C61	2011-09-30	2020-06-26	2011-11-23	Prostate, Robot assisted laparoscopic radical prostatectomy	Prostate: Adenocarcinoma, acinar type, Gleason's score 6 (3+3), involving both lobes, with left lateral capsular invasion and left lateral marginal involvement, , and associated with 1) Intraglandular tumor volume: V 2 (2cc) 2) Perineural invasion: Not identified 3) Lymphovascular invasion: Not identified Resection margins; - Apex: Free of carcinoma - Base: Free of carcinoma - Vas deferens, right…	The specimen submitted fresh consists of a product of Robot assisted laparoscopic radical prostatectomy, including prostate (27gm, 4.5x2.6x3.3cm), attached bilateral seminal vesicles (right; 1 pcs, 1x0.6x3.3cm, left; 1 pcs, 1.1x0.6x3cm) and attached bilateral vas deferentia (right; 1 pcs, 0.6x2cm, left; 1 pcs, 0.5x2.4cm). It is sent for 24-hour formalin fixation. On serial sections, it reveals mu…	SS1160083	559142
3709901	1936-05-14	M	DI024781	Prostate cancer(전립선 암)	C61	2009-03-02	2019-07-02	2009-02-23	Prostate, biopsy	Right medial : 1. Yellow core: Adenocarcinoma, acinar type, Gleason score 8(4+4), core percentage volume: 70% 2. Red core: Adenocarcinoma, acinar type, Gleason score 8(4+4), core percentage volume: 80% 3. Blue core: Adenocarcinoma, acinar type, Gleason score 8(4+4), core percentage volume: 100% Right lateral : 1. Yellow core: Adenocarcinoma, acinar type, Gleason score 8(4+4), core percentage volu…	The specimen consists of 12 elongated pieces of needle biopsied tissue from the prostate (RM; 3 pcs, 1.5cm, RL; 3 pcs, 1.6cm, LM; 3 pcs, 1.7cm, LL: 3 pcs, 1.5cm).	SS0908230	362609
3709901	1936-05-14	M	DI024781	Prostate cancer(전립선 암)	C61	2009-03-02	2019-07-02	2009-04-28	Prostate, Da Vinci Robot assisted laparoscopic radical prostatectomy	Adenocarcinoma, acinar type, Gleason score 9 (4+5), involving both lobes, extending prostatic capsule and lateral resection margin, and associated with 1) intraglandular tumor volume: V3 2) perineural invasion Resection margins: Apex: Extension of carcinoma Bladder base: Extension of carcinoma Soft tissue, labeled 'bladder neck', separately sent: Extension of carcinoma Seminal vesicles, both: Ext…	The specimen submitted in formalin consists of a product of Da Vinci Robot assisted laparoscopic radical prostatectomy, including prostate with attached left seminal vesicle and vas deferens, separately sent right seminal vesicle and vas deferens, a small fragment of pinkish tan soft tissue, labelled "bladder neck"(2x1.2cm), and five lumps of fibroadipose tissue, labelled 'periprostatic fat', 'ri…	SS0918160	372621
3720851	1929-08-14	M	DI024781	Prostate cancer(전립선 암)	C61	2005-09-02	2012-03-30	2006-09-24	Prostate, bilateral, biopsy	Right medial; 1. Red core: Benign prostatic tissue2. Yellow core: Benign prostatic tissue3. Blue core: Benign prostatic tissueRight latera; 1. Red core: Benign prostatic tissue2. Yellow core: Benign prostatic tissue3. Blue core: Benign prostatic tissueLeft medial; 1. Red core: Adenocarcinoma, acinar type, Gleason score 8 (4+4), core percentage volume : 30%2. Yellow core: Adenocarcinoma, acinar ty…	The specimen consists of 19 elongated pieces of needle biopsied tissue from the prostate, labelled as right medial (A1; 5 pcs, 1.8cm), right lateral (A2; 5 pcs, 2cm), left medial (B1; 4 pcs, 1.8cm) and left lateral (B2; 5 pcs, 1.5cm).	SS0633887	219185
3720851	1929-08-14	M	DI024781	Prostate cancer(전립선 암)	C61	2005-09-02	2012-03-30	2006-11-08	Prostate, Robot assisted laparoscopic radical prostatectomy	Adenocarcinoma, acinar type, Gleason's score 9 (4+5), involving the left lobe (less than a half) and left lateral resection margin and intraglandular tumor volume: V2Resection margins, apex, bladder and right and left vas deferens: Free of carcinomaSeminal vesicles, right and left: Free of carcinoma	The specimen submitted in formalin consists of a product of Robot assisted laparoscopic radical prostatectomy, including an entire prostate with attached right and left vasa deferentia and seminal vesicles, weighing 25.8gm altogether. The prostate measures 4.5x3.5x2.5cm. The right vas deferens measures 3cm in length and 0.7cm in diameter and the left vas deferens measures 2.5cm in length and 0.6c…	SS0639341	224641
3732064	1927-04-24	M	DI024781	Prostate cancer(전립선 암)	C61	2004-03-10	2007-03-27	2006-09-13	Prostate, transurethral resection	Benign nodular hyperplasia	The specimen consists of multiple chips of resected prostatic tissue, weighing 10.2gm in toto.	SS0632267	217616
3759274	1943-09-20	M	DI024781	Prostate cancer(전립선 암)	C61	2011-07-04	2020-05-15	2011-06-29	Prostate, biopsy	A1. Right medial: Yellow core: Benign prostatic tissue Red core: Benign prostatic tissue Blue core: Benign prostatic tissue A2. Right lateral: Yellow core: Benign prostatic tissue Red core: Adenocarcinoma, acinar type, Gleason score 6(3+3), core percentage volume: 30% Blue core: Benign prostatic tissue B1. Left medial: Benign prostatic tissue B2. Left lateral: Yellow core: Benign prostatic tissue…	The specimen consists of 12 elongated pieces of needle biopsied tissue from the prostate, labeled “RM” (3 pcs, 1.9cm in the largest one), “RL” (3 pcs, 1.8cm in the largest one), “LM” (3 pcs, 1.6cm in the largest one) and “LL” (3 pcs, 1.6cm in the largest one).	SS1133393	529957
3759274	1943-09-20	M	DI024781	Prostate cancer(전립선 암)	C61	2011-07-04	2020-05-15	2011-08-02	Prostate with both seminal vesicles and vas deferentia, Robot assisted laparoscopic radical prostatectomy	Prostate: Adenocarcinoma, acinar type, Gleason score 7 (3+4), involving both lobes, with capsular extension, and no extension to the lateral margin 1) Intraglandular tumor volume: V2 (2.8cc) 2) Prostatic intraepithelial neoplasia, high grade 3) Perineural invasion: Present Resection margins: apex: Free of carcinoma bladder base: Free of carcinoma Seminal vesicles, both: Free of carcinoma Vas defe…	The specimen submitted fresh consists of a product of Robot assisted laparoscopic radical prostatectomy, including prostate, bilateral seminal vesicles and vas deferentia. The prostate weighs 20gm and measures 4.2x3x3cm. The right seminal vesicle measures 1x0.8x2cm and the right vas deferens measures 0.6x1.6cm. The left seminal vesicle measures 1x0.7x3cm and the left vas deferens measures 0.6x1.6…	SS1139616	535668
3781207	1949-09-05	M	DI024781	Prostate cancer(전립선 암)	C61	2004-02-11	2006-09-11	2006-09-06	Prostate, transurethral resection	Benign prostatic tissue	The specimen consists of multiple chips of resected prostatic tissue, weighing 2gm in toto.	SS0631296	216850
3793201	1943-08-23	M	DI024781	Prostate cancer(전립선 암)	C61	2005-12-14	2005-12-14	2005-12-16	Prostate, biopsy	Right and left : Benign prostatic tissue	The specimen consists of 12 pieces of whitish needle biopsied tissue, clinically from the prostate.(R1; right lobe; 3 pieces, 1.3cm, R2; right lobe; 3 pieces, 1.8cm, L1; left lobe; 3 pieces, 1.1cm, L2; left lobe; 3 pieces, 1.4cm)	SS0537392
3793201	1943-08-23	M	DI024781	Prostate cancer(전립선 암)	C61	2005-12-14	2005-12-14	2007-07-02	Prostate, bilateral, biopsy	Right medial : Benign prostatic tissue Right lateral : Benign prostatic tissue Left medial : Benign prostatic tissue Left lateral : Benign prostatic tissue	The specimen consists of 12 elongated pieces of needle biopsied tissue from the prostate (RM; 3 pcs, 1.8cm, RL; 3 pcs, 1.8cm, LM; 3 pcs, 1.8cm, LL: 3 pcs, 1.7cm).	SS0726101
3793201	1943-08-23	M	DI024781	Prostate cancer(전립선 암)	C61	2005-12-14	2005-12-14	2008-11-25	Prostate, transurethral resection	Nodular hyperplasia	The specimen consists of multiple chips of resected prostatic tissue, weighing 10gm in toto.	SS0850357	345201
3794276	1930-09-06	M	DI024781	Prostate cancer(전립선 암)	C61	2006-04-24	2020-03-26	2006-04-17	Prostate, biopsy	Right : 1. Adenocarcinoma, acinar type , Gleason score 6 (3+3) , involving ( 1 ) out of (6 ) cores (core percentage volume: 80 %)2. Prostatic intraepithelial neoplasia, high gradeLeft : Benign prostatic tissue	The specimen consists of 12 elongated pieces of needle biopsied tissue from the right and left prostate, each measuring 1.5cm and 1.3cm in the largest one.	SS0612768	196519
3794276	1930-09-06	M	DI024781	Prostate cancer(전립선 암)	C61	2006-04-24	2020-03-26	2006-06-23	Prostate, radical prostatectomy	1. Adenocarcinoma, acinar type , Gleason score 3 (3+3) , involving right lobe, without extension to the prostatic capsule and the lateral resection margins, associated with severe nodular hyperplasia2. Intraglandular tumor volume: (0.75cc), V(1 ) [Resection margin, vas deferens, right] Free of carcinoma [Resection margin, vas deferens, left] Free of carcinoma [Resection margin, apex] Free of carc…	The specimen submitted fresh consists of a product of radical prostatectomy, including a prostate and attached bilateral seminal vesicles and vas deferentia, and multiple lumps of fibroadipose tissue labelled as right internal iliac, left internal iliac, right external iliac, left external iliac, right obturator, and left obturator lymph nodes. The prostate weighs 70gm and measures 6x5x4cm. The r…	SS0620380	204256
3797481	1947-01-12	M	DI024781	Prostate cancer(전립선 암)	C61	2011-09-07	2020-05-25	2011-09-26	Prostate, Robot assisted laparoscopic radical prostatectomy	Prostate: Adenocarcinoma, acinar type, Gleason score 7(3+4), involving both lobes with capsular extension and lateral margin extension and associated with 1) Intraglandular tumor volume: V2 (1.28cc) 2) Perineural invasion: Present 3) Lymphovascular permeation: Not identified 4) Prostatic intraepithelial neoplasia, high grade: Present Resection margins; Apex: Extension of carcinoma Base: Free of c…	The specimen submitted fresh consists of a product of Robot assisted laparoscopic radical prostatectomy, including prostate (29gm, 4x3.3x3.2cm), attached bilateral seminal vesicles (right; 1 pcs, 0.5x0.6x3cm, left; 1 pcs, 1x0.6x2.5cm) and attached bilateral vas deferentia (right; 1 pcs, 0.6x1.7cm, left; 1 pcs, 0.8x1.3cm). It is sent for 24-hour formalin fixation. All the submitted tissue are sent…	SS1149152	547236
3801659	1931-12-25	M	DI024781	Prostate cancer(전립선 암)	C61	2005-12-26	2011-12-30	2005-12-15	Prostate, biopsy	Prostate, biopsy :Right : Adenocarcinoma, acinar type , Gleason score 9 (5+4), involing all cores (tumor percentage volume : 80%)Left : Adenocarcinoma, acinar type , Gleason score 9 (5+4), involing all cores (tumor percentage volume : 70%)	The specimen consists of 12 elongated pieces of needle biopsied tissue from the prostate (Right: 6 pcs, 2cm, Left: 6 pcs, 2.5cm).	SS0537075	178062
3801659	1931-12-25	M	DI024781	Prostate cancer(전립선 암)	C61	2005-12-26	2011-12-30	2006-09-22	Prostate, radical prostatectomy	Adenocarcinoma, acinar type, Gleason score 9 (4+5), involving both lobes, with capsular extension and lateral margin exposure associated with 1) Intraglandular tumor volume: V3 2) Lymphovascular permeation 3) perinuclear invasion Resection margins;Base: Extension of carcinoma Apex: Free of carcinoma Vas deferens, right: Free of carcinomaVas deferens, left: Free of carcinoma[Seminal vesicle]Right:…	The specimen submitted fresh consists of a product of radical prostatectomy, including prostate (4.5x3x4cm), both adnexae and multiple lumps of fibroadipose tissue, labelled "right external iliac, left external iliac, right internal iliac, left internal iliac, right obturator, left obturator". The prostate and both adnexae totally weighs 32.5gm. The prostate enlarged. It is inked by black, blue, …	SS0632993	218157
3810288	1934-04-01	M	DI024781	Prostate cancer(전립선 암)	C61	2009-11-04	2020-06-16	2009-10-30	Prostate, biopsy	Right medial : Red core: Adenocarcinoma, acinar type, Gleason score 9(4+5), core percentage volume: 25% Yellow core: Adenocarcinoma, acinar type, Gleason score 9(4+5), core percentage volume: 10% Blue core: Adenocarcinoma, acinar type, Gleason score 9(4+5), core percentage volume: 10% Right lateral : Yellow core: Benign prostatic tissue Red core: Benign prostatic tissue Blue core: Adenocarcinoma,…	The specimen consists of 12 elongated pieces of needle biopsied tissue from the prostate (RM; 3 pcs, 1.8cm, RL; 3 pcs, 2.1cm, LM; 3 pcs, 1.8cm, LL: 3 pcs, 1.5cm).	SS0950355	408917
3810288	1934-04-01	M	DI024781	Prostate cancer(전립선 암)	C61	2009-11-04	2020-06-16	2010-04-13	Prostate, Da vinci robot assisted laparoscopic radical prostatectomy	Prostate: Status post-hormone ablasion therapy with near total regression effect Seminal vesicle, right: Free of carcinoma Vas deferens, right: Free of carcinoma Seminal vesicle, left: Free of carcinoma Vas deferens, left: Free of carcinoma Lymph nodes, right external (0/2) and left external (0/2); total (0/4): Free of carcinoma Soft tissue labeled as perivesicle fat and right obturator: Free of …	The specimen submitted in formalin consists of a product of Da vinci robot assisted laparoscopic radical prostectomy, including a prostate (28gm, 4x3x3cm) and bilateral seminal vesicles and vas deferentia (right seminal vesicle: 0.8x0.6x0.8cm, right vas: 1.1x0.3cm, left seminal vesicle: 0.9x0.6x1.3cm, left vas: 1.3x0.5cm), and multiple lumps of fibroadiposie tissue, labelled "perivesicle fat, rig…	SS1016357	438617
3810288	1934-04-01	M	DI024782	Prostate cancer, S/P(전립선 암, 수술후 상태)	C61	2010-07-22	2013-10-16	2009-10-30	Prostate, biopsy	Right medial : Red core: Adenocarcinoma, acinar type, Gleason score 9(4+5), core percentage volume: 25% Yellow core: Adenocarcinoma, acinar type, Gleason score 9(4+5), core percentage volume: 10% Blue core: Adenocarcinoma, acinar type, Gleason score 9(4+5), core percentage volume: 10% Right lateral : Yellow core: Benign prostatic tissue Red core: Benign prostatic tissue Blue core: Adenocarcinoma,…	The specimen consists of 12 elongated pieces of needle biopsied tissue from the prostate (RM; 3 pcs, 1.8cm, RL; 3 pcs, 2.1cm, LM; 3 pcs, 1.8cm, LL: 3 pcs, 1.5cm).	SS0950355	408917
3810288	1934-04-01	M	DI024782	Prostate cancer, S/P(전립선 암, 수술후 상태)	C61	2010-07-22	2013-10-16	2010-04-13	Prostate, Da vinci robot assisted laparoscopic radical prostatectomy	Prostate: Status post-hormone ablasion therapy with near total regression effect Seminal vesicle, right: Free of carcinoma Vas deferens, right: Free of carcinoma Seminal vesicle, left: Free of carcinoma Vas deferens, left: Free of carcinoma Lymph nodes, right external (0/2) and left external (0/2); total (0/4): Free of carcinoma Soft tissue labeled as perivesicle fat and right obturator: Free of …	The specimen submitted in formalin consists of a product of Da vinci robot assisted laparoscopic radical prostectomy, including a prostate (28gm, 4x3x3cm) and bilateral seminal vesicles and vas deferentia (right seminal vesicle: 0.8x0.6x0.8cm, right vas: 1.1x0.3cm, left seminal vesicle: 0.9x0.6x1.3cm, left vas: 1.3x0.5cm), and multiple lumps of fibroadiposie tissue, labelled "perivesicle fat, rig…	SS1016357	438617
3822590	1932-10-04	M	DI024781	Prostate cancer(전립선 암)	C61	2006-09-27	2012-08-04	2006-09-23	Prostate, transurethral resection and biopsy	TUR: Benign nodular hyperplasia and chronic non-specific inflammationRight medial: Benign prostatic tissueRight lower: Adenocarcinoma, acinar type, Gleason's score 6(3+3), involving 1 out of 3 cores (blue core : 5%)Left medial: Sclerosing adenosisLeft lower: Sclerosing adenosis, see revised report.[Revised report]Left lower: Adenocarcinoma, acinar type, Gleason's score 6(3+3), involving 1 out of …	The specimen consists of 2 parts. The first part consists of multiple chips of resected prostatic tissue, weighing 6.4gm in toto. The second part consists of 13 elongated pieces of needle biopsied tissue from the prostate (RM; 3 pcs, 2.3cm, RL; 3 pcs, 2cm, LM; 4 pcs, 2.2cm, LL; 3 pcs, 1.8cm).	SS0633279	218965
3883048	1939-02-09	M	DI024781	Prostate cancer(전립선 암)	C61	2011-05-13	2017-01-02	2011-05-09	Prostate, biopsy	A1. Right medial: Yellow core: Adenocarcinoma, acinar type, Gleason score 6(3+3), core percentage volume: 70% Red core: Adenocarcinoma, acinar type, Gleason score 6(3+3), core percentage volume: 80% Blue core: Adenocarcinoma, acinar type, Gleason score 6(3+3), core percentage volume: 50% A2. Right lateral: Yellow core: Adenocarcinoma, acinar type, Gleason score 6(3+3), core percentage volume: 80%…	The specimen consists of 12 elongated pieces of needle biopsied tissue from the prostate (RM; 3 pcs, 1.8cm, RL; 3 pcs, 1.4cm, LM; 3 pcs, 2.2cm, LL: 3 pcs, 1.8cm).	SS1123549	518301
3883048	1939-02-09	M	DI024781	Prostate cancer(전립선 암)	C61	2011-05-13	2017-01-02	2011-06-21	Prostate, Da Vinci Robot assisted laparoscopic radical prostatectomy	Prostate: 1. Adenocarcinoma, acinar type, Gleason score 7 (4+3), involving both lobes, with both side posterior capsular extension and extension to the right anterior surgical resection margin 2. Post-androgenic effect with mild regression 1) Tumor volume: V3 (6.4cc) 2) Lymphovascular invasion: Not identified 3) Perineural invasion: Present ◇ Resection margins; Apex: Extension of carcinoma Base: …	The specimen submitted fresh consists of a product of Da Vinci Robot assisted laparoscopic radical prostatectomy, including prostate (20gm, 4x3x3.5cm), attached bilateral seminal vesicles (right; 1 pcs, 0.6x0.4x2cm, left; 1 pcs, cm), attached bilateral vas deferentia (right; 1 pcs, 0.6x1.1cm, left; 1 pcs, 0.5x1.3cm), separately sent right vas deferense (1.2x0.5cm) and two lumps of fibroadipose ti…	SS1131041	526199
3885507	1930-10-18	M	DI024781	Prostate cancer(전립선 암)	C61	2007-12-26	2011-08-24	2007-12-20	Prostate, bilateral, biopsy	Right medial : Yellow core: Adenocarcinoma, acinar type, Gleason score 8(4+4), core percentage volume: 50% Red core: Adenocarcinoma, acinar type, Gleason score 8(4+4), core percentage volume: 100% Blue core: Adenocarcinoma, acinar type, Gleason score 8(4+4), core percentage volume: 40% Right lateral : Yellow core: Adenocarcinoma, acinar type, Gleason score 8(4+4), core percentage volume: 100% Red…	The specimen consists of 12 elongated pieces of needle biopsied tissue from the prostate (RM; 3 pcs, 1.8cm, RL; 3 pcs, 2cm, LM; 3 pcs, 1.7cm, LL: 3 pcs, 1.8cm).	SS0747636	287134
3923351	1933-10-09	M	DI024781	Prostate cancer(전립선 암)	C61	2008-10-20	2009-09-18	2008-10-15	Prostate, biopsy	Right medial : Yellow core: Adenocarcinoma, acinar type, Gleason score 10(5+5), tumor percentage volume: 100% Red core: Adenocarcinoma, acinar type, Gleason score 10(5+5), tumor percentage volume: 100% Blue core: Adenocarcinoma, acinar type, Gleason score 10(5+5), tumor percentage volume: 90% Right lateral : Yellow core: Adenocarcinoma, acinar type, Gleason score 9(5+4), tumor percentage volume: …	The specimen consists of 12 elongated pieces of needle biopsied tissue from the prostate (RM; 3 pcs, 1.8cm, RL; 3 pcs, 2.2cm, LM; 3 pcs, 1.9cm, LL: 3 pcs, 1.9cm).	SS0844130	338850
3933268	1941-02-15	M	DI024781	Prostate cancer(전립선 암)	C61	2006-12-08	2013-05-10	2006-12-04	Prostate, biopsy	[Right middle]1. Red core: Adenocarcinoma, acinar type, Gleason score 6 (3+3), core percentage volume: 60 %2. Blue core: Adenocarcinoma, acinar type, Gleason score 6 (3+3), core percentage volume: 40 %3. Yellow core: Adenocarcinoma, acinar type, Gleason score 6 (3+3), core percentage volume: 70 %[Right lower] 1. Red core: Adenocarcinoma, acinar type, Gleason score 6 (3+3), core percentage volume:…	The specimen consists of 12 elongated pieces of needle biopsied tissue from the prostate, each labelled prostate A1 (3pcs, 1.7cm), prostate A2 (3 pcs, 1.8cm), prostate B1 (3pcs, 2.2cm) and prostate B2 (3pcs, 2.2cm).	SS0643206
3933268	1941-02-15	M	DI024781	Prostate cancer(전립선 암)	C61	2006-12-08	2013-05-10	2007-01-17	Prostate with both seminal vesicles and vas deferentia, radical retropubic prostatectomy	Adenocarcinoma, acinar type, Gleason's score 7 (3+4), involving both lobes with extension to the pro	The specimen submitted fresh consists of a product of radical retropubic prostatectomy, including pr	SS0701676	234536
3964000	1923-08-05	M	DI024781	Prostate cancer(전립선 암)	C61	2006-04-21	2008-12-24	2006-04-17	Prostate, transurethral resection of prostate	Adenocarcinoma, acinar type, Gleason score 4 (2+2), involving 4 out of 240chips	The specimen consists of multiple chips of resected prostatic tissue, weighing 21.3gm in toto.	SS0612399	195503
3975179	1951-05-15	M	DI024781	Prostate cancer(전립선 암)	C61	2009-06-17	2013-07-03	2009-06-17	Prostate, needle biopsy (전북대학교병원, S09-7829-#C, #D, #I, #K, #N, 5 Slide)	Prostate, right, needle biopsy: #D: Adenocarcinoma, acinar type, Gleason score 8(3+5), core percentage volume: 90% #I: Adenocarcinoma, acinar type, Gleason score 8(3+5), core percentage volume: 90% #N: Adenocarcinoma, acinar type, Gleason score 8(3+5), core percentage volume: 90% Prostate, left, needle biopsy: #K: Adenocarcinoma, acinar type, Gleason score 7(3+4), core percentage volume: 30% Mid …		SR0902247
3975179	1951-05-15	M	DI024781	Prostate cancer(전립선 암)	C61	2009-06-17	2013-07-03	2009-07-06	Prostate, Robot assisted laparoscopic radical prostatectomy	Prostate: Adenocarcinoma, acinar type, Gleason score 7 (3+4), involving both lobes, without capsular extension and associated with 1) Intraglandular tumor volume: V2 (1.65cc) 2) Perineural invasion : Present 3) Lymphvascular invasion : Not identifed Seminal vesicles, both: Free of carcinoma Resection margins, vas deferentia, both: Free of carcinoma Resection margins, apex and base: Free of carcin…	The specimen submitted fresh consists of a product of Robot assisted laparoscopic radical prostatectomy, including an entire prostate gland with bilateral seminal vesicles and vas deferentia and multiple lumps of fibroadipose tissue labelled as "perivesical fat, right external iliac, right obturator A, right obturator B, left external iliac A, left external iliac, B, left obturator A, left obtura…	SS0929651	385021
3975389	1934-04-26	M	DI024781	Prostate cancer(전립선 암)	C61	2010-03-12	2020-07-03	2010-03-08	Prostate, biopsy	A1. Right medial: Green core: Adenocarcinoma, acinar type, Gleason score 7 (3+4), core percentage volume: 40% Red core: Benign prostatic tissue Blue core: Benign prostatic tissue A2. Right lateral: Yellow core: Adenocarcinoma, acinar type, Gleason score 7 (3+4), core percentage volume: 50% Red core: Adenocarcinoma, acinar type, Gleason score 7 (4+3), core percentage volume: 5% Blue core: Benign p…	The specimen consists of 13 elongated pieces of needle biopsied tissue from the prostate, labeled as “RM” (4 pcs, 1.8cm in the largest one), “RL” (3 pcs, 1.9cm in the largest one), “LM” (3 pcs, 1.6cm in the largest one) and “LL” (3 pcs, 1.5cm in the largest one).	SS1010891	433113
3975389	1934-04-26	M	DI024781	Prostate cancer(전립선 암)	C61	2010-03-12	2020-07-03	2010-04-05	Prostate, Da Vinci Robot assisted laparoscopic radical prostatectomy	Prostate: Adenocarcinoma, acinar type, foamy variant, Gleason score 7 (4+3), involving right posteior lobe with right posterior capsular and resection margin involvement, and associated with 1) Intraglandular tumor volume: V2 (1.80cc) 2) Prostatic intraepithelial neoplasia, high grade 3) Perineural invasion: Present 4) Lymphovascular permeation: Not identified Seminal vesicles, right and left: Fr…	The specimen submitted in formalin consists of a product of Da Vinci Robot assisted laparoscopic radical prostatectomy, including an entire prostate gland, attached right vas deferens, left seminal vesicle and left vas deferens, separately sent right seminal vesicle and separately sent right vas deferens (1 pcs, 1.3x0.6cm) and attached vas deferentia and a lump of fibroadipose tissue labelled "pe…	SS1013048	434626
3993243	1956-02-02	M	DI024781	Prostate cancer(전립선 암)	C61	2010-09-27	2020-03-21	2010-09-28	Prostate, right 1 and 2, transrectal ultrasound guided prostate needle biopsy [EWHA Lab, S10-32739 RT 1, 2 (1 slide)]	Prostate, right 1, transrectal ultrasound guided prostate needle biopsy: Adenocarcinoma,acinar type, Gleason's score 8 (4+4), core percentage: 50% Prostate, right 2, transrectal ultrasound guided prostate needle biopsy: Adenocarcinoma,acinar type, Gleason's score 8 (4+4), core percentage: 60% [NOTE] 외부병원 (이화임상검사센터-강남자이비뇨기과병원)에서는 다음과 같이 진단받았습니다. Prostate, right 1, transrectal ultrasound guided pro…		SR1004493
3993243	1956-02-02	M	DI024781	Prostate cancer(전립선 암)	C61	2010-09-27	2020-03-21	2010-10-13	Prostate, Da Vinci Robot assisted laparoscopic radical prostatectomy	Prostate: Adenocarcinoma, acinar type, Gleason score 7 (3+4), involving right posterior lobe, with right posterior capsular involvement and clear resection margin, and associated with 1) Intraglandular tumor volume: V2 2) Perineural invasion: Not identified 3) Lymphovascular permeation: Not identified Seminal vesicle, right and left: Free of carcinoma Resection margin, apex and base: Free of carc…	Received fresh is Da Vinci Robot assisted laparoscopic radical prostatectomy specimen consisting of an entire prostate gland with bilateral seminal vesicles and vas deferentia, and lymph nodes (right external iliac, right obturator, and perivesical fat). The prostate gland weighs 27gm and measures 4.5x3x2.5cm. The right seminal vesicle measures 1.7x0.8x3.5cm and the attached right vas deferens me…	SS1048038	472913
4001650	1934-11-18	M	DI024781	Prostate cancer(전립선 암)	C61	2009-05-13	2012-03-29	2009-05-08	Prostate, biopsy	Right medial: Blue core: Benign prostatic tissue Uncolored cores: Adenocarcinoma, acinar type, Gleason score 7(3+4), core percentage volume: 5% Right lateral: Blue core: Benign prostatic tissue Uncolored cores: Adenocarcinoma, acinar type, Gleason score 7(4+3), core percentage volume: 10% Left medial: Blue cores: Adenocarcinoma, acinar type, Gleason score 9(4+5), core percentage volume: 90% Uncol…	The specimen consists of 14 elongated pieces of needle biopsied tissue from the prostate, labeled as RM (3 pcs, 1.5cm in the largest one), RL (3 pcs, 1.5cm in the largest one), LM (5 pcs, 2cm in the largest one) and LL (3 pcs, 1.8cm in the largest one).	SS0920512	376350
4001650	1934-11-18	M	DI024781	Prostate cancer(전립선 암)	C61	2009-05-13	2012-03-29	2009-06-18	Prostate, retropubic radical prostatectomy	Prostate: Adenocarcinoma, acinar type, Gleason score 7 (4+3), involving both lobes, with capsular extension, with extension to the lateral margin, with associated with 1) Prostatic intraepithelial neoplasia, high grade 2) Perineural invasion ; Present 3) Lymphovascular invasion : Not identified Resection margins: apex: Free of carcinoma bladder base: Extension of carcinoma Seminal vesicles, both:…	The specimen submitted fresh consists of a product of retropubic radical prostatectomy, including prostate, attached bilateral seminal vesicles, attached right vas deferens and separately sent left vas deferens and multiple lumps of fibroadipose tissue, labelled "right external iliac, right internal iliac, right obturator, left external iliac, left internal iliac and left obturator". The prostate…	SS0926503	382311
4018851	1946-05-25	M	DI024781	Prostate cancer(전립선 암)	C61	2008-09-10	2020-05-27	2008-09-05	Prostate, biopsy	Right medial : Benign prostatic tissue Right lateral : Benign prostatic tissue Left medial : Benign prostatic tissue Left lateral : Red core: Adenocarcinoma, acinar type, Gleason score 6(3+3), core percentage volume: 20% Blue core: Adenocarcinoma, acinar type, Gleason score 6(3+3), core percentage volume: 20% Yellow core: Benign prostatic tissue	The specimen consists of 12 elongated pieces of needle biopsied tissue from the prostate (RM; 3 pcs, 1.7cm, RL; 3 pcs, 1.5cm, LM; 3 pcs, 1.7cm, LL: 3 pcs, 1.3cm).	SS0838179	332121
4018851	1946-05-25	M	DI024781	Prostate cancer(전립선 암)	C61	2008-09-10	2020-05-27	2008-10-24	Prostate, Da Vinci Robot assisted laparoscopic radical prostatectomy	Prostate: Adenocarcinoma, acinar type, Gleason score 6(3+3), involving left lobe posterior side without capsular extenstion and clear lateral surgical resection margin and associated with 1) Intraglandular tumor volume: V1 (0.3cc) 2) Prostatic intraepithelial neoplasia, high grade 3) Lymphovascular permeation and perineural invasion: not identified Resection margins; Apex: Free of carcinoma Base:…	The specimen submitted fresh consists of a product of Da Vinci Robot assisted laparoscopic radical prostatectomy, including prostate (4x3.2x2.5cm), attached bilateral seminal vesicles (right; 3x1.7x0.5cm, left; 2.8x1.7x0.7cm), attached vasa deferentia (right; 2x0.7cm, left; 2.4x0.5cm), three pieces of soft tissue labelled as "right lateral" (0.2cm) and multiple lumps of fibroadipose tissue, label…	SS0843510	337212
4024254	1937-11-18	M	DI024781	Prostate cancer(전립선 암)	C61	2007-08-29	2011-04-19	2007-10-29	Prostate, retropubic radical prostatectomy	Status of post anti-androgen with residual adenocarcinoma, mixed (acinar and ductal) type, Gleason score 9 (5+4), and foamy histiocyte aggregation without viable tumor due to anti-androgen effect , involving both lobes, and extension to the capsule and lateral margin (1) Frequent lymphovascular permeation and neural and perineural invasion (2) Intraglandular tumor volume: 4.64cc, V3 Resection mar…	The specimen submitted fresh consists of a product of retropubic radical prostatectomy, including a prostate (3.8x3.5x2.7cm), right seminal vesicle (2x1.4cm), left seminal vesicle (2.4x1.5cm), right vas deferens (2.5x0.4cm), left vas deferens (3.4x0.4cm) and six lumps of fibroadipose tissue, labeled as right internal, left internal, right external, left external, right obturator and left obturato…	SS0739131	276541
4032045	1939-08-17	M	DI024781	Prostate cancer(전립선 암)	C61	2008-06-01	2008-06-01	2006-08-02	Urinary bladder, transurethral resection / Prostate, transurethral resection	Urinary bladder, transurethral resection ;A. Deep : Papillary transitional cell carcinoma, high-grade, invasive, see note.B. Main mass : Invasive papillary transitional cell carcinoma, high-gradeProstate, transurethral resection ;C. Prostate urethral mass : Papillary transitional cell carcinoma, high-grade, invasiveD. Main : Papillary transitional cell carcinoma, high-grade, invasiveNote) Deep bi…	The specimen consists of 3 parts. The first part consists of multiple pieces of resected tissue from the bladder, labelled as deep biopsy (multiple pcs, 2cc) and main mass (B1; multiple pcs, 3cc, B2; multiple pcs, 5cc). The second part consists of three pieces of resected prostatic urethral mass, measuring 1x0.7cm in the largest one. The third part consists of multiple chips of resected prostatic…	SS0626570	215475
4032045	1939-08-17	M	DI024781	Prostate cancer(전립선 암)	C61	2008-06-01	2008-06-01	2006-08-14	Urinary bladder, and prostate, radical cystectomy	Urinary bladder: Post-TUR status with residual papillary transitional cell carcinoma, high-grade with extension to the deep muscel (over half) and prostateProstate: Post-TUR status without residual carcinomaSeminal vesicle, right: Free of carcinomaSeminal vesicle, left: Free of carcinomaResection margins, urethra: Free of carcinomaureter, right: Free of carcinomaureter, left: Free of carcinomavas…	The specimen submitted fresh consists of a product of radical cystectomy, including urinary bladder, prostate, both seminal vesicle and vas deferentia and multiple lumps of fibroadipose tissue, labelled as lymph node right internal iliac, left internal iliac, right external iliac, left external iliac, right obturator and left obturator. The urinary bladder measures 10x8x3cm. The prostate measures…	SS0627847	215475
4040475	1937-01-04	M	DI024781	Prostate cancer(전립선 암)	C61	2007-03-19	2013-06-07	2007-03-12	Prostate, biopsy	1. Yellow core: Adenocarcinoma, acinar type, Gleason score 7 (4+3), core percentage volume: 20% 2. R	The specimen consists of 12 elongated pieces of needle biopsied tissue from the prostate (RM; 3 pcs,	SS0709847	244627
4040475	1937-01-04	M	DI024781	Prostate cancer(전립선 암)	C61	2007-03-19	2013-06-07	2007-04-19	Prostate, Robot assisted with laparoscopic radical prostectomy	Prostate: Resection margin, apex: Resection margin, bladder: Seminal vesicle, right: Seminal vesicle, left: Vas deferens, right: Vas deferens, left: Lymph nodes, perivesical fat (/), left external (/), left obturator (/) and right obturator and external (/):	The specimen submitted fresh consists of a product of Robot assisted with laparoscopic radical prostatectomy, including	SS0715562	250451
4043240	1949-06-06	M	DI024781	Prostate cancer(전립선 암)	C61	2011-02-07	2017-01-02	2011-01-31	Prostate, transurethral resection	Adenocarcinoma, acinar type, Gleason score 6 (3+3), involving 3 out of 51 chips, see note. Note) P63 면역조직화학염색으로 basal cell 소실을 확인하였습니다.	The specimen consists of multiple chips of resected prostatic tissue, weighing 7gm in toto.	SS1104772	496202
4043240	1949-06-06	M	DI024781	Prostate cancer(전립선 암)	C61	2011-02-07	2017-01-02	2011-04-08	Prostate, retropubic radical prostatectomy	Prostate: 1. Adenocarcinoma, acinar type, Gleason score 6 (3+3), involving rigtht lobes, without right capsular extension and no extension to the lateral surgical resection margin 2. Status post TUR with residual carcinoma 1) Tumor volume: V1 (less than 0.01cc) 2) Prostatic intraepithelial neoplasia, high grade 3) Lymphovascular invasion: Not identified 4) Perineural invasion: Not identified ◇ Re…	The specimen submitted fresh consists of a product of Robot assisted laparoscopic radical prostatectomy, including prostate (33.3gm, 5x4x2.5cm), attached bilateral seminal vesicles (right; 1 pcs, 1.5x0.7x3.5cm, left; 1 pcs, 1.2x1x3cm) and attached bilateral vas deferentia (right; 1 pcs, 0.5x1.2cm, left; 1 pcs, 0.5x2cm). It is sent for 24-hour formalin fixation. The surface of the prostate is smoo…	SS1117232	510948
4043240	1949-06-06	M	DI024782	Prostate cancer, S/P(전립선 암, 수술후 상태)	C61	2020-05-06	2020-05-06	2011-01-31	Prostate, transurethral resection	Adenocarcinoma, acinar type, Gleason score 6 (3+3), involving 3 out of 51 chips, see note. Note) P63 면역조직화학염색으로 basal cell 소실을 확인하였습니다.	The specimen consists of multiple chips of resected prostatic tissue, weighing 7gm in toto.	SS1104772	496202
4043240	1949-06-06	M	DI024782	Prostate cancer, S/P(전립선 암, 수술후 상태)	C61	2020-05-06	2020-05-06	2011-04-08	Prostate, retropubic radical prostatectomy	Prostate: 1. Adenocarcinoma, acinar type, Gleason score 6 (3+3), involving rigtht lobes, without right capsular extension and no extension to the lateral surgical resection margin 2. Status post TUR with residual carcinoma 1) Tumor volume: V1 (less than 0.01cc) 2) Prostatic intraepithelial neoplasia, high grade 3) Lymphovascular invasion: Not identified 4) Perineural invasion: Not identified ◇ Re…	The specimen submitted fresh consists of a product of Robot assisted laparoscopic radical prostatectomy, including prostate (33.3gm, 5x4x2.5cm), attached bilateral seminal vesicles (right; 1 pcs, 1.5x0.7x3.5cm, left; 1 pcs, 1.2x1x3cm) and attached bilateral vas deferentia (right; 1 pcs, 0.5x1.2cm, left; 1 pcs, 0.5x2cm). It is sent for 24-hour formalin fixation. The surface of the prostate is smoo…	SS1117232	510948
4044557	1941-06-03	M	DI024781	Prostate cancer(전립선 암)	C61	2006-08-09	2011-12-14	2006-08-07	Prostate, biopsy	Right lower : Adenocarcinoma, acinar type, Gleason score 7 (4+3), involving 3 out of 3 cores (core percentage volume ; yellow : 30%, red : 25%, black :10 %)Left : Adenocarcinoma, acinar type, Gleason score 7 (4+3), involving 1(red) out of 3 cores (core percentage volume ; 80%)	The specimen consists of 6 elongated pieces of needle biopsied tissue from the prostate (Right: 3 pcs, 1.8cm, Left: 3 pcs, 2cm).	SS0627061
4044557	1941-06-03	M	DI024781	Prostate cancer(전립선 암)	C61	2006-08-09	2011-12-14	2006-08-17	Prostate, transurethral resection	Adenocarcinoma, acinar type, Gleason score 9 (4+5), involving nearly all chips	The specimen consists of multiple chips of resected prostatic tissue, weighing 11.3gm in toto.	SS0628489	213719
4044557	1941-06-03	M	DI024781	Prostate cancer(전립선 암)	C61	2006-08-09	2011-12-14	2008-12-17	Prostate, transurethral resection	A. Prostate mass 1: Adenocarcinoma, acinar type, Gleason's score 9 (4+5) involving all chips B. Prostate mass 2: Adenocarcinoma, acinar type, Gleason's score 9 (4+5) involving all chips	The specimen consists of multiple pieces of resected prostatic tissue, labelld "prostate mass 1" (multiple pcs, 1.5cm in the largest one) and "prostate mass 2" (multiple pcs, 1.4cm in the largest one).	SS0854184	349416
4048122	1944-09-27	M	DI024781	Prostate cancer(전립선 암)	C61	2004-01-14	2010-01-13	2005-11-30	Testes, right and left, simple orchiectomy / Prostate, transurethral resection	Right and left testes : AtrophyProstate, right : Adenocarcinoma, acinar type, Gleason's score 9(5+4) in all 10 chipsProstate, left : Adenocarcinoma, acinar type, Gleason's score 9(5+4) in all 26 chipsProstate, medial lobe : Adenocarcinoma, acinar type, Gleason's score 9(5+4) in all 13 chips	The specimen submitted in formalin consists of two parts. The first part labelled "right and left testis" consists of two pieces of soft granular testis parenchyma (right; 9.6gm, 5x2.5x1.3cm, left; 7.7gm, 4x1.8x1.5cm). On section, the testes are unremarkable. The second part labelled "prostate" consists of multiple chips of grayish tan feathery and friable prostatic tissue, clinically labelled "r…	SS0535207	175710
4048122	1944-09-27	M	DI024781	Prostate cancer(전립선 암)	C61	2004-01-14	2010-01-13	2009-10-12	Prostate and urinary bladder, prostatectomy and cystectomy	◇ Prostate: Status post androgen ablation therapy with residual adenocarcinoma, acinar type, Gleason's score 9(5+4), partial regression, involving both lobes, with capsular and lateral resection margin extension and associated with 1) Intraglandular tumor volume: V3 2) Lymphovascular and perineural invasion: Present Resection margin, apex (urethra): Extension of carcinoma ◇ Urinary bladder: Metas…	The specimen submitted fresh consists of a product of cystectomy and prostatectomy, including a urinary bladder (9x9x3cm) and an attached prostate (3x4x3cm). The bladder has been previously bisected by the surgeon. It reveals a hematoma. On opening along the anterior wall of the bladder, there is a polypoid lesion admixed with blood clot at right anterior lateral wall, measuring 4x2.5x1.5cm. On s…	SS0946472	407492
4048137	1932-07-20	M	DI024781	Prostate cancer(전립선 암)	C61	2004-02-02	2006-12-01	2006-12-12	Prostate, transurethral resection	Nodular hyperplasia, benign	The specimen consists of multiple chips of resected prostatic tissue, weighing 17gm in toto.	SS0643991	229502
4054655	1945-03-06	M	DI024781	Prostate cancer(전립선 암)	C61	2006-06-30	2019-09-02	2006-06-26	Urinary bladder, transurethral resection/ Prostate, transurethral resection	Urinary bladder, transurethral resection :Stromal nodule Prostate, transurethral resection : Adenocarcinoma, acinar type , Gleason score 5 (3+2) , involving 2 of 50 chips, see noteNote) There is no basal layer demonstrated by negative result for high-molecular weight cytokeratin in cancer glands.	The specimen consists of a piece of cystoscopically tissue from the bladder, measuring 0.5x0.4cm. The specimen consists of multiple chips of resected prostatic tissue, weighing 12gm in toto.	SS0620940	204963
4054655	1945-03-06	M	DI024781	Prostate cancer(전립선 암)	C61	2006-06-30	2019-09-02	2006-11-06	Prostate, radical prostatectomy	Adenocarcinoma, acinar type, Gleason score 5 (3+2), involving both lobes, without capsular extension (Intraglandular tumor volume: 0.1cc, V1)[Resection margin, apex] Free of carcinoma[Resection margin, bladder base] Free of carcinoma [Resection margin, vas deferens, right] Free of carcinoma[Resection margin, vas deferens, left] Free of carcinoma[Seminal vesicle, right] Free of carcinoma[Seminal v…	The specimen submitted fresh consists of a product of prostate (24gm, 4x2.5x2.5cm), attached bilateral seminal vesicles (right; 3x1cm, left; 3x1.2cm), bilateral vas deferentia (right; 4cm, left; 3cm in length), and multiple fragments of fibroadipose tissue, labelled as right obturator, left obturator, right external, left external, right internal, left internal. On serial sections of the prostate…	SS0638998	224637
4054852	1943-07-30	M	DI024781	Prostate cancer(전립선 암)	C61	2010-06-16	2014-03-07	2010-06-11	Prostate, biopsy	A1. Right medial: Benign prostatic tissue A2. Right lateral: Yellow core: Adenocarcinoma, acinar type, Gleason score 6 (3+3), core percentage volume: 30% Red core: Adenocarcinoma, acinar type, Gleason score 6 (3+3), core percentage volume: 10% Blue core: Adenocarcinoma, acinar type, Gleason score 6 (3+3), core percentage volume: 80% B1. Left medial: Benign prostatic tissue B2. Left lateral: Benig…	The specimen consists of 12 elongated pieces of needle biopsied tissue from the prostate, labeled as “RM” (3 pcs, 1.8cm in the largest one), “RL” (3 pcs, 1.7cm in the largest one), “LM” (3 pcs, 1.4cm in the largest one) and “LL” (3 pcs, 1.2cm in the largest one).	SS1027375	451360
4054852	1943-07-30	M	DI024781	Prostate cancer(전립선 암)	C61	2010-06-16	2014-03-07	2010-06-29	Prostate, Da vinci robot assisted laparoscopic radical prostatectomy	Prostate: Adenocarcinoma, acinar type, Gleason's score 7 (3+4), involving right lobe with capsular invasion, and associated with 1) Intraglandular tumor volume: V2 (2cc) 2) Perineural invasion: Present Resection margins; Apex: Free of carcinoma Base: Free of carcinoma Vas deferens, right: Free of carcinoma Vas deferens, left: Free of carcinoma Seminal vesicle, right: Free of carcinoma Seminal ves…	The specimen submitted in formalin consists of a product of Da vinci robot assisted laparoscopic radical prostatectomy, including prostate (25.9gm, 4.6x3.1x2.7cm), attached right seminal vesicle (1x0.5x2.9cm) and right vas deferens (2x0.8cm), separately sent left seminal vesicle (0.9x0.6x4cm) and left vas deferens (2.7x0.6cm), and a lump of fibroadipose tissue, labeled "perivesical fat". It is se…	SS1029721	453024
4080094	1942-12-10	M	DI024781	Prostate cancer(전립선 암)	C61	2009-02-20	2015-04-03	2009-02-17	Prostate, biopsy	Right medial: 1. Benign prostatic tissue 2. Chronic nonspecific inflammation Right lateral: 1. Benign prostatic tissue 2. Chronic nonspecific inflammation Left medial: 1. Benign prostatic tissue 2. Chronic nonspecific inflammation Left lateral: Yellow core: Adenocarcinoma, acinar type, Gleason score 6 (3+3), (core percentage volume: 5%), see note. Red and blue core: 1. Benign prostatic tissue 2. …	The specimen consists of 12 elongated pieces of needle biopsied tissue from the prostate, labeled as RM (3 pcs, 1.7cm in the largest one), RL (3 pcs, 1.5cm in the largest one), LM (3 pcs, 2.5cm in the largest one) and LL (3 pcs, 2.2cm in the largest one).	SS0906648	360862
4080094	1942-12-10	M	DI024781	Prostate cancer(전립선 암)	C61	2009-02-20	2015-04-03	2009-03-27	Prostate, retropubic radical prostatectomy	Prostate: Prostate: Adenocarcinoma, acinar type, Gleason score 7 (4+3), involving left lobe, without capsular extension and clear lateral resection margin, and associated with 1) Intraglandular tumor volume: V1(0.5cc) 2) perineural invasion: not identified 3) lymphovascular permeation: not identified Resection margins; Apex: Free of carcinoma Base: Free of carcinoma Vas deferens, right: Free of c…	The specimen submitted in formalin consists of a product of Robot assisted laparoscopic radical prostatectomy, including prostate (5x5x3.8cm), attached bilateral seminal vesicles (right; 1 pcs, 2.5x1.8x0.3cm, left; 1 pcs, 3.2x1x0.8cm), attached bilateral vas deferens (right; 1 pcs, 3x0.5cm, left; 2.6x0.3cm) and multiple lumps of fibroadipose tissue, labelled as "periprostatic lymph node". The pro…	SS0913531	368020
4083348	1951-03-15	M	DI024781	Prostate cancer(전립선 암)	C61	2004-06-30	2006-05-24	2006-05-22	Prostate, gland, TURP and biopsy	A. Prostate, TURP : Nodular hyperplasiaB. Prostate, right and left, biopsy : Benign prostatic tissue	The specimen consists of multiple chips of resected prostatic tissue, weighing 48.6gm in toto. The specimen consists of 13 elongated pieces of needle biopsied tissue from the prostate, each measuring 1.7cm, 2cm, 1cm and 1.5cm in the largest one (Right 1: 3pcs, Right 2: 3pcs Left 1: 3pcs, Left 2: 4pcs).	SS0616997	201100
4090704	1938-09-13	M	DI024781	Prostate cancer(전립선 암)	C61	2004-01-12	2012-10-02	2011-04-25	Prostate, Robot assisted laparoscopic radical prostatectomy	Prostate: Postneoadjuvant hormaonal effect with residual adenocarcinoma, acinar type, Gleason's score 9 (5+4), involving entire prostate, minimal regressing, with multifocal capsular and marginal invasion, and associated with 1) Intraglandular tumor volume: V 3 (21cc) 2) Perineural invasion: Present 3) Prostatic intraepithelial neoplasia, high grade: Present Resection margins; - Apex: Free of car…	The specimen submitted fresh consists of a product of Robot assisted laparoscopic radical prostatectomy, including prostate (25gm, 4x3x3cm) and multiple lumps of fibroadipose tissue, labelled “right proximal external, right distal external, right obturator, left proximal external, left distal external and left obturator". It is sent for 24-hour formalin fixation. On axial sections, there are mult…	SS1120262	514279
4121325	1944-08-08	M	DI024781	Prostate cancer(전립선 암)	C61	2018-03-22	2020-06-08	2006-07-25	Prostate, transurethral resection	Nodular hyperplasia, benign	The specimen consists of multiple chips of resected prostatic tissue, weighing 9.3gm in toto.	SS0625271	210047
4121325	1944-08-08	M	DI024781	Prostate cancer(전립선 암)	C61	2018-03-22	2020-06-08	2018-03-20	Prostate, transrectal biopsy	A1. Right medial: Benign prostatic tissue A2. Right lateral: Benign prostatic tissue B1. Left medial: Blue core: Benign prostatic tissue Yellow core: Adenocarcinoma, acinar type, Gleason score 6(3+3), core percentage volume: 40% B2. Left lateral: Blue core: Benign prostatic tissue Yellow core: Adenocarcinoma, acinar type, Gleason score 6(3+3), core percentage volume: 10% C. Labeled 'target': Blue…	The specimen consists of 12 elongated pieces of needle biopsied tissue from the prostate, labeled "RM" (3 pcs, 2.0cm), "RL" (3 pcs, 2.0cm), "LM" (2 pcs, 0.9cm (red 없음)), "LL" (2 pcs, 1.5cm (red 없음)) and "target" (2 pcs, 1.2cm).	SS1818401
4121325	1944-08-08	M	DI024781	Prostate cancer(전립선 암)	C61	2018-03-22	2020-06-08	2018-05-11	Prostate gland, Robot assisted laparoscopic radical prostatectomy	Adenocarcinoma, acinar type, Gleason's score 6(3+3) 1) Tumor location: Less than one half of left lobe [Index tumor: left, volume (0.3 cc)] 2) Extraprostatic extension: Not identified 3) Intraglandular tumor volume: 1 (0.3 cc) 4) Perineural invasion: Present 5) Lymphovascular invasion: Not identified 6) Prostatic intraepithelial neoplasia, high grade: Not identified 7) Resection margins - Apex: F…	The specimen submitted fresh consists of a product of Robot assisted laparoscopic radical prostatectomy, including a prostate gland (13gm, 3.8x3x2.2cm), attached both seminal vesicles (right seminal vesicle: 2.5x0.7x0.5cm, left seminal vesicle: 2x0.6x0.5cm) and vasa deferentia (right vas: 0.9x0.4cm, left vas: 1x0.4cm). On axial sections, there are multiple ill-defined soft and solid yellowish les…	SS1829819	1197956
4122084	1931-03-19	M	DI024781	Prostate cancer(전립선 암)	C61	2011-03-28	2020-03-10	2011-03-23	Prostate, biopsy	A1. Right medial: Yellow core: Benign prostatic tissue Green core: Benign prostatic tissue Red core: Adenocarcinoma, acinar type, Gleason score 6 (3+3), core percentage volume: 40% A2. Right lateral: Yellow core: Benign prostatic tissue Green core: Benign prostatic tissue Red core: Benign prostatic tissue B1. Left medial: Yellow core: Adenocarcinoma, acinar type, Gleason score 6 (3+3), core perce…	The specimen consists of 12 elongated pieces of needle biopsied tissue from the prostate, labeled “RM” (3 pcs, 0.8cm in the largest one), “RL” (3 pcs, 1.6cm in the largest one), “LM” (3 pcs, 1.7cm in the largest one) and “LL” (3 pcs, 1.5cm in the largest one).	SS1114096	508293
4122084	1931-03-19	M	DI024781	Prostate cancer(전립선 암)	C61	2011-03-28	2020-03-10	2011-04-18	Prostate, Robot assisted laparoscopic radical prostatectomy	Prostate: Adenocarcinoma, acinar type, Gleason score 7 (4+3), involving right anterior and posterior and left anterior lobes, without capsular involvement and clear resection margin, and associated with 1) Intraglandular tumor volume: V2 2) Perineural invasion: Not identified 3) Lymphovascular permeation: Not identified Seminal vesicle, right and left: Free of carcinoma Resection margin, apex and…	Received in formalin is Robot assisted laparoscopic radical prostatectomy specimen consisting of a prostate (42.2gm, 4.6x3.5x3.7cm), attached right seminal vesicle (1.3x0.8x4.5cm) and attached right vas deferens (0.6x2cm), and attached left seminal vesicle (1.5x0.6x3cm)and attached left vas deferens (0.6x3cm). All the tumor mass is sent for mapping.	SS1118864	512449
4122084	1931-03-19	M	DI024782	Prostate cancer, S/P(전립선 암, 수술후 상태)	C61	2019-11-26	2019-11-27	2011-03-23	Prostate, biopsy	A1. Right medial: Yellow core: Benign prostatic tissue Green core: Benign prostatic tissue Red core: Adenocarcinoma, acinar type, Gleason score 6 (3+3), core percentage volume: 40% A2. Right lateral: Yellow core: Benign prostatic tissue Green core: Benign prostatic tissue Red core: Benign prostatic tissue B1. Left medial: Yellow core: Adenocarcinoma, acinar type, Gleason score 6 (3+3), core perce…	The specimen consists of 12 elongated pieces of needle biopsied tissue from the prostate, labeled “RM” (3 pcs, 0.8cm in the largest one), “RL” (3 pcs, 1.6cm in the largest one), “LM” (3 pcs, 1.7cm in the largest one) and “LL” (3 pcs, 1.5cm in the largest one).	SS1114096	508293
4122084	1931-03-19	M	DI024782	Prostate cancer, S/P(전립선 암, 수술후 상태)	C61	2019-11-26	2019-11-27	2011-04-18	Prostate, Robot assisted laparoscopic radical prostatectomy	Prostate: Adenocarcinoma, acinar type, Gleason score 7 (4+3), involving right anterior and posterior and left anterior lobes, without capsular involvement and clear resection margin, and associated with 1) Intraglandular tumor volume: V2 2) Perineural invasion: Not identified 3) Lymphovascular permeation: Not identified Seminal vesicle, right and left: Free of carcinoma Resection margin, apex and…	Received in formalin is Robot assisted laparoscopic radical prostatectomy specimen consisting of a prostate (42.2gm, 4.6x3.5x3.7cm), attached right seminal vesicle (1.3x0.8x4.5cm) and attached right vas deferens (0.6x2cm), and attached left seminal vesicle (1.5x0.6x3cm)and attached left vas deferens (0.6x3cm). All the tumor mass is sent for mapping.	SS1118864	512449
4154050	1930-11-16	M	DI024781	Prostate cancer(전립선 암)	C61	2005-12-23	2016-09-22	2005-12-20	Prostate, biopsy	Prostate, biopsy RIght : Benign prostatic tissueLeft : Adenocarcinoma, acinar type , Gleason score 6 (3+3) , involving 1 out of 6 cores (core percentage volume: 40 %)	The specimen consists of 12 elongated pieces of needle biopsied tissue from the prostate (Right: 6 pcs, 1.7cm, Left: 6 pcs, 1.2cm).	SS0537410	178351
4154050	1930-11-16	M	DI024781	Prostate cancer(전립선 암)	C61	2005-12-23	2016-09-22	2006-02-10	Prostate gland, retropubic radical prostatectomy	Adenocarcinoma, acinar type, Gleason’s score 7 (4+3) involving both lobes and extending to the prostate capsule but not exposure to the surgical resection margin, associated with1) tumor volume : V2 (2.3 cc)2) hign grade PIN3) perineural invasion◇ Seminal vesicle, right and left: Free of carcinoma◇ Resection margin, vas deferens, right and left: Free of carcinoma apex: Free of carcinomabladder ba…	The specimen submitted fresh consists of a product of retropubic radical prostatectomy, including prostate with attached bilateral seminal vesicle, weighing 31.7gm in toto and multiple lumps of fibroadipose tissue, labelled as "right obturator and right internal, left obturator, left internal and bladder neck". The prostate gland measures 4.5x4x2.5cm. The attached right and left seminal vesicle m…	SS0604183	184853
4158828	1939-09-17	M	DI024781	Prostate cancer(전립선 암)	C61	2009-10-12	2020-01-31	2009-10-08	Prostate, transurethral resection	Adenocarcinoma, acinar type, Gleason score 6 (3+3), involving 5 out of 50 of chips [Additional report] The immunohistochemical staining results of high molecular weight cytokeratin reveals loss of basal cell.	The specimen consists of multiple chips of resected prostatic tissue, weighing 8.3gm in toto.	SS0946115	403805
4158828	1939-09-17	M	DI024781	Prostate cancer(전립선 암)	C61	2009-10-12	2020-01-31	2010-06-24	Prostate, Robot assisted laparoscopic radical prostatectomy	Prostate: Adenocarcinoma, acinar type, Gleason score 6 (3+3), involving right lobe, without capsular or resection margin extension, and associated with 1) Intraglandular tumor volume: V1 (<0.1 cc) 2) Perineural invasion: Not identified 3) Lymphovascular permeation: Not identified Resection margins; Apex: Free of carcinoma Base: Free of carcinoma Vas deferens, right: Free of carcinoma Vas deferens…	The specimen submitted fresh consists of a product of Robot assisted laparoscopic radical prostatectomy, including prostate (16, 3.6x2.8x2.5cm), attached bilateral seminal vesicles (right; 1 pcs, 0.7x0.2x1.4cm, left; 1 pcs, 1.2x0.3x2.1cm), attached bilateral vas deferentia (right; 1 pcs, 2.8x0.5cm, left; 1 pcs, 1.5x0.7cm) and a lump of fibroadipose tissue, labelled "perivesical fat". It is sent f…	SS1028723	451531
4195713	1945-12-05	M	DI024781	Prostate cancer(전립선 암)	C61	2010-10-11	2020-05-12	2010-10-13	Prostate, needle biopsy [GCRL 조직병리, 2010-0152285 1), 2010-0152285 2) 허금식 (H-E stained slide; 2장)]	Prostate, needle biopsy: No1: Adenocarcinoma, acinar type, Gleason score 6(3+3), core percentage volume: 90% No2: Adenocarcinoma, acinar type, Gleason score 6(3+3), core percentage volume: 30% [NOTE] 외부병원 (녹십자-고려대학교의료원 안산병원) 에서는 다음과 같이 진단받았습니다. Prostate, needle biopsy: Adenocarcinoma, Gleason score 7 (4+3) (#1 and #2 specimens)		SR1004805
4195713	1945-12-05	M	DI024781	Prostate cancer(전립선 암)	C61	2010-10-11	2020-05-12	2010-10-25	Prostate with both seminal vesicles and vas deferentia, Robot assisted laparoscopic radical prostatectomy	Prostate: Adenocarcinoma, acinar type, Gleason score 6 (3+3), involving both lobes, with no capsular extension, and no extension to the lateral margin 1) Intraglandular tumor volume: V2 (2.76cc) 2) Prostatic intraepithelial neoplasia, high grade 3) Perineural invasion: Not identified Resection margins: apex: Presence of carcinoma bladder base: Free of carcinoma Seminal vesicles, both: Free of car…	The specimen submitted fresh consists of a product of Robot assisted laparoscopic radical prostatectomy, including prostate, bilateral seminal vesicles and vas deferentia and a lump of fibroadipose tissue, labeled "perivesical fat". The prostate weighs 27gm and measures 4x3.5x3cm. The right seminal vesicle measures 1.3x0.4x3.9cm and the right vas deferens measures 0.5x1.3cm. The left seminal vesi…	SS1050627	475746
4198186	1934-09-28	M	DI024781	Prostate cancer(전립선 암)	C61	2007-02-23	2020-02-21	2007-03-12	Prostate gland, Robot assisted laparoscopic radical prostatectomy	Adenocarcinoma, acinar type, Gleason score 6 (3+3), involving both lobes and confined to the prostat	The specimen submitted in formalin and fresh consists of a product of robot assisted laparoscopic ra	SS0709013	243131
4205291	1923-06-19	M	DI024781	Prostate cancer(전립선 암)	C61	2008-04-01	2008-07-13	2008-03-17	Prostate, cystoscopy	Adenocarcinoma, ductal type, Gleasons score 8(4+4) Note) Immunohistochemistry staining for PSA: Positive in tumor cells	The specimen consists of a piece of pinkish tan tissue, clinically from the prostate, measuring 0.7x0.6cm.	SS0810116
4205291	1923-06-19	M	DI024781	Prostate cancer(전립선 암)	C61	2008-04-01	2008-07-13	2008-04-07	Prostate, transurethral resection	A. Mass #1: Adenocarcinoma, ductal type, Gleasons score 8(4+4) B. Mass #2: Adenocarcinoma, ductal type, Gleasons score 8(4+4) C. Mass #3: Adenocarcinoma, ductal type, Gleasons score 8(4+4)	The specimen consists of multiple chips of resected prostatic tissue (mass #1; 2.5cc, mass #2; 3cc, mass #3; 2.0cc).	SS0813685	304551
4219539	1943-11-13	M	DI024781	Prostate cancer(전립선 암)	C61	2006-01-20	2019-08-06	2006-01-16	Prostate, biopsy	Right : Adenocarcinoma, acinar type, Gleason’s score 7 (4+ 3) involving all 4 cores Left: Adenocarcinoma, acinar type, Gleason’s score 7 (4+ 3) involving all 4 cores	The specimen consists of 8 elongated pieces of needle biopsied tissue from the right and left prostate, each measuring 1.3cm in the largest one.	SS0601344	182567
4219539	1943-11-13	M	DI024781	Prostate cancer(전립선 암)	C61	2006-01-20	2019-08-06	2009-05-19	Prostate, Robot assisted laparoscopic radical prostatectomy	Prostate: Status post-antiandrogen therapy with residual adenocarcinoma, acinar type, Gleason score 7 (3+4), minimal regression, involving both lobes, without capsular and the lateral margin extension, associated with 1) Intraglandular tumor volume: V2 (2.6cc) 2) No evidence of prostatic intraepithelial neoplasia, high grade 3) Perineural invasion: not identified Resection margin, apex: Free of c…	The specimen submitted fresh consists of a product of Robot assisted laparoscopic radcial prostatectomy, including a prostate gland, attached both seminal vesicles and vas deferentia, a piece of pinkish tan tissue, labeled as "left urethra" (0.8x0.5cm), and multiple lumps of fibroadipose tissue, labeled as "perivesicle fat, right external iliac, left external iliac, left obturator, left obturator…	SS0921448	376817
4221767	1943-12-06	M	DI024781	Prostate cancer(전립선 암)	C61	2005-04-20	2007-01-01	2006-02-23	Prostate, bilateral, transurethral resection/Lymph nodes, axillary, excision	Prostate, bilateral, transurethral resectionRight : Infiltrating urothelial carcinoma, involving 5 of 5 chips with lymphovascular invasionLeft : Infiltrating urothelial carcinoma, involving 5 of 6 chipsLymph nodes, axillary 1, 2, 3, excision : Metastatic carcinoma in 6 lymph nodes with perinodal soft tissue extensionCommnet ) The immunohistochemical stain results for PSA : negative	The specimen consists of 3 parts. The first part consists of multiple chips of resected prostatic tissue, clinically from the right lobe, weighing 1gm in toto. The second part consists of multiple chips of resected prostatic tissue, clinically from the left lobe, weighing 0.8gm in toto. The third part consists of three lumps of fibroadipose tissue, clinically labelled "axillary mass 1" (1.7x1.5x0…	SS0605963	188190
4225190	1932-08-08	M	DI024781	Prostate cancer(전립선 암)	C61	2006-01-27	2020-06-30	2006-01-19	Prostate, transurethral resection / Urinary bladder, biopsy	Prostate, transurethral resection :Adenocarcinoma, acinar type , Gleason score 6 (3+3) involving 3 chips out of 59 chipsUrinary bladder, biopsy: (1) Papillary transitional cell carcinoma, high grade(2) Transitional cell carcinoma, high grade, invasive(3) Transitional cell carcinoma, high grade, invasive(4) Transitional cell carcinoma in situ(5) Transitional cell carcinoma in situ (6) Free of tumo…	The specimen consists of 2 parts. The first part consists of multiple chips of resected prostatic tissue, weighing 12gm in toto. The second part consists of 7 pieces of pinkish tan tissue, clinically from the urinary bladder (0.3cm, 0.3cm, 0.3cm, 0.3cm, 0.3cm, 0.2cm and 0.2cm).	SS0601737	182853
4225190	1932-08-08	M	DI024781	Prostate cancer(전립선 암)	C61	2006-01-27	2020-06-30	2009-02-10	Prostate with bilateral seminal vesicles and vasa deferentia, radical prostectomy	Prostate: Status post-tranurethral resection with residual adenocarcinoma, acinar type , Gleason score 6 (3+3), involving right lobe, confined to the prostate, and associated with 1) Intraglandular tumor volume: V1 2) Prostatic intraepithelial neoplasia, high grade Resection margins: Apex: Free of carcinoma Base: Free of carcinoma Vas deferens, right: Free of carcinoma Vas deferens, left: Free of…	The specimen submitted fresh consists of a product of Da Vinci Robot assisted laparoscopic radical prostectomy, including a prostate, attached bilateral seminal vesicles and vas deferentia, separately sent right vas deferens and separately sent left seminal vesicle. The prostate weigh 41.7gm and measures 6.5x4.5x2cm. The attached right seminal vesicle measures 3.5x1.5x0.5cm and the right vas defe…	SS0905157	358338
4226051	1938-02-07	M	DI024781	Prostate cancer(전립선 암)	C61	2006-09-18	2011-12-23	2006-09-08	Prostate, biopsy	Right medial, red core: Benign prostatic tissueRight medial, yellow and blue cores: Adenocarcinoma, acinar, Gleason's score 9 (5+4) (yellow - 90%, blue - 50%)Right lateral: Adencoarcinoma, acinar, Gleason's score 9 (5+4), involving all 3 cores (yellow - 80%, blue - 80%, red - 80%)Left medial, yellow core: Adenocarcinoma, acinar, Gleason's score 9 (5+4) (10%)Left medial, red and blue cores: Benign…	The specimen consists of 12 elongated pieces of needle biopsied tissue from the prostate (RM; 3 pcs, 1.3cm, RL; 3 pcs, 2cm, LM; 3 pcs, 1cm, LL; 3 pcs, 0.7cm).	SS0631800	217525
4226051	1938-02-07	M	DI024781	Prostate cancer(전립선 암)	C61	2006-09-18	2011-12-23	2006-12-18	Prostate, Robot assisted laparoscopic radical prostatectomy	Adenocarcinoma, acinar type, Gleason score 9 (5+4), involving both lobes, with capsular extension ( posterior) and associated with 1) Intraglandular tumor volume: (0,8 cc), V(1) 2) Perineural invasionSeperately sent, labelled prostate: Involved by tumorSeperately sent, labelled prostate lateral wall: Free of carcinomaSeminal vesicle, right and left: Involved by tumorResection margin, vas deferens…	The specimen submitted in formalih consists of a product of radical prostatectomy, including a prostate, right and left vasa deferentia, right and left seminal vesicles, three pieces of fibroadipose tissue. The prostate measures 3.5x1.5x4.5cm. The right vas deferens measures 2cm in length and 0.5cm in diameter and the left vas deferens measures 2.5cm in length and 0.5cm in diameter. The right sem…	SS0643620	301776
4239411	1940-09-24	M	DI024781	Prostate cancer(전립선 암)	C61	2010-10-06	2020-05-22	2010-10-06	Prostate, biopsy	A1. Right medial: Benign prostatic tissue A2. Right lateral: Benign prostatic tissue B1. Left medial: Benign prostatic tissue B2. Left lateral: Benign prostatic tissue 1. Uncolored core 1: Adenocarcinoma, acinar type, Gleason score 7 (4+3), core percentage volume: 10% 2. Uncolored core 2: Benign prostatic tissue 3. Blue core: Benign prostatic tissue	The specimen consists of 12 elongated pieces of needle biopsied tissue from the prostate (RM; 3 pcs, 1.3cm, RL; 3 pcs, 1.5cm, LM; 3 pcs, 1.2cm, LL: 3 pcs, 1.2cm).	SS1047120	472546
4239411	1940-09-24	M	DI024781	Prostate cancer(전립선 암)	C61	2010-10-06	2020-05-22	2010-11-02	Prostate with both seminal vesicles and vas deferentia, Robot assisted laparoscopic radical prostatectomy	Prostate: Adenocarcinoma, acinar type, Gleason score 9 (4+5), confined to the left lobe, with capsular and the lateral margin extension (left posterior), associated with 1) Intraglandular tumor volume: V2 (2.6cc) 2) Perineural invasion: Present Resection margins: apex: Free of carcinoma bladder base: Free of carcinoma Seminal vesicles, both: Free of carcinoma Vas deferentia, both: Free of carcino…	The specimen submitted in formalin consists of a product of Robot assisted laparoscopic radical prostatectomy, including prostate (32.4gm, 4x3x2.5cm), bilateral seminal vesicles (right; 1.6x0.7x4.6cm, left; 1.5x0.4x4cm), bilateral vasa deferentia (right; 1.5x0.6cm, left; 2.2x0.6cm), separately submitted soft tissue, labelled "left lateral capsule" (1 pcs, 2.7x0.6cm) and a lump of fibroadipose tis…	SS1051725	477170
4239411	1940-09-24	M	DI024782	Prostate cancer, S/P(전립선 암, 수술후 상태)	C61	2011-01-30	2012-02-08	2010-10-06	Prostate, biopsy	A1. Right medial: Benign prostatic tissue A2. Right lateral: Benign prostatic tissue B1. Left medial: Benign prostatic tissue B2. Left lateral: Benign prostatic tissue 1. Uncolored core 1: Adenocarcinoma, acinar type, Gleason score 7 (4+3), core percentage volume: 10% 2. Uncolored core 2: Benign prostatic tissue 3. Blue core: Benign prostatic tissue	The specimen consists of 12 elongated pieces of needle biopsied tissue from the prostate (RM; 3 pcs, 1.3cm, RL; 3 pcs, 1.5cm, LM; 3 pcs, 1.2cm, LL: 3 pcs, 1.2cm).	SS1047120	472546
4239411	1940-09-24	M	DI024782	Prostate cancer, S/P(전립선 암, 수술후 상태)	C61	2011-01-30	2012-02-08	2010-11-02	Prostate with both seminal vesicles and vas deferentia, Robot assisted laparoscopic radical prostatectomy	Prostate: Adenocarcinoma, acinar type, Gleason score 9 (4+5), confined to the left lobe, with capsular and the lateral margin extension (left posterior), associated with 1) Intraglandular tumor volume: V2 (2.6cc) 2) Perineural invasion: Present Resection margins: apex: Free of carcinoma bladder base: Free of carcinoma Seminal vesicles, both: Free of carcinoma Vas deferentia, both: Free of carcino…	The specimen submitted in formalin consists of a product of Robot assisted laparoscopic radical prostatectomy, including prostate (32.4gm, 4x3x2.5cm), bilateral seminal vesicles (right; 1.6x0.7x4.6cm, left; 1.5x0.4x4cm), bilateral vasa deferentia (right; 1.5x0.6cm, left; 2.2x0.6cm), separately submitted soft tissue, labelled "left lateral capsule" (1 pcs, 2.7x0.6cm) and a lump of fibroadipose tis…	SS1051725	477170
4242957	1935-12-14	M	DI024781	Prostate cancer(전립선 암)	C61	2006-04-30	2013-09-23	2006-04-29	Prostate, transurethral resection	Adenocarcinoma, acinar type , Gleason score 6 (3+3) , involving 9 out of 53 chips	The specimen consists of multiple chips of resected prostatic tissue, weighing 8.3gm in toto.	SS0614430	197498
4242957	1935-12-14	M	DI024781	Prostate cancer(전립선 암)	C61	2006-04-30	2013-09-23	2006-09-29	Prostate, Da Vinci Robot assisted laparoscopic radical prostatectomy(grade II)	Focal residual adenocarcinoma, acinar type (transitional zone carcinoma), Gleason score 5 (2+3), associated with1) prostatic intraepithelial neoplasia, high grade2) confined to the right lobe, without capsular extension3) Intraglandular tumor volume: (0.1cc), V(1)Seminal vesicles, bilateral: Free of carcinomaResection margins, vas deference, bilateral: Free of carcinomaResection margins, apex and…	The specimen submitted fresh consists of a product of Robot assisted laparoscopic radical prostatectomy, including a prostate and attached bilateral seminal vesicles and vas deferentia. The prostate weighs 22gm and measures 4x4.5x2.5cm. The attached right seminal vesicle measures 3.3x1.5x1cm and the left seminal vesicle measures 2.5x1.3x0.3cm. The right vas deferens measures 3x0.5cm and the attac…	SS0633644	218968
4268159	1942-05-24	M	DI024781	Prostate cancer(전립선 암)	C61	2006-01-09	2020-01-28	2005-12-29	Prostate, biopsy	Prostate, biopsy :Right : Adenocarcinoma, acinar type , Gleason score 6 (3+3) , involving 2 out of 6 cores (core percentage volume: 10 %)Left : Benign prostatic tissue	The specimen consists of 12 elongated pieces of needle biopsied tissue from the prostate.(Right: 6 pcs, 1.7cm, Left: 6 pcs, 1.7cm).	SS0538786	180101
4268159	1942-05-24	M	DI024781	Prostate cancer(전립선 암)	C61	2006-01-09	2020-01-28	2006-02-22	Prostate, retropubic radical prostatectomy	Adenocarcinoma, acinar type, Gleason score 7 (3+4), associated with1) confined to the right lobe 2) pericapsular soft tissue extension3) Intraglandular tumor volume: 2.32 cc, V2 [Resection margin, apex] Free of carcinoma [Resection margin, bladder base] Free of carcinoma [Seminal vesicle, right] Free of carcinoma [Seminal vesicle, left] Free of carcinoma [Resection margin, vas deferens, right] Fr…	The specimen submitted fresh consists of a product of retropubic radical prostatectomy, including prostate(37gm, 5.3x3x3cm), attached bilateral seminal vesicles(right:2.2x1.5cm, left: 2.5x1.5cm), attached bilateral vas deferentia(right: 3cm, left: 2cm), and multiple fragment of fibroadipose tissue, labelled as "bladder neck, right obturator, left obturator, right internal, left internal, right ex…	SS0605728	187172
4274016	1934-10-01	M	DI024781	Prostate cancer(전립선 암)	C61	2008-07-30	2009-03-30	2008-07-25	Prostate, transurethral resection	Malignant mesenchymal tumor showing vague fascicular forming spindle cells with occasional bizarre nuclei and necrosis, most likely stromal sarcoma. Note) The immunohistochemical stain results: cytokeratin, PSA and desmin: negative smooth muscle actin: focal positive	The specimen consists of multiple chips of resected prostatic tissue, weighing 7.7gm in toto.	SS0830945	323819
4278035	1935-08-30	M	DI024781	Prostate cancer(전립선 암)	C61	2004-11-22	2013-05-22	2008-07-11	Prostate, transurethral resection	A. TURP: Ductal adenocarcinoma, Gleason score 8 (4+4). B. Prostatic urethra: Ductal adenocarcinoma, see note. Note) The immunohistochemical stain results: PSA: positive	The specimen consists of multiple chips of resected prostatic tissue (TURP; 8.3gm, prostatic urethra; 1.8gm).	SS0828181	320817
4278035	1935-08-30	M	DI024781	Prostate cancer(전립선 암)	C61	2004-11-22	2013-05-22	2010-12-24	Prostate, radical prostatectomy	Prostate: Post-androgenic effect with residual adenocarcinoma, ductal type, Gleason score 8 (4+4), involving both lobes, with right posterolateral capsular and resection margin involvement, and associated with 1) Intraglandular tumor volume: V1 (0.9 cc) 2) Perineural invasion: Not identified 3) Lymphovascular permeation: Not identified Resection margins; Apex: Free of carcinoma Base: Free of carc…	The specimen submitted fresh consists of a product of radical prostatectomy, including prostate (19gm, 3.7x3x2.5cm), attached left seminal vesicles (1 pcs, 0.4x0.5cm), attached bilateral vas deferentia (right; 1 pcs, 0.6x0.5cm, left; 1 pcs, 1x1x2cm) and multiple lumps of fibroadipose tissue, labelled "right external iliac, right obturator, left external iliac, left obturator and perivesical fat".…	SS1061642	488456
4278035	1935-08-30	M	DI024782	Prostate cancer, S/P(전립선 암, 수술후 상태)	C61	2013-03-27	2013-03-27	2008-07-11	Prostate, transurethral resection	A. TURP: Ductal adenocarcinoma, Gleason score 8 (4+4). B. Prostatic urethra: Ductal adenocarcinoma, see note. Note) The immunohistochemical stain results: PSA: positive	The specimen consists of multiple chips of resected prostatic tissue (TURP; 8.3gm, prostatic urethra; 1.8gm).	SS0828181	320817
4278035	1935-08-30	M	DI024782	Prostate cancer, S/P(전립선 암, 수술후 상태)	C61	2013-03-27	2013-03-27	2010-12-24	Prostate, radical prostatectomy	Prostate: Post-androgenic effect with residual adenocarcinoma, ductal type, Gleason score 8 (4+4), involving both lobes, with right posterolateral capsular and resection margin involvement, and associated with 1) Intraglandular tumor volume: V1 (0.9 cc) 2) Perineural invasion: Not identified 3) Lymphovascular permeation: Not identified Resection margins; Apex: Free of carcinoma Base: Free of carc…	The specimen submitted fresh consists of a product of radical prostatectomy, including prostate (19gm, 3.7x3x2.5cm), attached left seminal vesicles (1 pcs, 0.4x0.5cm), attached bilateral vas deferentia (right; 1 pcs, 0.6x0.5cm, left; 1 pcs, 1x1x2cm) and multiple lumps of fibroadipose tissue, labelled "right external iliac, right obturator, left external iliac, left obturator and perivesical fat".…	SS1061642	488456
4279494	1942-02-05	M	DI024781	Prostate cancer(전립선 암)	C61	2009-05-18	2020-04-08	2009-05-11	Prostate, biopsy	Right medial: Yellow core: Adenocarcinoma, acinar type, Gleason score (3+4), core percentage volume: 40% Red core: Adenocarcinoma, acinar type, Gleason score (4+4), core percentage volume: 60% Blue core: Adenocarcinoma, acinar type, Gleason score (3+4), core percentage volume: 50% Green core: Adenocarcinoma, acinar type, Gleason score (4+3), core percentage volume: 100% Right lateral: Yellow core…	The specimen consists of 13 elongated pieces of needle biopsied tissue from the prostate, labeled as RM (4 pcs, 1.8cm in the largest one), RL (3 pcs, 1.3cm in the largest one), LM (3 pcs, 1.5cm in the largest one) and LL (3 pcs, 1.4cm in the largest one).	SS0920974	376809
4279494	1942-02-05	M	DI024781	Prostate cancer(전립선 암)	C61	2009-05-18	2020-04-08	2009-06-09	Prostate, retropubic radical prostatectomy	Prostate: Adenocarcinoma, acinar type, Gleason score 7 (4+3), confined to the right lobe, without capsular extension with associated with 1) Intraglandular tumor volume: V2 2) Prostatic intraepithelial neoplasia, high grade 3) Lymphovascular invasion : Not identified 4) Perineural invasion : Not identified Resection margins: apex: Free of carcinoma bladder base: Free of carcinoma Seminal vesicles…	The specimen submitted fresh consists of a product of retropubic radical prostatectomy, including prostate, bilateral seminal vesicles and vas deferentia, a separately sent right seminal vesicle (0.8x0.5x2cm) and multiple lumps of fibroadipose tissue, labelled "right external iliac, right internal iliac, right obturator, left external iliac, left internal iliac and left obturator". The prostate w…	SS0925413	381406
4279494	1942-02-05	M	DI024782	Prostate cancer, S/P(전립선 암, 수술후 상태)	C61	2009-11-12	2009-11-12	2009-05-11	Prostate, biopsy	Right medial: Yellow core: Adenocarcinoma, acinar type, Gleason score (3+4), core percentage volume: 40% Red core: Adenocarcinoma, acinar type, Gleason score (4+4), core percentage volume: 60% Blue core: Adenocarcinoma, acinar type, Gleason score (3+4), core percentage volume: 50% Green core: Adenocarcinoma, acinar type, Gleason score (4+3), core percentage volume: 100% Right lateral: Yellow core…	The specimen consists of 13 elongated pieces of needle biopsied tissue from the prostate, labeled as RM (4 pcs, 1.8cm in the largest one), RL (3 pcs, 1.3cm in the largest one), LM (3 pcs, 1.5cm in the largest one) and LL (3 pcs, 1.4cm in the largest one).	SS0920974	376809
4279494	1942-02-05	M	DI024782	Prostate cancer, S/P(전립선 암, 수술후 상태)	C61	2009-11-12	2009-11-12	2009-06-09	Prostate, retropubic radical prostatectomy	Prostate: Adenocarcinoma, acinar type, Gleason score 7 (4+3), confined to the right lobe, without capsular extension with associated with 1) Intraglandular tumor volume: V2 2) Prostatic intraepithelial neoplasia, high grade 3) Lymphovascular invasion : Not identified 4) Perineural invasion : Not identified Resection margins: apex: Free of carcinoma bladder base: Free of carcinoma Seminal vesicles…	The specimen submitted fresh consists of a product of retropubic radical prostatectomy, including prostate, bilateral seminal vesicles and vas deferentia, a separately sent right seminal vesicle (0.8x0.5x2cm) and multiple lumps of fibroadipose tissue, labelled "right external iliac, right internal iliac, right obturator, left external iliac, left internal iliac and left obturator". The prostate w…	SS0925413	381406
4291881	1932-01-25	M	DI024781	Prostate cancer(전립선 암)	C61	2004-12-29	2018-10-05	2006-03-31	Prostate, biopsy	A : Adenocarcinoma, acinar type , Gleason score 7 (3+4) , involving (1 ) out of (6) cores (core percentage volume: 5 %)B : Adenocarcinoma, acinar type , Gleason score 9 (4+5) , involving (4 ) out of (6) cores (core percentage volume: 20, 20 70, and 90 %)	The specimen consists of 12 elongated pieces of needle biopsied tissue from the prostate (Right: 6 pcs, 2cm, Left: 6 pcs, 2cm).	SS0610626	193942
4291881	1932-01-25	M	DI024781	Prostate cancer(전립선 암)	C61	2004-12-29	2018-10-05	2006-05-15	Prostate, Da Vinci Robot assisted laparoscopic radical prostatectomy	1. Adenocarcinoma, acinar type , Gleason score 7 (3+4) , involving both lobes , with capsular extension and perineural inavasion 2. Intraglandular tumor volume: (5.97cc), V(3) [Seminal vesicle, right] Free of carcinoma [Seminal vesicle, left] Extension of carcinoma[Resection margin, vas deferens, right] Free of carcinoma [Resection margin, vas deferens, left] Free of carcinoma [Resection margin, …	The specimen submitted in formalin consists of a product of Da Vinci Robot assisted laparoscopic radical prostatectomy, including a prostate and attached bilateral seminal vesicles and vas deferentia. The prostate weighs 35.1gm and measures 3x3x2.5cm. The attached right seminal vesicle measures 3.3x1.5cm and the left seminal vesicle measures 2x1.2cm. The right vas deferens measures 1.5x0.3cm and …	SS0614861	198561
4291881	1932-01-25	M	DI024782	Prostate cancer, S/P(전립선 암, 수술후 상태)	C61	2011-09-21	2017-10-21	2006-03-31	Prostate, biopsy	A : Adenocarcinoma, acinar type , Gleason score 7 (3+4) , involving (1 ) out of (6) cores (core percentage volume: 5 %)B : Adenocarcinoma, acinar type , Gleason score 9 (4+5) , involving (4 ) out of (6) cores (core percentage volume: 20, 20 70, and 90 %)	The specimen consists of 12 elongated pieces of needle biopsied tissue from the prostate (Right: 6 pcs, 2cm, Left: 6 pcs, 2cm).	SS0610626	193942
4291881	1932-01-25	M	DI024782	Prostate cancer, S/P(전립선 암, 수술후 상태)	C61	2011-09-21	2017-10-21	2006-05-15	Prostate, Da Vinci Robot assisted laparoscopic radical prostatectomy	1. Adenocarcinoma, acinar type , Gleason score 7 (3+4) , involving both lobes , with capsular extension and perineural inavasion 2. Intraglandular tumor volume: (5.97cc), V(3) [Seminal vesicle, right] Free of carcinoma [Seminal vesicle, left] Extension of carcinoma[Resection margin, vas deferens, right] Free of carcinoma [Resection margin, vas deferens, left] Free of carcinoma [Resection margin, …	The specimen submitted in formalin consists of a product of Da Vinci Robot assisted laparoscopic radical prostatectomy, including a prostate and attached bilateral seminal vesicles and vas deferentia. The prostate weighs 35.1gm and measures 3x3x2.5cm. The attached right seminal vesicle measures 3.3x1.5cm and the left seminal vesicle measures 2x1.2cm. The right vas deferens measures 1.5x0.3cm and …	SS0614861	198561
4293771	1948-09-13	M	DI024781	Prostate cancer(전립선 암)	C61	2005-01-03	2006-03-22	2006-03-29	Prostate, transurethral resection and biopsy	TURP : Benign prostate hyperplasiaRight : No evidence of tumorLeft : No evidence of tumor	The specimen consists of 2 parts. The first one consists of multiple chips of pinkish gray and tan firm and rubbery prostatic tissue, weighing 17.5gm in toto.The second one consists of 12 pieces of whitish needle biopsied tissue, clinically from the prostate (right lobe; 6 pieces, 1.3cm, left lobe; 6 pieces, 1.8cm).	SS0610313	193438
4294891	1948-09-14	M	DI024781	Prostate cancer(전립선 암)	C61	2005-02-11	2013-12-06	2013-12-06	Prostate, retropubic radical prostatectomy	Prostate, retropubic radical prostatectomy : Post -TUR status without residual carcinoma (See SS05-02839 ; Adenocarcinoma, acinar type, Gleason's score 6(3+3)) [Resection margin, vas deferens, right] Free of carcinoma [Resection margin, vas deferens, left] Free of carcinoma [Resection margin, apex] Free of carcinoma [Resection margin, bladder base] Free of carcinoma [Seminal vesicle, right] Free …	The specimen submitted in formalin consists of a product of radical retropubic prostatectomy, including prostate, both attached seminal vesicles and vas deferentia, a seprately sent seminal vesicle(left) and six lumps of fibroadipose tissue, labelled "right external, right obturator, right internal iliac, left internal iliac, left external iliac and left obturator". The prostate with both seminal…	SS0608999	192076
4306071	1934-01-16	M	DI024781	Prostate cancer(전립선 암)	C61	2009-03-06	2020-06-01	2009-03-04	Prostate, biopsy	A1. Right medial: Red core: Adenocarcinoma, acinar type, Gleason score 9(4+5), core percentage volume: 80% Blue core: Adenocarcinoma, acinar type, Gleason score 9(4+5), core percentage volume: 80% Yellow core: Adenocarcinoma, acinar type, Gleason score 9(4+5), core percentage volume: 80% A2. Right lateral: Red core: Adenocarcinoma, acinar type, Gleason score 7(3+4), core percentage volume: 50% Ye…	The specimen consists of 13 elongated pieces of needle biopsied tissue from the prostate, labeled as RM (4 pcs, 0.6cm in the largest one), RL (3 pcs, 0.6cm in the largest one), LM (3 pcs, 0.7cm in the largest one) and LL (3 pcs, 0.8cm in the largest one).	SS0909823	364447
4306071	1934-01-16	M	DI024781	Prostate cancer(전립선 암)	C61	2009-03-06	2020-06-01	2009-04-08	Prostate, retropubic radical prostatectomy	Prostate: Status post androgen ablation therapy with residual adenocarcinoma, acinar type, Gleason score 7(4+3) (minimal regression), the third grade of Gleason score 5, involving both lobe posteroir side with capsular involvement and extension to the lateral resection margin and associated with 1) Intraglandular tumor volume: V2 2) perineural invasion: present 3) lymphovascular permeation: not i…	The specimen submitted fresh consists of a product of retropubic radical prostatectomy, including prostate (cm), attached bilateral seminal vesicles (right; 1 pcs, 3.5x1.5x1.2cm, left; 1 pcs, 1.6x1.8x1cm), attached bilateral vas deferens (right; 1 pcs, 1.2x3x0.5cm, left; ), separately sent two fragments of soft tissue, labelled as "specimen 5" (1 pcs, 0.3cm) and "rectum" (1 pcs, 1.7x0.8cm) and mu…	SS0914688	369248
4318982	1943-02-09	M	DI024781	Prostate cancer(전립선 암)	C61	2005-03-09	2020-02-18	2006-01-18	Prostate gland, radical prostatectomy	Adenocarcinoma, acinar type, Gleason's score 7 (3+4), confined to the right lobe, associated with 1) tumor volume: V2 (2cc)2) regression effect due to prior androgen ablation therapy 3) multifocal caseous granulamatous reactions, etiology unknown, non-infectious 4) marked atrophy in the remaining prostate◇ Seminal vesicle, right and left: Free of carcinoma ◇ vas deferens, right and left: Free of …	The specimen submitted fresh consists of a product of radical prostatectomy, including prostate with attached bilateral seminal vesicles and vas deferentia and multiple lumps of fibroadipose tissue, labelled as right external iliac, right obturator, right internal iliac, left external iliac, left obturator and left internal lymph nodes. The prostate with attached bilateral seminal vesicles and va…	SS0601374	181629
4329439	1929-04-10	M	DI024781	Prostate cancer(전립선 암)	C61	2005-04-06	2008-04-18	2006-04-14	Prostate, core biopsy	Right : Adenocarcinoma, acinar type , Gleason score 8 (4+4), involving 5 out of 12 coresLeft: Adenocarcinoma, acinar type , Gleason score 7 (3+4), involving 1 out of 9 cores	The specimen consists of multiple elongated pieces of needle biopsied tissue from the right and left prostate, each measuring 1.8cm and 1.3cm in the largest one.	SS0612371	195615
4330339	1926-08-08	M	DI024781	Prostate cancer(전립선 암)	C61	2005-04-08	2009-10-08	2009-08-18	Prostate, transurethral resection and biopsy	[Prostate, transurethral resection] Nodular hyperplasia, benign [Prostate, biopsy] Right medial : Benign prostatic tissue Right lateral : Benign prostatic tissue Left medial : Benign prostatic tissue Left lateral : Benign prostatic tissue	The specimen consists of 2 parts. The first part consists of multiple chips of resected prostatic tissue, weighing 13.2gm in toto. The second part consists of 12 elongated pieces of needle biopsied tissue from the prostate (RM; 3 pcs, 1.2cm, RL; 3 pcs, 1.5cm, LM; 3 pcs, 1.7cm, LL: 3 pcs, 1.8cm).	SS0937906	395171
4334093	1938-05-22	M	DI024781	Prostate cancer(전립선 암)	C61	2005-04-18	2013-07-08	2007-01-31	Prostate, robot assisted robot laparoscopic radical prostatectomy	1.Status post androgen blockade therapy 2. Adenocarcinoma, acinar type, Gleason score 8 (4+4), confi	The specimen submitted in formalin consists of robot assisted robot laparoscopic radical prostatecto	SS0702216	235816
4337935	1955-08-27	M	DI024781	Prostate cancer(전립선 암)	C61	2005-04-29	2005-09-16	2020-04-20	Prostate, biopsy	A1. Right medial: Benign prostatic tissue, see note A2. Right lateral: Benign prostatic tissue, see note B1. Left medial: Benign prostatic tissue, see note B2. Left lateral: Benign prostatic tissue, see note Note) The immunohistochemical stain results: CK (High MW): presence of basal cells P504s (AMACR): negative	The specimen consists of 12 elongated pieces of needle biopsied tissue from the prostate (RM; 3 pcs, 1.7cm, RL; 3 pcs, 1.4cm, LM; 3 pcs, 1.5cm, LL; 3 pcs, 1.6cm).	SS2022503
4345972	1941-12-08	M	DI024781	Prostate cancer(전립선 암)	C61	2009-05-04	2020-06-19	2006-05-30	Prostate, biopsy	A. Right : Benign prostatic tissue B. Left : Benign prostatic tissue	The specimen consists of multiple elongated pieces of needle biopsied tissue from the prostate, measuring 2.3cm and 1.8cm, respectively (right; multiple pcs, left; multiple pcs).	SS0617955	201437
4345972	1941-12-08	M	DI024781	Prostate cancer(전립선 암)	C61	2009-05-04	2020-06-19	2009-04-27	Prostate, biopsy	Right medial: Benign prostatic tissue Right lateral: Yellow core: Benign prostatic tissue Red core: Adenocarcinoma, acinar type, Gleason score 6 (3+3), core percentage volume: 40% Blue core: Adenocarcinoma, acinar type, Gleason score 7 (3+4), core percentage volume: 90% Left medial: Yellow core: Adenocarcinoma, acinar type, Gleason score 6 (3+3), core percentage volume: 20% Red core: Adenocarcino…	The specimen consists of 14 elongated pieces of needle biopsied tissue from the prostate, labeled as RM (3 pcs, 1.8cm in the largest one), RL (5 pcs, 1.5cm in the largest one), LM (3 pcs, 1.9cm in the largest one) and LL (3 pcs, 2.0cm in the largest one).	SS0918378	374138
4345972	1941-12-08	M	DI024781	Prostate cancer(전립선 암)	C61	2009-05-04	2020-06-19	2009-05-25	Prostate with both seminal vesicles and vas deferentia, retropubic radical prostatectomy	Prostate: Prostate: Adenocarcinoma, acinar type, Gleason score 7 (3+4), involving both lobes, with capsular and the lateral margin extension, associated with 1) Intraglandular tumor volume: V2 (1.9cc) 2) Prostatic intraepithelial neoplasia, high grade 3) Perineural invasion: Present Resection margins: apex: Free of carcinoma bladder base: Free of carcinoma Seminal vesicles, both: Free of carcinom…	The specimen submitted fresh consists of a product of Robot assisted laparoscopic radical prostatectomy, including prostate (20gm, 4.3x3x2.8cm), both seminal vesicles (right; 1x0.5x2.8cm, left; 2.2x0.5cm) and bilateral vasa deferentia (right; 2.5x0.5cm, left; 1.2x0.5x2.7cm), and a lump of fibroadipose tissue, labelled "peritoneal fat".All the submitted tissue are sent for tumor mapping.	SS0922532	378113
4371580	1922-05-05	M	DI024781	Prostate cancer(전립선 암)	C61	2005-11-21	2017-03-13	2005-11-18	Prostate, biopsy	Prostate, biopsy : Right and left : Benign prostatic tissue	The specimen consists of multiple elongated pieces of needle biopsied tissue from the prostate (Right: multiple pcs, 1.7cm, Left: 6 pcs, 1.3cm).	SS0533966	174442
4371863	1949-12-20	M	DI024781	Prostate cancer(전립선 암)	C61	2005-10-12	2015-11-12	2005-12-20	Prostate, transurethral resection / Prostate, core biopsy	Prostate, transurethral resection;Nodular hyperplasia, benignProstate, core biopsy;Right and left: Benign prostatic tissue	The specimen consists of 2 parts. The first one consists of multiple chips of pinkish gray and tan firm and rubbery prostatic tissue, weighing 35gm in toto.The second one consists of 10 pieces of whitish needle biopsied tissue, clinically from the prostate (right lobe; 5 pieces, 2.3cm), left lobe; 5 pieces, 1cm)	SS0537805	178691
4380910	1949-03-15	M	DI024781	Prostate cancer(전립선 암)	C61	2006-01-25	2013-05-14	2011-04-28	Prostate, right, needle biopsy (강동경희대학교병원, S11-04419 #C01, 1 H-E stained slide)	Prostate, right, needle biopsy (#C01): Adenocarcinoma, acinar type, Gleason score 8(4+4), core percentage volume: 80% [NOTE] 외부병원 (강동경희대학교병원) 에서는 다음과 같이 진단받았습니다. Prostate, righ, needle biopsy (#C): Adenocarcinoma, Gleason's 8(4+4), 70%		SR1102105
4380910	1949-03-15	M	DI024781	Prostate cancer(전립선 암)	C61	2006-01-25	2013-05-14	2011-05-30	Prostate with both seminal vesicles and vas deferentia, Robot assisted laparoscopic radical prostatectomy	Prostate: Adenocarcinoma, acinar type, Gleason score 7 (3+4), involving both lobes, without capsular extension, and no extension to the lateral margin 1) Intraglandular tumor volume: V2 (1.2cc) 2) Perineural invasion: Present Resection margins: apex: Free of carcinoma bladder base: Free of carcinoma Seminal vesicles, both: Free of carcinoma Vas deferentia, both: Free of carcinoma Lymph nodes, lef…	The specimen submitted fresh consists of a product of Robot assisted laparoscopic radical prostatectomy, including prostate, bilateral seminal vesicles and vas deferentia and multiple lumps of fibroadipose tissue, labeled "left proximal external, left distal external and left obturator". The prostate weighs 34.3gm and measures 4.8x3.5x3.5cm. The attached right seminal vesicle measures 1.5x1.5x2.5…	SS1126324	521221
4388485	1966-03-21	M	DI024781	Prostate cancer(전립선 암)	C61	2005-08-26	2007-01-31	2006-11-29	Prostate, bilateral, biopsy	Right medial: Benign prostatic tissueRight lateral: Benign prostatic tissueLeft medial: Benign prostatic tissueLeft lateral: Benign prostatic tissue	The specimen consists of 12 elongated pieces of needle biopsied tissue from the prostate, labelled as right medial (3 pcs, 1.9cm), right lateral (3 pcs, 1.7cm), left medial (3 pcs, 1.5cm) and left lateral (3 pcs, 2cm).	SS0642528
4399738	1934-05-15	M	DI024781	Prostate cancer(전립선 암)	C61	2006-10-12	2007-06-29	2006-10-10	Prostate, biopsy	Prostate, right medial lobe (yellow, blue and red): Adenocarcinoma, acinar type, Gleason's score 7 (3+4), involving 80% of each core Prostate, right lateral lobe (yellow, blue and red: Adenocarcinoma, acinar type, Gleason's score 7 (3+4), involving 80% of each core Prostate, left medial lobe (blue): Adenocarcinoma, acinar type, Gleason's score 8 (3+5), involving 30% of blue coreProstate, left med…	The specimen consists of 16 elongated pieces of needle biopsied tissue from the prostate, each labelled prostate A1 (3pcs, 2cm), prostate A2 (3 pcs, 1.5cm), prostate B1 (4pcs, 2cm), prostate B2 (3pcs, 1.6cm) and C (3pcs, 1.8cm).	SS0635735	221607
4402450	1936-05-11	M	DI024781	Prostate cancer(전립선 암)	C61	2005-10-13	2013-11-14	2006-07-04	Urinary bladder, biopsy / Prostate, transurethral resection	<Urinary bladder> A: Prostate ductal adenocarcinoma, Gleason score 8 (4+4) B: Prostate ductal adenocarcinoma, Gleason score 8 (4+4)<Prostate> C: Prostate ductal adenocarcinoma, Gleason score 8 (4+4)	The specimen submitted in formaline consist of two part. The first one consists of 2 pieces of cystoscopically biopsied tissue from the bladder, each measuring 0.6x0.5cm and 0.6x0.5cm. The second one consists of multiple chips of resected prostatic tissue, weighing 1.5gm in toto.	SS0622403	206971
4402450	1936-05-11	M	DI024781	Prostate cancer(전립선 암)	C61	2005-10-13	2013-11-14	2010-10-27	Prostate, transurethral resection	A. Labeled "A": Adenocarcinoma, acinar type, Gleason score 8 (4+4) , involving 25 out of 30 chips B. Labeled "B": Adenocarcinoma, acinar type, Gleason score 8 (4+4) , involving 25 out of 26 chips	The specimen consists of multiple chips of resected prostatic tissue (labeled A; 2.1gm, labeled B; 2.2gm).	SS1051489	477244
4403100	1929-07-12	M	DI024781	Prostate cancer(전립선 암)	C61	2005-09-30	2020-07-21	2006-01-17	Urinary bladder, transurethral resection / Prostate, transurethral resection	Urinary baldder : Papillary transitional cell carcinoma, low gradeProstate : Benign nodular hyperplasia	The specimen consists of 2 parts. The first part consists of a piece of whitish tissue, clinically from the urinary bladder, measuring 0.4cm. The second one consists of multiple chips of pinkish gray and tan firm and rubbery prostatic tissue, weighing 6.2gm in toto.	SS0601601	182658
4403100	1929-07-12	M	DI024781	Prostate cancer(전립선 암)	C61	2005-09-30	2020-07-21	2010-05-31	Prostate, biopsy	A1. Right medial: Benign prostatic tissue A2. Right lateral: Benign prostatic tissue B1. Left medial: Yellow core: Adenocarcinoma, acinar type, Gleason score 7(4+3), core percentage volume: 90% Red core: Adenocarcinoma, acinar type, Gleason score 7(4+3), core percentage volume: 80% Blue core: Adenocarcinoma, acinar type, Gleason score 7(4+3), core percentage volume: 70% B2. Left lateral: Yellow c…	The specimen consists of 12 elongated pieces of needle biopsied tissue from the prostate, labeled as “RM” (3 pcs, 1.2cm in the largest one), “RL” (3 pcs, 2cm in the largest one), “LM” (3 pcs, 1.2cm in the largest one) and “LL” (3 pcs, 1.7cm in the largest one).	SS1025323	448931
4403100	1929-07-12	M	DI024781	Prostate cancer(전립선 암)	C61	2005-09-30	2020-07-21	2010-06-24	Prostate, Robot assisted laparoscopic radical prostatectomy	Prostate: Adenocarcinoma, acinar type, Gleason score 7 (4+3), predominantly involving left lobe and focally right lobe, with left lateraloposterior capsular and left lateral resection margin involvement, and associated with 1) Intraglandular tumor volume: V2 2) Perineural invasion: Present 3) Lymphovascular permeation: Not identified Seminal vesicle, right: Free of carcinoma Seminal vesicle, left…	Received in formalin is Robot assisted laparoscopic radical prostatectomy specimen consisting of including an entire prostate gland (21.4gm, 3.6x2.4x2.5cm), bilateral seminal vesicles (right; 1x0.5x4cm, left; 1x0.7x2.5cm), bilateral vas deferentia (right; 1.8x0.7cm, left; 1.5x0.4cm) and multiple lumps of fibroadipose tissue labeled "perivesical fat, left external, left obturator proximal, left ob…	SS1028922	451838
4403310	1934-09-28	M	DI024781	Prostate cancer(전립선 암)	C61	2005-09-30	2017-10-31	2005-12-06	Prostate with both seminal vesicles and vas deferation, radical prostatectomy	Prostate with both seminal vesicles and vas deferation, radical prostatectomy :Adenocarcinoma, acinar type, Gleason's score 8 (3+5), involving both lobe with extension to the periprostatic fat tissue, associated with1) tumor volume : V2 (4.48cc)2) prostatic intraepithelial neoplasia, high-gradeResection margins,Apex : Presence of carciomaBase : Free of carcinomaSeminal vesicle, right : Free of ca…	The specimen submitted in formalin consists of a product of retropubic radical prostatectomy, including prostate, attached both seminal vesicles and vas deferentia, and multiple lumps of fibroadipose tissue, labelled "right external, right obturator, right internal, left external, left obturator, and left internal lymph nodes". The prostate with both attached seminal vesicles and vas deferentia w…	SS0535526	177518
4405658	1938-02-15	M	DI024781	Prostate cancer(전립선 암)	C61	2005-10-07	2012-06-26	2005-11-22	Prostate, radical prostatectomy with node dissection	Prostate, radical prostatectomy with node dissection : Adenocarcinoma, acinar type, Gleason score 7 (4+3), confined to the right lobe, with capsular extension, and extension to the lateral surginal margin assosiated with 1) Perineural invasion 2 ) suspicious of preoperative androgen ablation therapeutic regression effect 3) Intraglandular tumor volume: V2 (3 cc) Remaining prostate : 1. Marked atr…	The specmine submitted fresh consists of a product of radical prostatectomy, including prostate(4.5x4x3.7cm), right seminal vesicle(2.5x1x1cm), left seminal vesicle(2x1.5x1cm), right vas deferens(3.5x0.1cm), left vas deferens(3.5x0.6cm) and multiple lumps of fibroadipose tissue, labelled right and left obturator lymph node. The prostate and both seminal vesicle and vas deferens weighs 58.2gm. The…	SS0533841	173854
4413511	1934-10-03	M	DI024781	Prostate cancer(전립선 암)	C61	2005-10-26	2012-06-26	2005-12-29	Prostate with both seminal vesicles and vas deferentia, radical retroputic prostatectomy	Prostate with both seminal vesicles and vas deferentia, radical retroputic prostatectomy :Adenocarcinoma, acinar type , Gleason score 8 (4+4), involving the right lobe, confined to the prostate parenchyme, associated with1) Tumor volume : V1 (0.31cc) 2) Prostatic intraepithelial neoplasia, high-grade, see additional report.[Seminal vesicle, right] Free of carcinoma [Seminal vesicle, left] Free of…	The specimen submitted informalin consists of radical retroputic prostatectomy, including prostate, both attached seminal vesicles and vas deferentia and multiple lumps of fibroadipose tissue, labelled "right external iliac, right internal iliac, right obturator, left external iliac, left internal iliac, left obturator". Prostate measures 5x2.3x2cm and measures 35gm. Right seminal vesicle measure…	SS0538301	178827
4632029	1946-03-25	M	DI024781	Prostate cancer(전립선 암)	C61	2010-12-22	2020-02-28	2010-12-21	Prostate, biopsy	A1. Right medial: Yellow core: Adenocarcinoma, acinar type, Gleason score 6 (3+3), core percentage volume: 40%, see note. Uncolored cores: Benign prostatic tissue A2. Right lateral: Yellow core: Benign prostatic tissue Red core: Benign prostatic tissue Uncolored core: Benign prostatic tissue B1. Left medial: Yellow core: Benign prostatic tissue Red core: Benign prostatic tissue Uncolored core: Be…	The specimen consists of 12 elongated pieces of needle biopsied tissue from the prostate, labeled “RM” (3 pcs, 1cm in the largest one), “RL” (3 pcs, 1.2cm in the largest one), “LM” (3 pcs, 1cm in the largest one) and “LL” (3 pcs, 1cm in the largest one).	SS1060769	487970
4632029	1946-03-25	M	DI024781	Prostate cancer(전립선 암)	C61	2010-12-22	2020-02-28	2011-01-03	Prostate, Da Vinci Robot assisted laparoscopic radical prostatectomy	Prostate: Adenocarcinoma, acinar type, Gleason score 7 (3+4), confined to the right lobe, with right lateral capsular extension, but no extension to the lateral margin 1) Intraglandular tumor volume: V1 (0.7cc) 2) Lymphovascular invasion: Not identified 3) Perineural invasion: Not identified Resection margins; Apex: Extension of carcinoma Base: Free from tumor Vas deferens, right: Free from tumor…	The specimen submitted fresh consists of a product of Da Vinci Robot assisted laparoscopic radical prostatectomy, including prostate (36gm, 4.2x3.7x3cm), attached bilateral seminal vesicles (right; 1 pcs, 1.5x0.9x5.6cm, left; 1 pcs, 1.5x1.2x4.5cm) and attached bilateral vas deferentia (right; 1 pcs, 0.7x2cm, left; 1 pcs, 0.8x2cm). On axial sections, there are multiple ill-defined soft and solid y…	SS1063014	489789
5019520	1940-03-25	M	DI024781	Prostate cancer(전립선 암)	C61	2006-01-25	2020-03-12	2006-01-24	Prostate, biopsy	Right: Benign prostatic tissueLeft : Adenocarcinoma, acinar type , Gleason score 6 (3+3) , involving 2 out of 6 cores (core percentage volume: 90%), see noteNote) Immunohistochemical stain results of the tumor: HMWCK-negative	The specimen consists of 11 elongated pieces of needle biopsied tissue from the prostate (Right: 5 pcs, 1.7cm, Left: 6 pcs, 1.2cm).	SS0602254	183702
5019520	1940-03-25	M	DI024781	Prostate cancer(전립선 암)	C61	2006-01-25	2020-03-12	2006-03-08	Prostate, Da Vinci Robot assisted laparoscopic radical prostatectomy	Adenocarcinoma, acinar type, associated with 1) Gleason score 6 (3+3)2) involving both lobes3) capsular extension 4) Intraglandular tumor volume: (1.93 cc), V(2) [Resection margin, apex] Free of carcinoma [Resection margin, bladder base] Free of carcinoma[Resection margin, vas deferens, right] Free of carcinoma [Resection margin, vas deferens, left] Free of carcinoma [Seminal vesicle, right] Free…	The specimen submitted in formalin consists of a product of Da Vinci Robot assisted laparoscopic radical prostatectomy, including prostate (25gm, 4x3x1.7cm), attached bilateral seminal vesicles (right; 3.5x1cm, left; 3x1cm), and attached bilateral vas deferentia (right; 2.5cm, left; 3cm). The prostate is enlarged. Its capsular surface of prostate is ragged. On serial sections, it reveals vaguely …	SS0607178	188924
5019520	1940-03-25	M	DI024782	Prostate cancer, S/P(전립선 암, 수술후 상태)	C61	2017-02-11	2020-05-27	2006-01-24	Prostate, biopsy	Right: Benign prostatic tissueLeft : Adenocarcinoma, acinar type , Gleason score 6 (3+3) , involving 2 out of 6 cores (core percentage volume: 90%), see noteNote) Immunohistochemical stain results of the tumor: HMWCK-negative	The specimen consists of 11 elongated pieces of needle biopsied tissue from the prostate (Right: 5 pcs, 1.7cm, Left: 6 pcs, 1.2cm).	SS0602254	183702
5019520	1940-03-25	M	DI024782	Prostate cancer, S/P(전립선 암, 수술후 상태)	C61	2017-02-11	2020-05-27	2006-03-08	Prostate, Da Vinci Robot assisted laparoscopic radical prostatectomy	Adenocarcinoma, acinar type, associated with 1) Gleason score 6 (3+3)2) involving both lobes3) capsular extension 4) Intraglandular tumor volume: (1.93 cc), V(2) [Resection margin, apex] Free of carcinoma [Resection margin, bladder base] Free of carcinoma[Resection margin, vas deferens, right] Free of carcinoma [Resection margin, vas deferens, left] Free of carcinoma [Seminal vesicle, right] Free…	The specimen submitted in formalin consists of a product of Da Vinci Robot assisted laparoscopic radical prostatectomy, including prostate (25gm, 4x3x1.7cm), attached bilateral seminal vesicles (right; 3.5x1cm, left; 3x1cm), and attached bilateral vas deferentia (right; 2.5cm, left; 3cm). The prostate is enlarged. Its capsular surface of prostate is ragged. On serial sections, it reveals vaguely …	SS0607178	188924
5019767	1932-11-12	M	DI024781	Prostate cancer(전립선 암)	C61	2005-12-26	2016-09-05	2005-12-23	Prostate, biopsy	Prostate, biopsyRight : Adenocarcinoma, acinar type , Gleason score 8 (4+4) , involving all cores (core percentage volume: 80 %)Left : Adenocarcinoma, acinar type , Gleason score 8 (4+4) , involving all cores (core percentage volume: 60 %)	The specimen consists of 13 elongated pieces of needle biopsied tissue from the prostate (Right: 7 pcs, 1.2cm, Left: 6 pcs, 1.5cm).	SS0538119	179241
5019767	1932-11-12	M	DI024781	Prostate cancer(전립선 암)	C61	2005-12-26	2016-09-05	2006-09-19	Prostate, retropubic radical prostatectomy	Post biopsy status without residual obvious carcinoma but presumptive of total regression effect by preopereative anti-androgene administration, and associated with1) aggregates of foamy histiocytes around nerve plexus, probably regression effect of adenocarcinoma2) glandular fetalization, basal cell hyperplasia and squamous metaplasia in the normal transitional zone, effect of androgen ablation …	The specimen submitted in formalin consists of a product of retropubic radical prostatectomy, including a prostate gland with bilateral seminal vesicles and vas deferentia, and multiple lumps of fibroadipose tissue, labelled as right external iliac, left external iliac, right internal iliac, left internal iliac, right obturator, left obturator, and bladder neck. The prostate weighs 33.6gm and mea…	SS0632836	217857
5020405	1936-07-20	M	DI024781	Prostate cancer(전립선 암)	C61	2005-12-19	2008-03-31	2006-01-19	Prostate, Da Vinci Robot assisted laparoscopic radical prostatectomy	Adenocarcinoma, acinar type, Gleason's score 9(4+5), involving right and left lobe and associated with 1) tumor volume: V2 (4 cm3) , 2) periprostatic soft tissue extensionResection margins, apex, bladder, right and left vasa deferentia: Free of carcinomaBladder neck, separately sent: Free of carcinomaLeft seminal vesicle, separately sent: Free of carcinoma	The specimen submitted in formalin consists of a product of Da Vinci Robot assisted laparoscopic radical prostatectomy, including a prostate with attached right seminal vesicle, weighing 30.2gm. The prostate measures 4x4.2x3cm. On section, it reveals irregularly arraged nodular lesions in both right and left lobes. Separately sent are four pieces of pinkish tan soft tissue, labelled "bladder neck…	SS0602030	182856
5020405	1936-07-20	M	DI024782	Prostate cancer, S/P(전립선 암, 수술후 상태)	C61	2008-06-13	2010-04-27	2006-01-19	Prostate, Da Vinci Robot assisted laparoscopic radical prostatectomy	Adenocarcinoma, acinar type, Gleason's score 9(4+5), involving right and left lobe and associated with 1) tumor volume: V2 (4 cm3) , 2) periprostatic soft tissue extensionResection margins, apex, bladder, right and left vasa deferentia: Free of carcinomaBladder neck, separately sent: Free of carcinomaLeft seminal vesicle, separately sent: Free of carcinoma	The specimen submitted in formalin consists of a product of Da Vinci Robot assisted laparoscopic radical prostatectomy, including a prostate with attached right seminal vesicle, weighing 30.2gm. The prostate measures 4x4.2x3cm. On section, it reveals irregularly arraged nodular lesions in both right and left lobes. Separately sent are four pieces of pinkish tan soft tissue, labelled "bladder neck…	SS0602030	182856
5023827	1948-12-26	M	DI024781	Prostate cancer(전립선 암)	C61	2010-10-18	2015-06-17	2010-10-18	Prostate, transurethral resection	Adenocarcinoma, acinar type, Gleason score 5 (2+3), involving 1 out of 70 cores, see note. Note) The immunohistochemical staining results; High molecular weight cytokeratin: loss of basal cells (negative)	The specimen consists of multiple chips of resected prostatic tissue, weighing 16gm in toto.	SS1047669	472905
5023827	1948-12-26	M	DI024781	Prostate cancer(전립선 암)	C61	2010-10-18	2015-06-17	2011-02-11	Prostate, Robot assisted laparoscopic radical prostatectomy	Prostate: 1. Status hormone therapy with no residual carcinoma 2. Foreign body type giant cell reaction ◇ Resection margins; Apex: Free of carcinoma Base: Free of carcinoma Vas deferens, right: Free of carcinoma Vas deferens, left: Free of carcinoma Seminal vesicle, right: Free of carcinoma Seminal vesicle, left: Free of carcinoma ◇ 본 진단은 조직구축학적 검사 후 판독결과입니다.	The specimen submitted fresh consists of a product of Robot assisted laparoscopic radical prostatectomy, including prostate (35gm, 4.5x2.6x3.3cm), attached bilateral seminal vesicles (right; 1 pcs, 2x0.6x3.2cm, left; 1 pcs, 2x0.6x3.5cm) and attached bilateral vas deferentia (right; 1 pcs, 2.4x0.6cm, left; 1 pcs, 0.4x2cm).It is sent for 24-hour formalin fixation.The surface of the prostate is smoo…	SS1106478	498209
5024268	1938-11-10	M	DI024781	Prostate cancer(전립선 암)	C61	2006-01-09	2020-03-20	2005-12-31	Prostate, biopsy	Right : Adenocarcinoma, acinar type , Gleason score 6 (3+3) , involving (1 ) out of (4 ) cores (core percentage volume: 30 %) Left : Adenocarcinoma, acinar type , Gleason score 6 (3+3) , involving (2 ) out of (4 ) cores (core percentage volume: 70 %)	The specimen consists of 8 elongated pieces of needle biopsied tissue from the prostate (Right: 4 pcs, 1.5cm, Left: 4 pcs, 1.8cm).	SS0539128	180366
5024268	1938-11-10	M	DI024781	Prostate cancer(전립선 암)	C61	2006-01-09	2020-03-20	2006-02-14	Prostate, Da Vinci Robot assisted laparoscopic radical prostatectomy	Adenocarcinoma, acinar type, Gleason score 6 (3+3), associated with1) confined to the left lobe2) no capsular extension 3) intraglandular tumor volume: 1.83 cc, V2 [Seminal vesicle, left] Extension of carcinoma [Seminal vesicle, right] Free of carcinoma [Resection margin, vas deferens, right] Free of carcinoma [Resection margin, vas deferens, left] Free of carcinoma [Resection margin, apex] Free …	The specimen submitted fresh consists of a product of Da Vinci Robot assisted laparoscopic radical prostatectomy, including prostate(33.2gm, 4.5x3.2x3cm), attached bilateral seminal vesicles(right: 3x1cm, left: 3x1.2cm), attached bilateral vas deferentia(right:2.5cm, left:4cm), and a fragment of separately sent gray yellow fibrous soft tissue, labelled as No2(1x0.5cm). On serial sections, it reve…	SS0604705	186005
5025870	1955-03-25	M	DI024781	Prostate cancer(전립선 암)	C61	2011-08-08	2020-05-14	2011-08-05	Prostate, biopsy	A1. Right medial : Adenocarcinoma, acinar type, Gleason score 6 (3+3), involving 1 out of 3 cores, core percentage volume: 5%) A2. Right lateral : Adenocarcinoma, acinar type, Gleason score 6 (3+3), involving 3 out of 3 cores, core percentage volume: 10%), see note. B1. Left medial : Adenocarcinoma, acinar type, Gleason score 6 (3+3), involving 2 out of 3 cores, core percentage volume: 5%), see n…	The specimen consists of 12 elongated pieces of needle biopsied tissue from the prostate (RM; 3 pcs, 1.1cm, RL; 3 pcs, 1.1cm, LM; 3 pcs, 1.1cm, LL: 3 pcs, 1.2cm).	SS1140287	537812
5025870	1955-03-25	M	DI024781	Prostate cancer(전립선 암)	C61	2011-08-08	2020-05-14	2011-09-06	Prostate, Robot assisted laparoscopic radical prostatectomy	Prostate: Adenocarcinoma, acinar type, Gleason score 6(3+3), involving both lobes without capsular extension and clear resection margin, and associated with 1) Intraglandular tumor volume: V2 (1.6cc) 2) Perineural invasion: Not identified 3) Lymphovascular permeation: Not identified 4) Prostatic intraepithelial neoplasia, high grade: Present Resection margins; Apex: Free of carcinoma (safety marg…	The specimen submitted -- consists of a product of Robot assisted laparoscopic radical prostatectomy, including prostate (38gm, 4x3x3cm), attached bilateral seminal vesicles (right; 1 pcs, 1.5x0.8x3.5cm, left; 1 pcs, 1.8x0.7x4cm) and attached bilateral vas deferentia (right; 1 pcs, 0.7x1.2cm, left; 1 pcs, 0.8x1.5cm). It is sent for 24-hour formalin fixation. All the submitted tissue are sent for …	SS1145882	543130
5025870	1955-03-25	M	DI024782	Prostate cancer, S/P(전립선 암, 수술후 상태)	C61	2017-05-20	2017-05-20	2011-08-05	Prostate, biopsy	A1. Right medial : Adenocarcinoma, acinar type, Gleason score 6 (3+3), involving 1 out of 3 cores, core percentage volume: 5%) A2. Right lateral : Adenocarcinoma, acinar type, Gleason score 6 (3+3), involving 3 out of 3 cores, core percentage volume: 10%), see note. B1. Left medial : Adenocarcinoma, acinar type, Gleason score 6 (3+3), involving 2 out of 3 cores, core percentage volume: 5%), see n…	The specimen consists of 12 elongated pieces of needle biopsied tissue from the prostate (RM; 3 pcs, 1.1cm, RL; 3 pcs, 1.1cm, LM; 3 pcs, 1.1cm, LL: 3 pcs, 1.2cm).	SS1140287	537812
5025870	1955-03-25	M	DI024782	Prostate cancer, S/P(전립선 암, 수술후 상태)	C61	2017-05-20	2017-05-20	2011-09-06	Prostate, Robot assisted laparoscopic radical prostatectomy	Prostate: Adenocarcinoma, acinar type, Gleason score 6(3+3), involving both lobes without capsular extension and clear resection margin, and associated with 1) Intraglandular tumor volume: V2 (1.6cc) 2) Perineural invasion: Not identified 3) Lymphovascular permeation: Not identified 4) Prostatic intraepithelial neoplasia, high grade: Present Resection margins; Apex: Free of carcinoma (safety marg…	The specimen submitted -- consists of a product of Robot assisted laparoscopic radical prostatectomy, including prostate (38gm, 4x3x3cm), attached bilateral seminal vesicles (right; 1 pcs, 1.5x0.8x3.5cm, left; 1 pcs, 1.8x0.7x4cm) and attached bilateral vas deferentia (right; 1 pcs, 0.7x1.2cm, left; 1 pcs, 0.8x1.5cm). It is sent for 24-hour formalin fixation. All the submitted tissue are sent for …	SS1145882	543130
5029325	1924-08-20	M	DI024781	Prostate cancer(전립선 암)	C61	2006-01-20	2008-06-02	2006-01-18	Prostate, biopsy	Right : Adenocarcinoma, acinar type , Gleason score 8 (4+4) , involving ( 2 ) out of ( 6 ) cores (core percentage volume: 90 %)Left : Benign prostatic tissue	The specimen consists of 12 elongated pieces of needle biopsied tissue from the prostate (Right: 6 pcs, 1.6cm, Left: 6 pcs, 1.3cm).	SS0601682	182835
5031770	1937-03-26	M	DI024781	Prostate cancer(전립선 암)	C61	2006-01-25	2011-03-02	2006-01-24	Prostate, biopsy	Right : Adenocarcinoma, acinar type, Gleason score 6 (3+3) , involving 1 out of 6 cores (core percentage volume: 40 %), see noteLeft: Benign prostatic tissue Note) Immunohistochemical stain results of the tumor: HMWCK-negative	The specimen consists of 12 elongated pieces of needle biopsied tissue from the prostate (Right: 6 pcs, 1cm, Left: 6 pcs, 1.5cm).	SS0602248	183695
5031770	1937-03-26	M	DI024781	Prostate cancer(전립선 암)	C61	2006-01-25	2011-03-02	2006-03-14	Prostate, radical prostatectomy	Adenocarcinoma, acinar type , Gleason score 7 (4+3) , involving both lobes with 1) confined to prostatic proper2) clear lateral resection margins3) Intraglandular tumor volume: ( 0.3cc), V(1)4) perineural invasion5) high grade prostatic intraepithelial neoplasiaResection margin, bladder base: Free of carcinomaResection margin, bladder neck, separately sent: Free of carcinomaResection margin, apex…	The specimen submitted resh consists of a product of retropubic radical prostatectomy including the prostate, attached bilateral seminal vesicles, bilateral vas deferentia, a separately sent piece of biopsy tissue, labelled bladder neck and multiple lumps of fibroadipose tissue labelled "right internal, right external, right obturator, left internal, left external, left obturator lymph node". The…	SS0608115	190331
5032061	1932-10-05	M	DI024781	Prostate cancer(전립선 암)	C61	2006-04-18	2008-07-07	2006-04-29	Prostate, transurethral resection	Nodular hyperplasia, benign	The specimen consists of multiple chips of resected prostatic tissue, weighing 19.4gm in toto.	SS0614431	197497
5032061	1932-10-05	M	DI024781	Prostate cancer(전립선 암)	C61	2006-04-18	2008-07-07	2006-07-13	Prostate, neck, biopsy	Granulation tissue with acute nonspecific inflammation	The specimen consists of a elongated piece of needle biopsied tissue from the prostate neck, measuring 0.3cm.	SS0623795	208515
5035138	1938-11-10	M	DI024781	Prostate cancer(전립선 암)	C61	2006-01-23	2012-03-30	2006-01-24	Prostate, biopsy(국민건강보험공단 일산병원 SS05-11834 B and D, H-E 2 section slides)	Prostate, biopsy(국민건강보험공단 일산병원 SS05-11834 B and D, H-E 2 section slides);B: Adenocarcinoma, acinar type, Gleason score 6 (3+3), involving 3 out of 3 coresD: Adenocarcinoma, acinar type, Gleason score 6 (3+3), involving 1 out of 3 cores		SR0600117
5035138	1938-11-10	M	DI024781	Prostate cancer(전립선 암)	C61	2006-01-23	2012-03-30	2006-02-15	Prostate, radical prostatectomy	Adenocarcinoma, acinar type , Gleason score 7 (3+4), involving both lobes with capsular extension and extension to the lateral margin associated with intraglandular tumor volume: V1 (0.66cc)[Resection margin, apex] Extension of carcinoma [Seminal vesicle, right] Free of carcinoma[Seminal vesicle, left] Free of carcinoma [Resection margin, vas deferens, right] Free of carcinoma [Resection margin, …	The specimen submitted fresh consists of a product of radical retropubic prostatectomy, including prostate (4.5x3.5x2.5cm), right seminal vesicle (3x1.8x1cm), left seminal vesicle (2.6x1.2x1cm), right vas deferens (2.6x0.5cm) and left vas deferens (2.4x0.4cm) and multiple lumps of fibroadipose tissue, labelled "right obturator, right external iliac, right internal iliac, left obturator, left exte…	SS0603548	184848
5035939	1936-09-21	M	DI024781	Prostate cancer(전립선 암)	C61	2006-02-06	2007-04-26	2006-02-08	Prostate, US guided prostate biopsy	Right : Benign prostatic tissueLeft : Adenocarcinoma, acinar type, Gleason’s score 9 (4+5 ) involving all 3 cores	The specimen consists of 6 elongated pieces of needle biopsied tissue from the prostate (Right: 3 pcs, 1.2cm, Left: 3 pcs, 0.9cm).	SS0604361
5035950	1943-10-20	M	DI024781	Prostate cancer(전립선 암)	C61	2006-01-23	2012-03-30	2006-06-01	Prostate, retropubic radical prostatectomy	Adenocarcinoma, acinar type , Gleason score 7 (3+4), involving both lobes, with capsular extension associated with 1) partial regression effet of preoperative androgen ablation therapy on adenocarcioma 2) Intraglandular tumor volume: V2 (2.97 cc)3) nodular hyperplasia4) lymphovascular permeation 5) perineural invasion 6) Regression of preoperatve androgen ablation therapy on normal duct, includin…	The specimen submitted fresh consists of a product of retropubic radical prostatectomy, including prostate (4.5x3x3cm), right seminal vesicle (2x2cm), left seminal vesicle (1.5x2x1cm), right vas deferens (1.7x0.4cm), left vas deferens (2x0.6cm) and multiple lumps of fibroadipose tissue, labelled "left internal, left external, left obturator, right internal, right external, right obturator". The p…	SS0617474	201435
5042660	1954-11-03	M	DI024781	Prostate cancer(전립선 암)	C61	2006-05-29	2019-04-29	2006-05-25	Prostate, biopsy	RM : Benign prostatic tissueRL : Benign prostatic tissueLM : 1. Adenocarcinoma, acinar type, Gleason score 6 (3+3), involving 2 out of 3 cores, (core percentage volume: red- 10%, yellow : 20 %)2. Blue core: Benign prostatic tissue LL : 1. Adenocarcinoma, acinar type, Gleason score 6 (3+3), involving 2 out of 3 cores, (core percentage volume: yellow- 40% , blue-5%)2. Red core: Benign prostatic tis…	The specimen consists of 14 pieces of whitish needle biopsied tissue, clinically from the prostate.(R1; right lobe; 3 pieces, 1.5cm, R2; right lobe; 4 pieces, 1.8cm, L1; left lobe; 4 pieces, 1.5cm, L2; left lobe; 3 pieces, 1.5cm)	SS0617419	201768
5042660	1954-11-03	M	DI024781	Prostate cancer(전립선 암)	C61	2006-05-29	2019-04-29	2006-08-12	Prostate, robot radical retropubic prostatectomy	Adenocarcinoma, acinar type, Gleason's grade 9 (3+5), involving right and left lobes, with extension to the periprostatic fat tissue and exposing to the right lateral resection margin and associated with 1) intraglandular tumor volume: V2, 2) perineural invasionResection margins, apex: Presence of carcinoma Resection margin, bladder: Free of carcinomaResection margins, vas deferens, right and lef…	The specimen submitted in formalin consists of a product of robot radical retropubic prostatectomy, including prostate, right and left vasa deferentia and right and left seminal vesicles. The prostate weighs 36gm and measures 4.5x3x3cm. On section, it reveals some dilated granular spaces which is filled with yellowish stones, measuring 0.2cm in the largest one. The right seminal vesicle measures …	SS0627823	212697
5042660	1954-11-03	M	DI024782	Prostate cancer, S/P(전립선 암, 수술후 상태)	C61	2006-08-28	2019-04-23	2006-05-25	Prostate, biopsy	RM : Benign prostatic tissueRL : Benign prostatic tissueLM : 1. Adenocarcinoma, acinar type, Gleason score 6 (3+3), involving 2 out of 3 cores, (core percentage volume: red- 10%, yellow : 20 %)2. Blue core: Benign prostatic tissue LL : 1. Adenocarcinoma, acinar type, Gleason score 6 (3+3), involving 2 out of 3 cores, (core percentage volume: yellow- 40% , blue-5%)2. Red core: Benign prostatic tis…	The specimen consists of 14 pieces of whitish needle biopsied tissue, clinically from the prostate.(R1; right lobe; 3 pieces, 1.5cm, R2; right lobe; 4 pieces, 1.8cm, L1; left lobe; 4 pieces, 1.5cm, L2; left lobe; 3 pieces, 1.5cm)	SS0617419	201768
5042660	1954-11-03	M	DI024782	Prostate cancer, S/P(전립선 암, 수술후 상태)	C61	2006-08-28	2019-04-23	2006-08-12	Prostate, robot radical retropubic prostatectomy	Adenocarcinoma, acinar type, Gleason's grade 9 (3+5), involving right and left lobes, with extension to the periprostatic fat tissue and exposing to the right lateral resection margin and associated with 1) intraglandular tumor volume: V2, 2) perineural invasionResection margins, apex: Presence of carcinoma Resection margin, bladder: Free of carcinomaResection margins, vas deferens, right and lef…	The specimen submitted in formalin consists of a product of robot radical retropubic prostatectomy, including prostate, right and left vasa deferentia and right and left seminal vesicles. The prostate weighs 36gm and measures 4.5x3x3cm. On section, it reveals some dilated granular spaces which is filled with yellowish stones, measuring 0.2cm in the largest one. The right seminal vesicle measures …	SS0627823	212697
5043170	1934-02-23	M	DI024781	Prostate cancer(전립선 암)	C61	2006-02-10	2018-11-13	2006-03-22	Prostate, Da Vinci Robot assisted laparoscopic radical prostatectomy	Adenocarcinoma, acinar type, Gleason’s score 6 (3+3), involving both lobes, with capsular extension but not to the surgical resection margin, associated with1) tumor volume: (2cc), V(2)2) high grade PIN3) perineural invasion◇ Seminal vesicle, right and left: Free of carcinoma◇ Resection margin, vas deferens, right and left: Free of carcinoma apex: Extension of carcinomabladder base: Free of carci…	The specimen submitted fresh consists of a product of Da Vinci Robot assisted laparoscopic radical prostatectomy, including prostate with attached bilateral seminal vesicles and vas deferentia, weighing 27gm in toto. The prostate gland measures 6x5x5cm. The right seminal vesicle (1.5x1cm), right vas deferens (2x0.6cm), left seminal vesicle (1.5x1.2cm) and left vas deferens (1.7x0.5cm), are grossl…	SS0608661	191292
5043170	1934-02-23	M	DI024782	Prostate cancer, S/P(전립선 암, 수술후 상태)	C61	2010-10-19	2016-07-26	2006-03-22	Prostate, Da Vinci Robot assisted laparoscopic radical prostatectomy	Adenocarcinoma, acinar type, Gleason’s score 6 (3+3), involving both lobes, with capsular extension but not to the surgical resection margin, associated with1) tumor volume: (2cc), V(2)2) high grade PIN3) perineural invasion◇ Seminal vesicle, right and left: Free of carcinoma◇ Resection margin, vas deferens, right and left: Free of carcinoma apex: Extension of carcinomabladder base: Free of carci…	The specimen submitted fresh consists of a product of Da Vinci Robot assisted laparoscopic radical prostatectomy, including prostate with attached bilateral seminal vesicles and vas deferentia, weighing 27gm in toto. The prostate gland measures 6x5x5cm. The right seminal vesicle (1.5x1cm), right vas deferens (2x0.6cm), left seminal vesicle (1.5x1.2cm) and left vas deferens (1.7x0.5cm), are grossl…	SS0608661	191292
5043992	1935-02-19	M	DI024781	Prostate cancer(전립선 암)	C61	2006-03-08	2017-11-17	2006-03-03	Prostate, biopsy	Right : Benign prostatic tissueLeft : Adenocarcinoma, acinar type, Gleason’s score 7 (3+4) involving 2 out of 6 cores	The specimen consists of multiple elongated pieces of needle biopsied tissue from the prostate (Right: multiple pcs, 2cm, Left: multiple pcs, 1.5cm).	SS0606967	189647
5044788	1938-02-28	M	DI024781	Prostate cancer(전립선 암)	C61	2006-02-15	2012-03-30	2006-03-08	Prostate, radical prostatectomy	Adenocarcinoma, acinar type, associated with 1) Gleason score 7 (3+4), 2) involving both lobes3) no capsular extension 4) Intraglandular tumor volume: (1.04cc), V(2) [Resection margin, apex] Free of carcinoma [Resection margin, bladder base] Free of carcinoma[Resection margin, vas deferens, right] Free of carcinoma [Resection margin, vas deferens, left] Free of carcinoma[Seminal vesicle, right] F…	The specimen submitted in formalin consists of a product of retropubic radical prostatectomy, including prostate (43.1gm, 5x3.2x2.7cm), attached bilateral seminal vesicles (right; 2.5x1.3cm, left; 2.4x1.7cm), attached bilateral vas deferentia (right; 2.8cm, left; 3cm), and multiple fragments of fibroadipose tissue, labelled as right external iliac, right internal iliac, right obturator, left exte…	SS0607267	190127
5049931	1933-04-09	M	DI024781	Prostate cancer(전립선 암)	C61	2006-02-28	2008-12-03	2006-03-04	Prostate, biopsy	Right : Adenocarcinoma, acinar type , Gleason score 9 (4+5), involving 6 out of 6 coresLeft : Adenocarcinoma, acinar type , Gleason score 9 (4+5), involving 6 out of 8 cores	The specimen consists of multiple elongated pieces of needle biopsied tissue from the prostate (Right: 6 pcs, 2cm, Left: multiple pcs, 1.8cm).	SS0607194	190635
5049931	1933-04-09	M	DI024781	Prostate cancer(전립선 암)	C61	2006-02-28	2008-12-03	2006-03-10	Prostate, transurethral resection	Adenocarcinoma, acinar type, Gleason score 9 (4+5), involving 15 out of 15 chips	The specimen consists of multiple chips of resected prostatic tissue (A; 6 pcs, 1.8x0.7x0.4cm, B; multiple pcs, 1.5x0.8x0.3cm).	SS0607905	190635
5050708	1938-03-25	M	DI024781	Prostate cancer(전립선 암)	C61	2006-03-30	2009-01-10	2006-03-27	Prostate, right and left, biopsy	Right : Adenocarcinoma, acinar type , Gleason score 7 (3+4) , involving ( 3 ) out of (5 ) cores (core percentage volume: 50%, 20 %, 20%), see noteLeft : Seminal vesicle with skeletal muscle fibers(material inadequate)Note) The immunohistochemical stain results for high molecular weight cytokeratin : negative	The specimen consists of 10 elongated pieces of needle biopsied tissue from the prostate (Right: 5 pcs, 1.5cm, Left: 5 pcs, 1cm).	SS0609720	192921
5050708	1938-03-25	M	DI024782	Prostate cancer, S/P(전립선 암, 수술후 상태)	C61	2008-05-12	2008-10-27	2006-03-27	Prostate, right and left, biopsy	Right : Adenocarcinoma, acinar type , Gleason score 7 (3+4) , involving ( 3 ) out of (5 ) cores (core percentage volume: 50%, 20 %, 20%), see noteLeft : Seminal vesicle with skeletal muscle fibers(material inadequate)Note) The immunohistochemical stain results for high molecular weight cytokeratin : negative	The specimen consists of 10 elongated pieces of needle biopsied tissue from the prostate (Right: 5 pcs, 1.5cm, Left: 5 pcs, 1cm).	SS0609720	192921
5052396	1943-04-19	M	DI024781	Prostate cancer(전립선 암)	C61	2010-12-21	2010-12-21	2010-12-15	Prostate, biopsy	A1. Right medial : See note. A2. Right lateral : Benign prostatic tissue B1. Left medial : Benign prostatic tissue B2. Left lateral : Benign prostatic tissue Note) An addiitonal report will follow after immunohistochemical staining. [Additinal report] A1. Right medial: 1. Yellow core: Urothelial carcinoma, high grade, core percentage volume: 60%, see note. 2. Red core: Urothelial carcinoma, high …	The specimen consists of 12 elongated pieces of needle biopsied tissue from the prostate (RM; 3 pcs, 1.9cm, RL; 3 pcs, 1.2cm, LM; 3 pcs, 1.2cm, LL: 3 pcs, 0.7cm).	SS1059381	486421
5052396	1943-04-19	M	DI024781	Prostate cancer(전립선 암)	C61	2010-12-21	2010-12-21	2010-12-22	Prostate, transurethral resection	A. Labeled "prostatic urethra": Urothelial carcinoma with severe cauterization artifact B. Labeled "stroma": Urothelial carcinoma, high grade C. Labeled "prostate tissue (main)": Urothelial carcinoma, high grade	The specimen consists of multiple chips of resected prostatic tissue [prostatic urethra; 2.3gm, stroma; 2.7gm, prostate tissue (main); 6gm].	SS1061429	488440
5053108	1943-05-28	M	DI024781	Prostate cancer(전립선 암)	C61	2006-03-08	2017-10-27	2006-03-17	Prostate, biopsy(St. Vincent's Hospital S05-05123B and F, H-E 2 section slides)	B : Adenocarcinoma, ductal typ , Gleason score 8 (4+4), involving 1 out of 1 core (tumor percentage volume : 40%) F : Adenocarcinoma, ductal typ , Gleason score 8 (4+4), involving 1 out of 1 core (tumor percentage volume : 50%)		SR0600393
5053108	1943-05-28	M	DI024781	Prostate cancer(전립선 암)	C61	2006-03-08	2017-10-27	2006-05-15	Prostate, retropubic radical prostatectomy	Adenocarcinoma, acinar type, Gleason score 6 (3+3), involving both lobes associated with 1) capsular extension 2) lateral margin exposure3) Intraglandular tumor volume: V2 (4.82 cc)4) a few areas of foamy histiocytes aggregates, probably caused by regressing effect on tumor5) androgen ablation therapeutic on normal prostatic ducts, such as glandular atrophy, squamous metaplasia Resection margins:…	The specimen submitted in formalin consists of a product of retropubic radical prostatectomy, including prostate (4.5x3.5x3cm), right seminal vesicle (2.2x1.5x1cm), left seminal vesicle (2.5x1x1cm), right vas deferens (1.5x0.3cm), left vas deferens (2.5x1cm) and multiple lumps of fibroadipose tissue, labelled "right external, right obturator, right internal, left internal, left obturator and left…	SS0614998	198560
5054442	1941-01-08	M	DI024781	Prostate cancer(전립선 암)	C61	2006-03-08	2007-10-05	2006-03-08	Prostate, biopsy(AMC 06S-7938 A,B,D,E,F,G, H-E 6 section slides)	A : Adenocarcinoma, acinar type, Gleason's score 9(5+4), involving 1 out of 1core (tumor percentage volume 100%)B : Adenocarcinoma, acinar type, Gleason's score 9(5+4), involving 1 out of 1core (tumor percentage volume 100%)D : Adenocarcinoma, acinar type, Gleason's score 9(5+4), involving 1 out of 1core (tumor percentage volume 100%)E : Adenocarcinoma, acinar type, Gleason's score 9(5+4), involv…		SR0600345
5054442	1941-01-08	M	DI024781	Prostate cancer(전립선 암)	C61	2006-03-08	2007-10-05	2006-07-04	Prostate gland, radical retropubic prostatectomy	Adenocarcinoma, acinar type , Gleason score 9 (5+4) , involving both lobes , with extension to the periprostatic fat tissue and lateral margins, associated with(1) Intraglandular tumor volume: (14.2 cc), V3(2) Lymphovascular permeation(3) Perineural invasion[Seminal vesicle, right] Extension of carcinoma [Seminal vesicle, left] Extension of carcinoma [Resection margin, vas deferens, right] Free o…	The specimen submitted in formalin consists of a product of radical retropubic prostatectomy including prostate gland and three lumps of fibroadipose tissue, labelled as right obturator, left obturator and left internal. The prostate gland weighs 32gm and measures 4.5x4.5x3.5cm. The seminal vesicles and vas deferentia are not included.	SS0622000	206604
5054442	1941-01-08	M	DI024782	Prostate cancer, S/P(전립선 암, 수술후 상태)	C61	2007-06-01	2007-08-19	2006-03-08	Prostate, biopsy(AMC 06S-7938 A,B,D,E,F,G, H-E 6 section slides)	A : Adenocarcinoma, acinar type, Gleason's score 9(5+4), involving 1 out of 1core (tumor percentage volume 100%)B : Adenocarcinoma, acinar type, Gleason's score 9(5+4), involving 1 out of 1core (tumor percentage volume 100%)D : Adenocarcinoma, acinar type, Gleason's score 9(5+4), involving 1 out of 1core (tumor percentage volume 100%)E : Adenocarcinoma, acinar type, Gleason's score 9(5+4), involv…		SR0600345
5054442	1941-01-08	M	DI024782	Prostate cancer, S/P(전립선 암, 수술후 상태)	C61	2007-06-01	2007-08-19	2006-07-04	Prostate gland, radical retropubic prostatectomy	Adenocarcinoma, acinar type , Gleason score 9 (5+4) , involving both lobes , with extension to the periprostatic fat tissue and lateral margins, associated with(1) Intraglandular tumor volume: (14.2 cc), V3(2) Lymphovascular permeation(3) Perineural invasion[Seminal vesicle, right] Extension of carcinoma [Seminal vesicle, left] Extension of carcinoma [Resection margin, vas deferens, right] Free o…	The specimen submitted in formalin consists of a product of radical retropubic prostatectomy including prostate gland and three lumps of fibroadipose tissue, labelled as right obturator, left obturator and left internal. The prostate gland weighs 32gm and measures 4.5x4.5x3.5cm. The seminal vesicles and vas deferentia are not included.	SS0622000	206604
5060587	1932-04-09	M	DI024781	Prostate cancer(전립선 암)	C61	2006-04-10	2006-10-13	2006-04-14	Prostate biopsy	Right : Adenocarcinoma, acinar type, Gleason score 8 (4+4), involving 2 out of 6 cores Left : Adenocarcinoma, acinar type, Gleason score 8 (4+4), involving 2 out of 6 cores <Revised report>Rectal cancer로 수술한 결과를 종합하여 보면 prostate adenocarcinoma보다는 rectal cancer의 metastasis로 진단하는 것이 합당하다고 사료됩니다. 조직검사상 시행한 PSA 면역조직화학염색 결과는 diffusion 혹은 rectal adenocarcinoma의 cross reactivity에 의한 위양성으로 판단됩니다.[Final d…	The specimen consists of multiple elongated pieces of needle biopsied tissue from the prostate, each measuring 1.8cm and 1cm in the largest one (Right: 6 pcs, Left: 6 pcs).	SS0611313	194922
5062185	1936-08-22	M	DI024781	Prostate cancer(전립선 암)	C61	2006-03-28	2020-03-06	2006-03-30	Prostate, transurethral resection / Prostate, biopsy	Prostate, transurethral resection : Adenocarcinoma, signet-ring cell type, Gleason score 10 (5+5), involving 15 out of 22 chipsProstate, biopsy Right : Adenocarcinoma, signet-ring cell type, Gleason score 10 (5+5), involving all 6 cores (core percentage volume: 80 %)Left : Adenocarcinoma, signet-ring cell type, Gleason score 10 (5+5), involving all 6 cores (core percentage volume: 80 %)	The specimen consists of 2 parts. The first one consists of multiple chips of pinkish gray and tan firm and rubbery prostatic tissue, weighing 2.4gm in toto.The second one consists of 12 pieces of whitish needle biopsied tissue, clinically from the prostate (right lobe; 6 pieces, 2cm, left lobe; 6 pieces, 1.8cm).	SS0610469	193910
5062185	1936-08-22	M	DI024781	Prostate cancer(전립선 암)	C61	2006-03-28	2020-03-06	2013-02-13	Urinary bladder, prostate gland and rectum with lymph nodes, radical cystectomy with ICUD and pelvic extenteration	Prostate gland: Adenocarcinoma, signet-ring cell type, Gleason score 10 (5+5) 1) Tumor location: Both lobes 2) Extraprostatic extension: Present 3) Intraglandular tumor volume: V3 (112cc) 4) Lymphovascular invasion: Not identified 5) Perineural invasion: Not identified 6) Prostatic intraepithelial neoplasia, high grade: Not identified ◇ Resection margins - Apex, prostate gland: Extension of carci…	The specimen submitted fresh consists of a product of radical cystectomy with ICUD and pelvic extenteration, including urinary bladder (14x9x6cm), prostate gland (7.5x5x3cm), rectum (26cm in length and 5.5cm in maximal circumference), and multiple lumps of fibroadipose tissue, labeled "right obturator, left external, left internal, left obturator, left pelvic wall, pubic (2 pcs, 2.5x2x1cm), presa…	SS1307654	670080
5063101	1935-10-19	M	DI024781	Prostate cancer(전립선 암)	C61	2006-10-28	2006-11-14	2006-10-23	Prostate, biopsy	Right medial: 1. Red core : Adenocarcinoma, acinar type, Gleason score 8 (4+4), core percentage volume: 40 %2. Yellow core : Adenocarcinoma, acinar type, Gleason score 8 (4+4), core percentage volume: 80 %3. Blue core : Adenocarcinoma, acinar type, Gleason score 8 (4+4), core percentage volume: 50 %Rigth lateral: 1. Red core : Adenocarcinoma, acinar type, Gleason score 8 (4+4), core percentage vo…	The specimen consists of 12 elongated pieces of needle biopsied tissue from the prostate, each labelled prostate A1 (3pcs, 1.8cm), prostate A2 (3 pcs, 1.7cm), prostate B1 (3pcs, 1.5cm) and prostate B2 (3pcs, 1.3cm).	SS0637521	223335
5070801	1943-10-05	M	DI024781	Prostate cancer(전립선 암)	C61	2006-04-26	2014-04-05	2006-04-22	Prostate, biopsy	Right : Adenocarcinoma, acinar type, Gleason’s score 6 (3+3) involving one core (30%) Left: Benign prostatic tissue	The specimen consists of multiple elongated pieces of needle biopsied tissue from the right and left prostate, each measuring 1.2cm. (Right: multiple pcs, Left: 6 pcs).	SS0613477	197191
5070801	1943-10-05	M	DI024781	Prostate cancer(전립선 암)	C61	2006-04-26	2014-04-05	2007-10-30	Prostate, laparoscopic radical prostectomy	Status post neoadjuvant concurrent chemo-radiotheraphy without residual adenocarcinoma	The specimen consists of a piece of pinkish tan tissue, clinically from the prostate, measuring 2.5x2x1.2cm.	SS0737615	276362
5072517	1938-05-02	M	DI024781	Prostate cancer(전립선 암)	C61	2006-04-27	2015-06-03	2006-04-29	Prostate, biopsy	A. Right : Benign prostatic tissueB. Left : Adenocarcinoma, acinar type , Gleason score 6 (3+3) , involving 1 out of 6 cores (core percentage volume: 10 %)<Additional report>Immunohistochemical stain result :B : CK-HMW : negative	The specimen consists of 12 elongated pieces of needle biopsied tissue from the right prostate (6pcs, 1.8cm) and left prostate (6pcs, 2cm).	SS0613999	197898
5072517	1938-05-02	M	DI024781	Prostate cancer(전립선 암)	C61	2006-04-27	2015-06-03	2006-06-09	Prostate gland, Da Vinci Robot assisted laparoscopic radical prostatectomy	Post androgen ablation therapeutic status with marked regression effect on tumor cells except a couple of residual glands aroud nerver fibers, associated with 1) confined to the prostate2) intraglandular tumor volume: ( 0.1cc), V(1)3) perineural invasion4) drug effect on the normal adjacent prostate including squamous metaplasia, basal cell hyperplasia and foamy changes of the prostate ducts and …	The specimen submitted fresh consists of a product of Da Vinci Robot assisted laparoscopic radical prostatectomy, weighing 80gm. The prostate measures 5x5.5x4.5cm. The attached right seminal vesicle (3x2cm), left seminal vesicle (2x1cm), right vas deferens (2x0.5cm) and left vas deferens (2x0.5cm), are grossly unremarkable.	SS0618521	202446
5079251	1932-12-01	M	DI024781	Prostate cancer(전립선 암)	C61	2007-09-28	2015-07-06	2007-09-20	Prostate, TURP and biopsy	Main mass 1: Papillary urothelial carcinoma, low grade Main mass 2: Papillary urothelial carcinoma, low grade Deep 1: Free from carcinoma Deep 2: Free from carcinoma Deepest: Free from carcinoma Prostate, TURP: Nodular hyperplasia. Right medial: 1. Yellow core: Benign prostatic tissue 2. Red core: Benign prostatic tissue 3. Blue core: Benign prostatic tissue Right lateral: 1. Yellow core: Benign …	The specimen consists of multiple chips of resected prostatic tissue, clinically from the main mass 1 (1cc), main mass 2 (1cc), deep 1 (1pcs, 0.5x0.5cm), deep 2 (1pcs, 0.4x0.2cm), deepest (1pcs, 0.5x0.4cm) and prostate (3.2gm). The specimen consists of 12 elongated pieces of needle biopsied tissue from the prostate, labelled as right medial (3 pcs, 1.3cm), right lateral (3 pcs, 1.9cm), left media…	SS0734799	272675
5079251	1932-12-01	M	DI024781	Prostate cancer(전립선 암)	C61	2007-09-28	2015-07-06	2010-06-25	Prostate, Robot assisted laparoscopic radical prostatectomy	Prostate: Adenocarcinoma, acinar type, Gleason score 6 (3+3), involving right lobe, associated with 1) No capsular invasion 2) Clear resection margins 3) Intraglandular tumor volume: V1 4) Perineural invasion: Not identified 5) Lymphovascular permeation: Not identified Resection margins; Apex: Free from tumor Base: Free from tumor Vas deferens, right: Free from tumor Vas deferens, left: Free from…	The specimen submitted in formalin consists of a product of Robot assisted laparoscopic radical prostatectomy, including prostate (15.6gm, 3x2x1.8cm), attached bilateral seminal vesicles (right; 1 pcs, 1.1x0.5x2.8cm, left; 1 pcs, 0.8x0.7x2.5cm), attached bilateral vas deferentia (right; 1 pcs, 2x0.5cm, left; 1 pcs, 1.6x0.5cm) and a lump of fibroadipose tissue, labelled "perivesical fat ". It is s…	SS1028376	451529
5084114	1927-11-22	M	DI024781	Prostate cancer(전립선 암)	C61	2006-06-13	2006-09-29	2006-06-14	Urinary bladder, TUR / Prostate, TUR	Urinary bladder, TUR :Extension of prostatic carcinomaProstate, TUR : Adenocarcinoma, mixed acinar and ductal type, Gleason's score 9(4+5) involving all chips	The specimen consists of multiple pieces of biopsied tissue from the bladder, aggregating 16cc in toto. The specimen consists of multiple chips of resected prostatic tissue, weighing 12gm in toto.	SS0619803	204159
5085390	1953-02-28	M	DI024781	Prostate cancer(전립선 암)	C61	2006-05-24	2020-02-25	2006-06-09	Prostate, Da Vinci Robot assisted laparoscopic radical prostatectomy	Adenocarcinoma, acinar type, Gleason score 7 (3+4), confined to the left prostate proper, associatioed with1. intraglandular tumor volume: (0.25cc), V(1)2. High grade PIN, multifocal[Seminal vesicle,separately sent] Free of carcinoma [Resection margin, vas deferens, separately sent] Free of carcinoma [Resection margin, apex] Free of carcinoma [Resection margin, bladder base] Free of carcinoma[Bla…	The specimen submitted in formalin consists of a product of Da Vinci Robot assisted laparoscopic radical prostatectomy, including a prostate and fibrous tissue labelled "bladder neck" and seminal vesciel. The prostate weighs 15.4gm and measures 4x3x2cm. Its surface is ragged. The bladder neck measures 1.7x0.7x0.5cm. The seminal vesicle measures 1.2x0.3cm.	SS0618424	202447
5085512	1941-05-15	M	DI024781	Prostate cancer(전립선 암)	C61	2006-05-29	2020-06-19	2006-05-25	Prostate, biopsy	RM : Adenocarcinoma, acinar type , Gleason score 9 (4+5) , involving all cores (core percentage volume: red-70 %, blue- 100%, yellow- 50%)RL : Adenocarcinoma, acinar type , Gleason score 9 (4+5) , involving all cores (core percentage volume: red- 80 %, blue- 90%, yellow- 90%)LM : Adenocarcinoma, acinar type , Gleason score 9 (4+5) , involving all cores (core percentage volume: red-100 %, blue- 90…	The specimen consists of 12 pieces of whitish needle biopsied tissue, clinically from the prostate.(R1; right lobe; 3 pieces, 1.7cm, R2; right lobe; 3 pieces, 1.8cm, L1; left lobe; 3 pieces, 1.7cm, L2; left lobe; 3 pieces, 1.6cm)	SS0617418	201769
5086786	1936-06-09	M	DI024781	Prostate cancer(전립선 암)	C61	2006-06-05	2009-09-14	2006-06-20	Prostate, radical prostatectomy	Adenocarcinoma, acinar type, Gleason's score 6(3+3) involving both peripheral zone associated with1) extension to periprostatic fat tissue2) no involvement of circumferential margin3) satellite nodule of adenocarcinoma in the right transitional zone, Gleason's score 5(3+2) 4) intraglandular tumor volume : 1.8cm3(V2)5) perineural invasion6) high grade prostatic intraepithelial neoplasiaResection m…	The specimen submitted in formalin consists of a product of radical prostatectomy including the prostate with attached bilateral seminal vesicles and bilateral vas deferentia, separately sent multiple lumps of fibroadipose tissue labelled "right obturator, left obturator, right external, left external, right internal, left internal". The prostate with attached bilateral seminal vesicles weigh 48.…	SS0619751	203868
5090511	1943-02-01	M	DI024781	Prostate cancer(전립선 암)	C61	2006-07-27	2007-08-29	2006-07-21	Prostate, bilateral, biopsy	Right medial : Adenocarcinoma, acinar type , Gleason score 6 (3+3) , involving (3) out of (3 ) cores (core percentage volume: 90, 90, 40 %)Right lateral : Adenocarcinoma, acinar type , Gleason score 6 (3+3) , involving (3) out of (3 ) cores (core percentage volume: 60, 30, 30 %)Left medial : Adenocarcinoma, acinar type , Gleason score 6 (3+3) , involving (2) out of (3 ) cores (yellow and black co…	The specimen consists of 12 elongated pieces of needle biopsied tissue from the right medial (3 pcs, 2.5cm), right lateral (3 pcs, 2.8cm), left medial (3 pcs, 2cm) and left lateral (3 pcs, 1.3cm) prostate.	SS0625025
5090511	1943-02-01	M	DI024781	Prostate cancer(전립선 암)	C61	2006-07-27	2007-08-29	2006-10-27	Prostate, radical retropubic prostatectomy	Adenocarcinoma, acinar type, Gleason's score 6 (3+3), involving the both lobes, right seminal vesicle and lateral surgical resection margin, and associated with 1) tumor volume V3, 2) frequent perineural invasionResection margin, apex: Extension of carcinomaResection margins, bladder, vas deferens, right and left: Free of carcinomaSeminal vesicle, right: Extension of carcinomaSeminal vesicle, lef…	The specimen submitted fresh consists of a product of radical retropubic prostatectomy, including a prostate, right and left vasa deferentia and right and left seminal vesicles (34.7gm in toto). The prostate measures 4.8x2.8x2.5cm. The right vas deferens measures 4.3cm in length and 0.4cm in diameter and the left vas deferens measures 3cm in length and 0.6cm in diameter. The right seminal vesicle…	SS0637393	222888
5094548	1938-05-14	M	DI024781	Prostate cancer(전립선 암)	C61	2007-08-29	2015-04-13	2007-08-25	Prostate, biposy	Right medial: 1. Yellow core: Adenocarcinoma, acinar type, Gleason's score 8(4+4), core percentage volume 10% 2. Red core: Adenocarcinoma, acinar type, Gleason's score 8(4+4), core percentage volume 70% 3. Blue core: Adenocarcinoma, acinar type, Gleason's score 8(4+4), core percentage volume 30% Right lateral: 1. Yellow core: Adenocarcinoma, acinar type, Gleason's score 8(4+4), core percentage vo…	The specimen consists of 12 elongated pieces of needle biopsied tissue from the prostate, labelled as right medial (3 pcs, 2.1cm), right lateral (3 pcs, 1.5cm), left medial (3 pcs, 1.3cm) and left lateral (3 pcs, 1.1cm).	SS0731242	268861
5100923	1951-12-05	M	DI024781	Prostate cancer(전립선 암)	C61	2006-06-26	2020-04-06	2006-06-28	Prostate, uper, left, needle biopsy / Prostate, middle medial, left, needle biopsy (부산대학교병원 병리과, S-06-8722 - E, G, H-E 2 Section slides)	Prostate, uper, left, needle biopsy (E) : Adenocarcinoma, acinar type , Gleason score 7 (4+3), involving 90% of coreProstate, middle medial, left, needle biopsy (G) : Adenocarcinoma, acinar type , Gleason score 7 (4+3), involving 90% of core		SR0601033
5100923	1951-12-05	M	DI024781	Prostate cancer(전립선 암)	C61	2006-06-26	2020-04-06	2006-07-20	Prostate, radical prostatectomy	Adenocarcinoma, acinar type, Gleason’s score, 8 (3+5) involving both lobe with penetration to the capsule, associated with1) tumor volume : 3.9cc (V2)2) PIN, high grade3) perineural invasion◇ Seminal vesicle, right and left: Extension of carcinoma◇ Resection margin, Vas deferens, right and left: Free of carcinoma Apex: Free of carcinoma (margin of clearance : 1.6mm)Bladder base: Free of carcinoma…	The specimen submitted in formalin consists of a product of radical prostatectomy including prostate gland with attached bilateral seminal vesicles and vas deferentia, and multiple lumps of fibroadipose tissue, labelled as right internal, right obturator, right external, left internal, left obturator and left external lymph nodes. The prostate gland with bilateral seminal vesicles and vas deferen…	SS0624417	209913
5104802	1943-10-31	M	DI024781	Prostate cancer(전립선 암)	C61	2006-07-10	2010-05-25	2006-07-06	Prostate, biopsy	Prostate, biopsy:A1.Right middle: Benign prostatic tissueA2. Right lower: Benign prostatic tissueB1. Left middle: Adenocarcinoma, acinar type, Gleason's score 7(4+3), involving 95% of blue coreB2. Left lower: Adenocarcinoma, acinar type, Gleason's score 7(4+3), involving 50% of blue core, 80% of yellow core and 5% of red core	The specimen consists of 13 elongated pieces of needle biopsied tissue from the prostate (right middle; 3 pcs, 1.8cm, right lower; 3 pcs, 1.8cm, left middle; 4 pcs, 1.6cm and left lower; 3 pcs, 1.8cm).	SS0622947	207718
5104802	1943-10-31	M	DI024781	Prostate cancer(전립선 암)	C61	2006-07-10	2010-05-25	2006-09-01	Prostate, prostatectomy	Adenocarcinoma, acinar type, Gleason score 7 (4+3), confined to the left lobe, assotiated with 1) Intraglandular tumor volume: V1 (0.8 cc) 2) nodlar hyperpasia3) perieural invasion Resection margins : vas deferens, right and left : Free of carcinomaapex : Free of carcinomabladder base : Free of carcinomaSeminal vesicle, right and left : Free of carcinomaLymph nodes, right internal (0/9), right ob…	The specimen submitted in formalin consists of a product of prostatectomy, including a prostate (5x4x2.5cm), right seminal vesicle (2.5x1.5x0.8cm), left seminal vesicle (4.5x1.7x1cm), right vas deferens (3x0.8cm) and left vas deferens (3.7x0.7cm) and six lumps of fibroadipose tissue, labelled right external, right internal, right obturator, left external, left internal and left obturator. The pro…	SS0629987	214603
5109639	1947-01-15	M	DI024781	Prostate cancer(전립선 암)	C61	2006-07-12	2007-09-23	2006-07-20	Prostate, transurethral resection	Adenocarcinoma, acinar type , Gleason score 9 (4+5), involving all chips (100%)	The specimen consists of multiple chips of resected prostatic tissue, weighing 12gm in toto. It is sent for saline fixation.	SS0624800	209492
5110100	1942-04-18	M	DI024781	Prostate cancer(전립선 암)	C61	2006-07-21	2012-03-30	2006-07-20	Prostate, bilateral, biopsy	Right medial : Benign prostatic tissueRight lateral : Adenocarcinoma, acinar type, Gleason score 4 (2+2), involving 1 out of 3 cores (core percentage volume: 20 % in blue core)Left medial : Benign prostatic tissueLeft lateral : Benign prostatic tissue	The specimen consists of 12 elongated pieces of needle biopsied tissue from the right medial (3 pcs, 1.5cm), right lateral (3 pcs, 2cm), left medial (3 pcs, 1.5cm) and left lateral (3 pcs, 1cm) prostate.	SS0624667	209460
5110100	1942-04-18	M	DI024781	Prostate cancer(전립선 암)	C61	2006-07-21	2012-03-30	2006-08-25	Prostate, laparascopic prostectomy	Adenocarcinoma, acinar type, Gleason’s score 6 (3+3) involving anterior and posterior area of the apex, associated with1) intraglandular tumor volume: (0.5cc), V(1)2) PIN, high grade3) nodular hyperplasia4) extension to the periprostatic soft tissue◇ Seminal vesicles, right and left: Free of carcinoma◇ Resection margin, Vas deferens, right and left: Free of carcinoma Apex: Extension of carcinomaB…	The specimen submitted fresh consists of a product of laparascopic prostectomy, including prostate with attached bilateral vas deferens and left seminal vesicle. The right seminal vesicle is separately submitted. The prostate gland weighing 37gm and measures 4.5x3.5x3.5cm. The capsule is smooth and glistening. The right vas deferens (3.5x0.5cm), left vas deferens (3x0.5cm), left seminal vesicle (…	SS0629476	214600
5110627	1932-05-06	M	DI024781	Prostate cancer(전립선 암)	C61	2006-07-14	2016-03-25	2006-07-20	Prostate, transurethral resection	Adenocarcinoma, acinar type , Gleason score 9 (4+5) , involving 14 out of 33 of chips	The specimen consists of multiple chips of resected prostatic tissue, weighing 4.8gm in toto.	SS0624736	209592
5119910	1947-02-10	M	DI024781	Prostate cancer(전립선 암)	C61	2006-08-11	2009-02-20	2006-08-10	Prostate, biopsy	RM: Adenocarcinoma, acinar type, Gleason score 7 (4+3), involving 3 out of 3 cores (core percentage volume: 80% of red core, 70% of blue core, 50% of yellow core)RL: Adenocarcinoma, acinar type, Gleason score 7 (3+4), involving 3 out of 3 cores (core percentage volume: 60% of red core, 60% of blue core, 70% of yellow core)LM: Benign prostatic tissueLL: Benign prostatic tissue	The specimen consists of 12 elongated pieces of needle biopsied tissue from the prostate (RM; 3 pcs, 2.2cm, RL; 3 pcs, 1.8cm, LM; 3 pcs, 2.2cm, LL; 3 pcs, 1.7cm).	SS0627688	212738
5119910	1947-02-10	M	DI024781	Prostate cancer(전립선 암)	C61	2006-08-11	2009-02-20	2008-04-28	Prostate, transurethral resection	A. Right: Adenocarcinoma, acinar type, Gleason score 7 (4+3), involving 4 out of 6 chips B. Left: Adenocarcinoma, acinar type, Gleason score 7 (4+3), involving all 8 chips	The specimen consists of multiple chips of resected prostatic tissue (right; multiple pcs, 1.7gm, left; multiple pcs, 1.9gm).	SS0817625	311426
5122303	1937-06-27	M	DI024781	Prostate cancer(전립선 암)	C61	2006-08-07	2006-10-16	2006-08-21	Prostate, transurethral resection	Sarcomatoid urothelial carcinoma, high grade with exensive ossification, involving 32 out of 45 chips	The specimen consists of multiple chips of resected prostatic tissue, weighing 7gm in toto.	SS0628494	213726
5124549	1945-04-21	M	DI024781	Prostate cancer(전립선 암)	C61	2017-02-15	2020-03-13	2017-02-15	Prostate, biopsy	A1. Right medial: Benign prostatic tissue A2. Right lateral: Benign prostatic tissue B1. Left medial: Benign prostatic tissue B2. Left lateral: Benign prostatic tissue C. Target: Adenocarcinoma, acinar type, Gleason score 6(3+3), core percentage volume: 25%	The specimen consists of 13 elongated pieces of needle biopsied tissue from the prostate (RM; 3 pcs, 1.8cm, RL; 3 pcs, 1.9cm, LM; 3 pcs, 1.8cm, LL; 3 pcs, 1.3cm, Target: 1 pcs, 1.6cm).	SS1709273
5124549	1945-04-21	M	DI024781	Prostate cancer(전립선 암)	C61	2017-02-15	2020-03-13	2017-09-10	Prostate gland, Robot assisted laparoscopic radical prostatectomy	Adenocarcinoma, acinar type, Gleason's score 7(3+4) 1) Tumor location: Both lobes [Index tumor: right, anterior, volume (1.0cc)] 2) Extraprostatic extension: Not identified 3) Intraglandular tumor volume: V1 (1.5cc) 4) Perineural invasion: Present 5) Lymphovascular invasion: Not identified 6) Prostatic intraepithelial neoplasia, high grade: Present 7) Resection margins - Apex: Free of carcinoma -…	The specimen submitted fresh consists of a product of Robot assisted laparoscopic radical prostatectomy, including a prostate gland (29gm, 4x3x3cm), attached both seminal vesicles (right seminal vesicle: 3.5x1x0.8cm, left seminal vesicle: 2.5x1.4x0.7cm) and vasa deferentia (right vas: 1.5x0.6cm, left vas: 1.8x0.6cm). On axial sections, there are multiple ill-defined soft and solid yellowish lesio…	SS1711788	1067613
5128340	1943-08-21	M	DI024781	Prostate cancer(전립선 암)	C61	2006-08-28	2009-09-18	2006-09-10	Prostate gland, retropubic radical prostatectomy	Adenocarcinoma, acinar type, Gleason’s score 7 (4+3) involving involving both lobes with extraprostatic soft tissue extension, associted with 1) intraglandular tumor volume: (1.2cc), V(2)2) high grade PIN3) nodular hyperplasia◇ Seminal vesicle, right and left: Free of carcinoma◇ Resection margin, vas deferens, right and left: Free of carcinoma apex: Free of carcinomabladder base: Free of carcinom…	The specimen submitted in formalin consists of a product of retropubic radical prostatectomy, including prostate gland with attached bilateral seminal vesicles and vas deferentia and multiple lumps of fibroadipose tissue, labelled as right external iliac, right internal iliac, right obturator, left internal iliac and left obturator lymph node. The prostate gland with attached bilateral seminal ve…	SS0631018	216320
5128340	1943-08-21	M	DI024782	Prostate cancer, S/P(전립선 암, 수술후 상태)	C61	2007-06-16	2007-07-31	2006-09-10	Prostate gland, retropubic radical prostatectomy	Adenocarcinoma, acinar type, Gleason’s score 7 (4+3) involving involving both lobes with extraprostatic soft tissue extension, associted with 1) intraglandular tumor volume: (1.2cc), V(2)2) high grade PIN3) nodular hyperplasia◇ Seminal vesicle, right and left: Free of carcinoma◇ Resection margin, vas deferens, right and left: Free of carcinoma apex: Free of carcinomabladder base: Free of carcinom…	The specimen submitted in formalin consists of a product of retropubic radical prostatectomy, including prostate gland with attached bilateral seminal vesicles and vas deferentia and multiple lumps of fibroadipose tissue, labelled as right external iliac, right internal iliac, right obturator, left internal iliac and left obturator lymph node. The prostate gland with attached bilateral seminal ve…	SS0631018	216320
5128367	1933-01-09	M	DI024781	Prostate cancer(전립선 암)	C61	2006-08-28	2019-08-26	2006-08-24	Prostate, bilateral, biopsy	Right medial, right lateral and left medial : Benign prostatic tissueLeft lateral, red core : Adenocarcinoma, acinar type, Gleason’s score 6 (3+3), (core percentage volume: 5%)Left lateral, green core : Benign prostatic tissue	The specimen consists of 11 elongated pieces of needle biopsied tissue from the prostate, labelled as right medial (A1; 3 pcs, 2cm), right lateral (A2; 3 pcs, 1.5cm), left medial (B1; 3 pcs, 2cm) and left lateral (B2; 2 pcs, 2.7cm).	SS0629402	215081
5128367	1933-01-09	M	DI024781	Prostate cancer(전립선 암)	C61	2006-08-28	2019-08-26	2006-10-18	Prostate, Robot assisted laparoscopic radical prostatectomy	Adenocarcinoma, acinar type, Gleason score 6 (3+3), involving left lobe, and without extension to the lateral margin (Intraglandular tumor volume: (0.2cc), V(1))Seminal vesicles, both: Free of carcinomaResection margins, vas deferetia, both: Free of carcinomaResection margins, apex and base:Free of carcinomaLymph nodes, left external iliac (0/1) and left obturator (0/1): Free of carcinomaSoft tis…	The specimen submitted in formalin consists of a product of Robot assisted laparoscopic radical prostatectomy, including a prostate with attached bilateral seminal vesicles and right vas deferens, and separately sent left vas deferens and multiple lumps of fibroadipose tissue labelled as left periprostatic fat, left external iliac, and left obturator. The prostate weighs 50.9gm and measures 3.5x4…	SS0636134	221432
5130973	1929-05-13	M	DI024781	Prostate cancer(전립선 암)	C61	2006-09-04	2010-10-01	2006-08-31	Prostate, biopsy	Right medial, right lateral and left medial : Benign prostatic tissueLeft lateral, blue core : Adenocarcinoma, acinar type, Gleason score 6 (3+3), (core percentage volume: 5%)Left lateral, red and yellow cores : Benign prostatic tissue	The specimen consists of 12 elongated pieces of needle biopsied tissue from the prostate (RM; 3 pcs, 1cm, RL; 3 pcs, 1cm, LM; 3 pcs, 1.3cm, LL; 3 pcs, 1.8cm).	SS0630206	215669
5130973	1929-05-13	M	DI024781	Prostate cancer(전립선 암)	C61	2006-09-04	2010-10-01	2007-02-02	Prostate, radical retropubic prostatectomy	Status post-hormone therapy with near total regression and focal residual adenocarcinoma, acinar typ	The specimen submitted fresh consists of a product of radical retropubic prostatectomy, including a	SS0703862	237226
5133075	1940-12-15	M	DI024781	Prostate cancer(전립선 암)	C61	2006-09-20	2020-07-15	2006-09-07	Prostate, transurethral resection / Urinary bladder, transurethral resection and cold cup biopsy	Prostate, transurethral resection;1 and 2: Prostatic urothelium, invasive urothelial cell carcinoma, high gradeUrinary bladder, transurethral resection and cold cup biopsy;Prostatic urethra 3: Free of carcinomaProstatic urethra 4: Invasive urothelial cell carcinoma, high gradeProstatic urethra 5: Invasive urothelial cell carcinoma, high gradeProstatic urethra 6: Invasive urothelial cell carcinoma…	The specimen consists of 2 parts. The first part consists of multiple chips of resected prostatic tissue (Y1; TURP; 1.6gm, Y2; TURP; 1.6gm). The second part consists of ( ) elongated pieces of needle biopsied tissue from the urinary bladder (Y3; prostatic urethra 3; 1 pcs, 0.8x0.4cm, Y4; prostatic urethra 4; 1 pcs, 0.4x0.3cm, Y5; prostatic urethra 5; 1 pcs, 0.7x0.5cm, Y6; prostatic urethra 6; 1 p…	SS0631294	217854
5133075	1940-12-15	M	DI024781	Prostate cancer(전립선 암)	C61	2006-09-20	2020-07-15	2006-09-19	Urinary bladder and prostate, radical cystectomy	<Urinary bladder>Status post-resection with focal urothelial carcinoma in situ.<Prostate>1. Adenocarcinoma, acinar type, Gleason score 7 (3+4), involving both lobes with capsular extension and perineural invasion, associated with1) Intraglandular tumor volume: (1.5c), V(2)2) PIN, high grade.2. Staus post-TURP with residual urothelial carcinoma in situ, involving prostatic urethra.Seminal vesicle,…	The specimen submitted fresh consists of a product of radical prostatectomy, urinary bladder with attached prostate gland and bilateral seminal vesicles and vas deferentia and multiple lumps of fibroadipose tissue, labelled as right internal, right external, right obturator, left internal, left external and left obturator. The urinary bladder with attached perivesicle fat tissue measures 13x14x3c…	SS0632603	217854
5133550	1942-12-17	M	DI024781	Prostate cancer(전립선 암)	C61	2006-09-13	2020-06-30	2006-09-08	Prostate, biopsy	Right medial, red and green cores: Adenocarcinoma, acinar, Gleason's score 9 (4+5), involving all 3 cores (red - 80%, green - 90%)Right medial, yellow core: Adenocarcinoma, acinar, Gleason's score 10 (5+5), (80%)Right lateral: Adenocarcinoma, acinar, Gleason's score 9 (4+5), involving all 3 cores (red - 100%, yellow - 90%, green - 80%)Left medial, red and yellow cores: Adenocarcinoma, acinar, Gle…	The specimen consists of 13 elongated pieces of needle biopsied tissue from the prostate (RM; 4 pcs, 1.5cm, RL; 3 pcs, 2cm, LM; 3 pcs, 2cm, LL; 3 pcs, 1.5cm).	SS0631810	217538
5133550	1942-12-17	M	DI024781	Prostate cancer(전립선 암)	C61	2006-09-13	2020-06-30	2007-01-31	Prostate, Robot laparoscopic radical prostatectomy	Adenocarcinoma, acinar type, Gleason score 9 (4+5), involving both lobes, with extension to the caps	The specimen submitted fresh consists of a product of Robot laparoscopic radical prostatectomy, incl	SS0703566	236881
5135104	1937-11-20	M	DI024781	Prostate cancer(전립선 암)	C61	2006-09-08	2007-09-12	2006-09-08	Prostate, biopsy	Right medial: Adenocarcinoma, acinar, Gleason's score 7 (4+3), involving all 3 cores (red - 30%, yellow - 70%, blue - 90%)Right lateral, red core: Adenocarcinoma, acinar, Gleason's score 6(3+3) (core percentage volume: 10%)Right lateral, blue core and yellow core: Adenocarcinoma, acinar, Gleason's score 7 (3+4) (blue - 60%, yellow - 60%)Left medial: Adenocarcinoma, acinar, Gleason's score 7(4+3),…	The specimen consists of 13 elongated pieces of needle biopsied tissue from the prostate (RM; 3 pcs, 2cm, RL; 3 pcs, 2cm, LM; 3 pcs, 1.8cm, LL; 4 pcs, 2cm).	SS0631806	217510
5135363	1949-08-10	M	DI024781	Prostate cancer(전립선 암)	C61	2006-09-04	2020-05-22	2006-11-06	Prostate, Robot assised laparoscopic radical prostatectomy	Adenocarcinoma, acinar type, Gleason score 7 (3+4) with mucin formation, involving both lobes, with 1) capsular extension2) extension to the lateral margin3) intraglandular tumor volume: 9.03 cc, V3 [Seminal vesicle, right] Extension of carcinoma[Seminal vesicle, left] Extension of carcinoma[Resection margin, apex] Free of carcinoma[Resection margin, bladder base] Extension of carcinoma[Resection…	The specimen submitted fresh consists of a prostate (24gm, 3.5x2.5x3.2cm), attached bilateral sseminal vesicles (right; 2.5x1cm, left; 2x1cm), and bilateral vas deferentia (right; 2.5cm, left; 2.5cm in length). On serial sections, it shows vaguely nodular gray yellow solid parenchyma.	SS0639021	224638
5136414	1956-03-29	M	DI024781	Prostate cancer(전립선 암)	C61	2006-09-06	2019-04-26	2006-09-22	Prostate, Robot assisted radical prostatectomy	Adenocarcinoma, acinar type, Gleason score 7 (3+4), involving both lobes, with capsular extension, and extension to the lateral margin, associated with 1) tumor volume: (3cc), V(2)2) PIN, high gradeSeminal vesicles, right : Free of carcinomaSeminal vesicles, left : Extension of carcinomaResection margins, vas deferens, right and left : Free of carcinomaapex : Free of carcinomabladder base : Free …	The specimen submitted fresh and in formalin consists of a product of Robot assisted radical prostatectomy, including a prostate and multiple lumps of fibroadipose tissue, labelled as periprostatic fat, right external + right internal + obturator, right obturator, left external + internal + iliac, and left obturator. A right vas and right seminal vesicle, left seminal vesicle and right vas are se…	SS0632606	217546
5138881	1939-12-05	M	DI024781	Prostate cancer(전립선 암)	C61	2006-10-30	2020-06-19	2006-10-26	Prostate, biopsy	Right medial, yellow, red and blue cores: Benign prostatic tissueRight lateral: yellow, red and blue cores: Benign prostatic tissueLeft medial: yelow core: Adenocarcinoma, acinar type, Gleason score 6 (3+3) (core percentage volume: 80 %)red core: Adenocarcinoma, acinar type, Gleason score 6 (3+3) (core percentage volume: 80 %)blue core: Adenocarcinoma, acinar type, Gleason score 6 (3+3) (core per…	The specimen consists of 12 elongated pieces of needle biopsied tissue from the prostate (RM; 3 pcs, 2cm, RL; 3 pcs, 1.2cm, LM; 3 pcs, 2cm, LL: 3 pcs, 1.3cm).	SS0637918
5138881	1939-12-05	M	DI024781	Prostate cancer(전립선 암)	C61	2006-10-30	2020-06-19	2006-12-18	Prostate, robot radical prostatectomy	Adenocarcinoma, acinar type, Gleason's score 6 (3+3), involving left lobe (less than a half) and extension to the left lateral surgical resection margin and associated with intraglandular tumor volume: V2Resection margins, apex, bladder, right and left vas deferens: Free of carcinomaSeminal vesicles, right and left: Free of carcinomaSoft tissue, labelled left obturator: Free of carcinoma	The specimen submitted in formalin consists of a prostate with attached right and left vasa deferentia and right and left seminal vesicles, weighing 41.1gm. The prostate measures 5x3x3.2cm. The right vas deferens measures 3.5cm in length and 0.5cm in diameter and the left vas deferens measures 3.6cm in length and 0.7cm in diameter. The right seminal vesicle measures 2.5x1.3x0.7cm and the left sem…	SS0644718	230531
5141369	1922-04-24	M	DI024781	Prostate cancer(전립선 암)	C61	2006-09-26	2006-09-26	2006-09-25	Prostate, biopsy	Right medial: Adenocarcinoma, acinar type, Gleason's score 8(4+4), involving 80% of red, blue and yellow core, respectivelyRight lateral: Adenocarcinoma, acinar type, Gleason's score 8(4+4), involving 80% of red, blue and yellow core, respectivelyLeft medial: Adenocarcinoma, acinar type, Gleason's score 8(4+4), involving 70% of red, blue and yellow core, respectivelyLeft lateral (yellow and blue)…	The specimen consists of 12 elongated pieces of needle biopsied tissue from the prostate (right medial; 3 pcs, 1.4cm, right lateral; 3 pcs, 1.9cm, left medial; 3 pcs, 2cm, left lateral; 3 pcs, 2cm).	SS0634025	219835
5142649	1942-08-19	M	DI024781	Prostate cancer(전립선 암)	C61	2006-10-27	2020-07-22	2006-10-23	Prostate, biopsy / Urinary bladder, TUR	[Prostate, biopsy]A1. Right medial: 1. Red core : Adenocarcinoma, acinar type, Gleason score 6 (3+3), core percentage : Less than 5%2. Yellow core : Benign prostatic tissue3. Green core-1: Benign prostatic tissue 4. Green core-2: Benign prostatic tissueA2. Rigth lateral: 1. Red core : Adenocarcinoma, acinar type, Gleason score 6 (3+3), core percentage : 60%2. Yellow core : Benign prostatic tissue…	The specimen consists of 18 elongated pieces of needle biopsied tissue from the prostate, each labelled prostate A1 (4pcs, 1.5cm), prostate A2 (5 pcs, 1.7cm), prostate B1 (5pcs, 1.8cm) and prostate B2 (4pcs, 1.9cm). The specimen consists of 4 pieces of cystoscopically biopsied tissue from the bladder, each measuring 0.2cm, 0.3cm and 0.4cm.	SS0637520	222558
5153127	1936-07-03	M	DI024781	Prostate cancer(전립선 암)	C61	2006-10-23	2019-06-28	2006-12-18	Prostate with lymph nodes, Robot assisted laparaoscopic radical prostatectomy	Adenocarcinoma, acinar type, Gleason score 6 (3+3), confined to the right lobe, associated with 1) Intraglandular tumor volume: ( 0.7 cc), V(1)Seminal vesicle, right and left: Free of carcinomaResection margin, vas deferens, right and left: Free of carcinomaResection margin, apex and bladder base: Free of carcinomaLymph nodes, labelled perivesical: Free of carcinoma	The specimen submitted fresh consists of a product of radical prostatectomy, including a prostate and multiple fibroadipose tissue. The prostate weighs 55gm and measures 5x4.5x3cm. The right vas deferens measures 3cm in length and 0.5cm in diameter and the left vas deferens measures 3cm in length and 0.5cm in diameter. The right seminal vesicle measures 3x1.5cm and the left seminal vesicle measur…	SS0643619	229498
5158276	1950-09-15	M	DI024781	Prostate cancer(전립선 암)	C61	2006-10-27	2020-06-01	2006-11-29	Prostate, prostatectomy	Adenocarcinoma, acinar type, Gleason score 7(3+4) involving both lobes, intraglandular tumor volume: (4.5cc), V(2) associated with 1) Marked regression effect on preexisting carcinomas by pre-operative androgen ablation therapy2) Marked regression effect on nomal prostatic tissue (atrophy and basal cell hyperplasia) by pre-operative androgen ablation therapy 3) No capsule/surgical margin invasino…	The specimen submitted in formalin consists of a product of prostatectomy. The prostate weighs 39.7gm and measures 5x3x4cm. The right vas deferens measures 3.3x0.5cm and the left vas deferens measures 3.5x0.5cm. The right seminal vesicle measures 3.5x1.5cm and the left seminal vesicle measures 3x0.5cm.	SS0641835	227405
5158276	1950-09-15	M	DI024782	Prostate cancer, S/P(전립선 암, 수술후 상태)	C61	2013-05-28	2016-09-27	2006-11-29	Prostate, prostatectomy	Adenocarcinoma, acinar type, Gleason score 7(3+4) involving both lobes, intraglandular tumor volume: (4.5cc), V(2) associated with 1) Marked regression effect on preexisting carcinomas by pre-operative androgen ablation therapy2) Marked regression effect on nomal prostatic tissue (atrophy and basal cell hyperplasia) by pre-operative androgen ablation therapy 3) No capsule/surgical margin invasino…	The specimen submitted in formalin consists of a product of prostatectomy. The prostate weighs 39.7gm and measures 5x3x4cm. The right vas deferens measures 3.3x0.5cm and the left vas deferens measures 3.5x0.5cm. The right seminal vesicle measures 3.5x1.5cm and the left seminal vesicle measures 3x0.5cm.	SS0641835	227405
5159301	1924-12-07	M	DI024781	Prostate cancer(전립선 암)	C61	2006-10-30	2012-03-30	2006-11-06	Prostate, biopsy (S-06-15287 F, S-06-15287 F CKAH 부산대병원 병리과, 2 H-E stained slide)	Prostate, upper medial, left, biopsy: Adenocarcinoma, acinar type, Gleason score 7 (3+4) (core percentage volume: 30%)		SR0601982
5159301	1924-12-07	M	DI024781	Prostate cancer(전립선 암)	C61	2006-10-30	2012-03-30	2006-11-29	Prostate, Robot assisted prostatectomy	Adenocarcinoma, acinar type, Gleason score 7 (3+4), confined to the left lobe with capsular extension assosiated with 1) Intraglandular tumor volume: V1 (0.25 cc)2) Multifocal prostatic intraepithelial neoplasia, high grade3) Preoperative androgen ablation therapeutic effect 3) Perineural invasionResection margins;Apex: Free of carcinoma Base: Free of carcinoma Vas deferens, right: Free of carcin…	The specimen submitted in formalin consists of a product of Robot assisted prostatectomy, including a prostate (3.5x3x3cm), right seminal vesicle (2.5x0.8cm), left seminal vesicle (2x1cm), right vas deferens (2.5x0.6cm) and left vas deferens (3.5x0.7cm), weighing 26.4gm in toto. The bladder base region is ragged. It is sent for 24-hour fixation. The prostate is inked by black, blue, green and red…	SS0641667	227899
5159622	1947-05-01	M	DI024781	Prostate cancer(전립선 암)	C61	2020-01-31	2020-01-31	2020-02-05	Prostate, biopsy	A1. Right medial: Benign prostatic tissue A2. Right lateral: Benign prostatic tissue B1. Left medial: Benign prostatic tissue B2. Left lateral: Benign prostatic tissue	The specimen consists of 13 elongated pieces of needle biopsied tissue from the prostate (RM; 3 pcs, 1.7cm, RL; 4 pcs, 2.0cm, LM; 3 pcs, 1.8cm, LL; 3 pcs, 1.3cm).	SS2007463	1407221
5160803	1918-02-20	M	DI024781	Prostate cancer(전립선 암)	C61	2006-11-03	2006-11-03	2006-11-03	Prostate, biopsy	Prostate, right medial lobe:Blue: Adenocarcinoma, acinar type, Gleason's score 8(4+4), core percentage (20%).Red: Adenocarcinoma, acinar type, Gleason's score 8(4+4), core percentage (20%).Yellow: Adenocarcinoma, acinar type, Gleason's score 9(4+5), core percentage (20%).Prostate, right lateral lobe: Blue: Adenocarcinoma, acinar type, Gleason's score 9(5+4), core percentage(10%).Red: Adenocarcino…	The specimen consists of 12 elongated pieces of needle biopsied tissue from the prostate, each labelled prostate A1 (3pcs, 1.9cm), prostate A2 (3 pcs, 1.8cm), prostate B1 (3pcs, 2.2cm) and prostate B2 (3pcs, 1.5cm).	SS0639193	225283
5176770	1939-08-27	M	DI024781	Prostate cancer(전립선 암)	C61	2006-12-08	2007-12-28	2007-01-17	Prostate, radical prostatectomy	Adenocarcinoma, acinar type, Gleason score 7 (4+3), involving both lobes, with capsular extension, b	The specimen submitted in formalin consists of a product of radical prostatectomy, including prostat	SS0701097	234529
5176770	1939-08-27	M	DI024782	Prostate cancer, S/P(전립선 암, 수술후 상태)	C61	2008-03-10	2008-03-10	2007-01-17	Prostate, radical prostatectomy	Adenocarcinoma, acinar type, Gleason score 7 (4+3), involving both lobes, with capsular extension, b	The specimen submitted in formalin consists of a product of radical prostatectomy, including prostat	SS0701097	234529
5178632	1956-01-22	M	DI024781	Prostate cancer(전립선 암)	C61	2006-12-20	2019-08-06	2006-12-15	Prostate, biopsy	Right medial;Blue, red and yellow: Benign prostatic tissueRight lateral;Blue, red and yellow: Benign prostatic tissueLeft medial;Blue, red and yellow: Adenocarcinoma, acinar type, Gleason's score 7(4+3), involving 20% of red core, 60% of yellow core, and 80% of blue coreLeft lateral;Blue, red and yellow: Adenocarcinoma, acinar type, Gleason's score 9(4+5), involving 60% of yellow core, 50% of red…	The specimen consists of 13 elongated pieces of needle biopsied tissue from the prostate, labelled as right medial (3 pcs, 1.9cm), right lateral (3 pcs, 1.4cm), left medial (4 pcs, 1.7cm) and left lateral (3 pcs, 1.8cm).	SS0644914
5178632	1956-01-22	M	DI024781	Prostate cancer(전립선 암)	C61	2006-12-20	2019-08-06	2007-02-05	Prostate, Robot assisted laparoscopic radical prostatectomy	Adenocarcinoma, acinar type, Gleason score 9 (4+5), involving both lobes, with capsular extension a	The specimen submitted fresh consists of a product of Robot assisted laparoscopic radical prostatect	SS0703284	236880
5181887	1946-08-01	M	DI024781	Prostate cancer(전립선 암)	C61	2006-12-26	2019-09-26	2006-12-22	Prostate, needle biopsy (대전선병원, S06-8770- 1, 2, 3, 4, 5, 6, H-E 6 Section slides)	Prostate, needle biopsy: 1: Adenocarcinoma, acinar type, Gleason score 6 (3+3), core percentage volume: 90 %2: Adenocarcinoma, acinar type, Gleason score 6 (3+3), core percentage volume: 10 %3: Adenocarcinoma, acinar type, Gleason score 6 (3+3), core percentage volume: 40 %4: Adenocarcinoma, acinar type, Gleason score 6 (3+3), core percentage volume: 50 %5: Adenocarcinoma, acinar type, Gleason sc…		SR0602333	232482
5181887	1946-08-01	M	DI024781	Prostate cancer(전립선 암)	C61	2006-12-26	2019-09-26	2006-12-26	Prostate, biopsy	Right medial: Blue, red, and yellow: Adenocarcinoma, acinar type, Gleason score 6 (3+3), involving 60% of blue, 10% of red, and 50% of yellow coresRight lateral: Blue, red, and yellow: Adenocarcinoma, acinar type, Gleason score 6 (3+3), involving 80% of blue, 5% of red, and 10% of yellow coresLeft medial: Blue, red, and yellow: Adenocarcinoma, acinar type, Gleason score 6 (3+3), involving 90% of …	The specimen consists of 12 elongated pieces of needle biopsied tissue from the prostate, labelled as right medial (3 pcs, 1.5cm), right lateral (3 pcs, 1.5cm), left medial (3 pcs, 1.7cm) and left lateral (3 pcs, 2cm).	SS0646011	232482
5181887	1946-08-01	M	DI024781	Prostate cancer(전립선 암)	C61	2006-12-26	2019-09-26	2007-01-27	Prostate, retropubic radical prostatectomy	Status post-androgen ablation therapy with residual adenocarcinoma, acinar type, Gleason score 7 (3+	The specimen submitted fresh consists of a product of retropubic radical prostatectomy, including pr	SS0702778	235824
5185890	1951-03-14	M	DI024781	Prostate cancer(전립선 암)	C61	2011-05-25	2020-03-06	2011-06-21	Prostate, Robot assisted laparoscopic radical prostatectomy	Prostate: Adenocarcinoma, acinar type, Gleason score 8 (4+4), involving both lobes, with right posterior capsular extension but no extension to the lateral surgical resection margin, associated with 1) Tumor volume: V2 (1.6 cc) 2) Lymphovascular invasion: Not identified 3) Perineural invasion: Present ◇ Resection margins; Apex: Extension of carcinoma Base: Free of carcinoma Vas deferens, right: F…	The specimen submitted fresh consists of a product of Robot assisted laparoscopic radical prostatectomy, including prostate (28.3gm, 4.5x3x3.5cm), attached bilateral seminal vesicles (right; 1 pcs, 1x0.7x2.2cm, left; 1 pcs, 1x0.5x3.5cm), attached bilateral vas deferentia (right; 1 pcs, 0.5x0.8cm, left; 1 pcs, 0.5x1cm) and two lumps of fibroadipose tissue, labelled "right external iliac and right …	SS1131094	526201
5190818	1950-01-10	M	DI024781	Prostate cancer(전립선 암)	C61	2019-08-14	2020-07-10	2019-08-19	Prostate, left lateral, needle biopsy [일산병원, S19-11875-D, 1 H-E Section slide]	Adenocarcinoma, acinar type, Gleason score 6(3+3), core percentage volume: 20% [Note] 1. 보내주신 외부 slide 1매[일산병원, S19-11875-D] review 하였습니다. 2. EMR상 scan되어 있는 타 병원 의무기록 사본을 참고하시기 바랍니다.		SR1909277
5190818	1950-01-10	M	DI024781	Prostate cancer(전립선 암)	C61	2019-08-14	2020-07-10	2019-08-26	Prostate, frozen biopsy	Prostate, right: Free from tumor. Prostate, base: Free from tumor. Prostate, left: Free from tumor.	The specimen submitted fresh for frozen section consists of three pieces of resection margins, labeled "prostate right" (1x0.6cm), "prostate base" (1.3x0.6cm) and "prostate left" (0.8x0.7cm), respectively. <FROZEN SECTION DIAGNOSIS> Prostate, resection margins, labeled 'right', 'base' and 'left': Free from tumor. [동결절편진단의: 김상겸]	SF1904385	1351754
5190818	1950-01-10	M	DI024781	Prostate cancer(전립선 암)	C61	2019-08-14	2020-07-10	2019-08-27	Prostate gland, Robot assisted laparoscopic radical prostatectomy	Adenocarcinoma, acinar type, Gleason's score 6(3+3) 1) Tumor location: Less than one half of left lobe 2) Extraprostatic extension: Not identified 3) Intraglandular tumor volume: V1 (0.4cc) 4) Perineural invasion: Not identified 5) Lymphovascular invasion: Not identified 6) Prostatic intraepithelial neoplasia, high grade: Not identified 7) Resection margins - Apex: Free of carcinoma - Base: Free …	The specimen submitted fresh consists of a product of Robot assisted laparoscopic radical prostatectomy, including a prostate gland (18gm, 4.5x3x3cm), attached both seminal vesicles (right seminal vesicle: 2.5x1.5x1cm, left seminal vesicle: 2.5x1.5x0.9cm) and vasa deferentia (right vas: 2.5x0.7x0.6cm, left vas: 2x0.6x0.6cm). On axial sections, there are multiple ill-defined soft and solid yellowi…	SS1954875	1351754
5196209	1937-12-19	M	DI024781	Prostate cancer(전립선 암)	C61	2007-04-06	2012-06-26	2007-03-21	Prostate, bilateral, biopsy	Right medial: 1. Yellow core: Adenocarcinoma, acinar type, Gleason's score 9 (4+5), core percentage volume: 50% 2. Red core: core: Adenocarcinoma, acinar type, Gleason's score 9 (4+5), core percentage volume: 50% 3. Blue core: core: Adenocarcinoma, acinar type, Gleason's score 9 (3+4), core percentage volume: 50% Right lateral: 1. Yellow core: Adenocarcinoma, acinar type, Gleason's score 9 (4+5),…	The specimen consists of 12 elongated pieces of needle biopsied tissue from the prostate, labelled as right medial (3 pcs, 2.2cm), right lateral (3 pcs, 2.2cm), left medial (3 pcs, 1.8cm) and left lateral (3 pcs, 1.8cm).	SS0711164	246337
5196209	1937-12-19	M	DI024781	Prostate cancer(전립선 암)	C61	2007-04-06	2012-06-26	2007-04-11	Prostate, transurethral resection	Adenocarcinoma, acinar type, Gleason's score 8 (4+4), in 19 out of 25 chips	The specimen consists of multiple chips of resected prostatic tissue, weighing 4gm in toto.	SS0714129	249560
5197334	1942-09-28	M	DI024781	Prostate cancer(전립선 암)	C61	2007-02-07	2020-07-02	2007-02-03	Prostate, biopsy	Prostate, right middle lobe: Benign prostatic tissue Prostate, right lateral lobe: Benign prostatic	The specimen consists of 13 elongated pieces of needle biopsied tissue from the prostate, each label	SS0704937
5197334	1942-09-28	M	DI024781	Prostate cancer(전립선 암)	C61	2007-02-07	2020-07-02	2008-06-27	Prostate, biopsy	Right medial : Benign prostatic tissue Right lateral : Benign prostatic tissue Left medial : 1. Yellow core: Adenocarcinoma, acinar type, Gleason score 9 (4+5), core percentage volume: 60% 2. Red core: Adenocarcinoma, acinar type, Gleason score9 (4+5),core percentage volume: 50% 3. Black core: Benign prostatic tissue 4. Green core: Adenocarcinoma, acinar type, Gleason score 9(4+5),core percentage…	The specimen consists of 14 elongated pieces of needle biopsied tissue from the prostate (RM; 3 pcs, 1.2cm, RL; 3 pcs, 1cm, LM; 5 pcs, 1.5cm, LL: 3 pcs, 1cm).	SS0826868
5197334	1942-09-28	M	DI024781	Prostate cancer(전립선 암)	C61	2007-02-07	2020-07-02	2020-07-02	Prostate, biopsy	Right medial: Benign prostatic tissue Right lateral: Black core: Adenocarcinoma, acinar type, Gleason score 6 (3+3) (core percentage volume: 5%) Yellow and red cores: Benign prostatic tissue Left medial: Black and green cores: Benign prostatic tissue Red core: Adenocarcinoma, acinar type, Gleason score 9 (4+5) (core percentage volume: 60%) Yellow core: Adenocarcinoma, acinar type, Gleason score 7…	The specimen consists of 13 elongated pieces of needle biopsied tissue from the prostate (RM; 3 pcs, 1.1cm, RL; 3 pcs, 1cm, LM; 4 pcs, 1.2cm, LL: 3 pcs, 1.2cm).	SS0912729
5197970	1941-05-19	M	DI024781	Prostate cancer(전립선 암)	C61	2007-01-22	2019-12-31	2007-02-23	Prostate, Robot assisted laparoscopic radical prostatectomy	Adenocarcinoma, acinar type, Gleason score 8 (4+4), involving both lobes, with extension to the caps	The specimen submitted in formalin consists of a product of robot assisted laparoscopic radical pros	SS0707101	241115
5198018	1931-03-09	M	DI024781	Prostate cancer(전립선 암)	C61	2007-01-29	2016-09-22	2007-01-27	Prostate, biopsy	Right medial: Red, blue, and yellow: Benign prostatic tissue Right lateral: Red, blue, and yellow:	The specimen consists of 12 elongated pieces of needle biopsied tissue from the prostate, labelled a	SS0703378
5198018	1931-03-09	M	DI024781	Prostate cancer(전립선 암)	C61	2007-01-29	2016-09-22	2007-02-13	Prostate, Robot laparoscopic radical prostatectomy	Adenocarcinoma, acinar type, Gleason's score 6 (3+3), involving left and right lobe posterior side,	The specimen submitted in formalin consists of a product of Robot laparoscopic radical prostatectomy	SS0705484	239129
5198018	1931-03-09	M	DI024782	Prostate cancer, S/P(전립선 암, 수술후 상태)	C61	2013-06-10	2013-09-26	2007-01-27	Prostate, biopsy	Right medial: Red, blue, and yellow: Benign prostatic tissue Right lateral: Red, blue, and yellow:	The specimen consists of 12 elongated pieces of needle biopsied tissue from the prostate, labelled a	SS0703378
5198018	1931-03-09	M	DI024782	Prostate cancer, S/P(전립선 암, 수술후 상태)	C61	2013-06-10	2013-09-26	2007-02-13	Prostate, Robot laparoscopic radical prostatectomy	Adenocarcinoma, acinar type, Gleason's score 6 (3+3), involving left and right lobe posterior side,	The specimen submitted in formalin consists of a product of Robot laparoscopic radical prostatectomy	SS0705484	239129
5202002	1949-03-20	M	DI024781	Prostate cancer(전립선 암)	C61	2007-01-31	2019-11-08	2007-02-13	Prostate, Robot assisted laparoscopic radical prostatectomy	Post transurethral resection status with residual adenocarcinoma, acinar type, Gleason score 6 (3+3)	The specimen submitted fresh consists of a product of Robot assisted laparoscopic radical prostatect	SS0705652	239314
5202539	1933-07-23	M	DI024781	Prostate cancer(전립선 암)	C61	2007-02-14	2011-02-07	2007-02-08	Prostate, biopsy	Right medial; Green: Adenocarcinoma, acinar type, Gleason's score 7(3+4), involving 80% of core Yell	The specimen consists of 12 elongated pieces of needle biopsied tissue from the prostate, labelled a	SS0705709
5202539	1933-07-23	M	DI024781	Prostate cancer(전립선 암)	C61	2007-02-14	2011-02-07	2007-04-04	Prostate, Robot assisted laparoscopic radical prostatectomy	Adenocarcinoma, acinar type, Gleason score 7 (4+3), involving both lobes, , with extension to the periprostatic soft tissue and the lateral margin, associated with, 1) Prostatic intraepithelial neoplasia, high grade 2) Perineural invasion 3) Intraglandular tumor volume: 7.2cc, V(3) Seminal vesicles, both: Free of carcinoma Resection margins, vas deferetia, both: Free of carcinoma Resection margin…	The specimen submitted fresh consists of a product of Robot assisted laparoscopic radical prostatectomy, including an entire prostate gland with bilateral seminal vesicles and vas deferentia, a lump of fibroadipose tissue labelled as lymph node, and a fragment of soft tissue labelled as bladder neck. The prostate gland weighs 28gm and measures 4x3.7x3cm. The right seminal vesicle measures 2.5x1.5…	SS0712369	247039
5207702	1938-02-22	M	DI024781	Prostate cancer(전립선 암)	C61	2008-05-26	2012-08-24	2008-05-19	Prostate, biopsy	Right medial : 1. Yellow core: Adenocarcinoma, acinar type, Gleason score10 (5+5), core percentage volume: 50% 2. Red core: Adenocarcinoma, acinar type, Gleason score10 (5+5), core percentage volume: 40% 3. Blue core: Adenocarcinoma, acinar type, Gleason score10 (5+5), core percentage volume: 20% Right lateral : Benign prostatic tissue Left medial : 1. Yellow core: Adenocarcinoma, acinar type, Gl…	The specimen consists of 12 elongated pieces of needle biopsied tissue from the prostate (RM; 3 pcs, 1.8cm, RL; 3 pcs, 2cm, LM; 3 pcs, 1.7cm, LL: 3 pcs, 1.6cm).	SS0819747	311425
5207702	1938-02-22	M	DI024781	Prostate cancer(전립선 암)	C61	2008-05-26	2012-08-24	2008-12-15	Urinary bladder, transurethral resection / Prostate, transurethral resection	A. Urinary bladder and B. Prostate: Poorly differentiated carcinoma, focal weak immunoreactivity for PSA, favoring urothelial carcinoma, high grade, see note. Note: 이전 슬라이드(SS08-19747)를 review하였습니다. 이전 소견은 분명히 PSA 양성반응으로 prostatic adenocarcinoma에 합당합니다. 그러나 본 조직 (SS08-52992)에서 urothelial layer에 in situ change가 관찰되고 이전 biopsy에 비해 세포이형성이 심하고 PSA염색에서도 거의 음성소견 보여 urothelial carcinoma의 가능성이 있는 것으로 생각합…	The specimen consists of two parts. The first part consists of multiple pieces of biopsied tissue from the bladder, weighing 2.1g in toto and measuring 1.4x0.6cm in the largest one. The second part consists of multiple chips of resected prostatic tissue, weighing 1.6gm in toto.	SS0852992	351479
5207702	1938-02-22	M	DI024781	Prostate cancer(전립선 암)	C61	2008-05-26	2012-08-24	2009-01-09	Urinary bladder and prostate gland, cystectomy and prostatectomy	Urinary bladder: Metastatic adenocarcinoma from prostate gland, see note. Resection margins, ureter, bilateral: Free of carcinoma Prostate: Adenocarcinoma, acinar type, Gleason score 10 (5+5), with capsular and lateral margin extension Seminal vesicle, right: Extension of adenocarcinoma Seminal vesicle, left: Extension of adenocarcinoma Soft tissue, labelled "rectal margin": Extension of adenocar…	The specimen submitted fresh consists of a product of cystectomy and prostatectomy, including urinary bladder, prostate gland, and multiple pieces of soft tissue, labelled as rectal margin (1 pcs, 1.9x1.5x0.7cm), prostate margin (1 pcs, 3x2x1.3cm), left periureter tissue (1 pcs, 2.5x0.7cm) and lymphocele (2 pcs, 4.5x2.3cm in the larger one). The urinary bladder measures 14x6.4x3cm. The prostate g…	SS0856904	351479
5210099	1935-11-13	M	DI024781	Prostate cancer(전립선 암)	C61	2007-02-21	2012-03-30	2007-02-22	Prostate, gun biopsy (원자력병원 S2007-1104, H-E 1 section slide)	Prostate, gun biopsy: Adenocarcinoma, acinar type, Gleason score 6 (3+3), involving 1 out of 1 core		SR0700437
5210099	1935-11-13	M	DI024781	Prostate cancer(전립선 암)	C61	2007-02-21	2012-03-30	2007-03-13	Prostate, Robot assisted laparoscopic radical prostatectomy	Adenocarcinoma, acinar type, Gleason score 8 (4+4), associated with, 1) Extensive micropapillary and	The specimen submitted fresh consists of a product of Robot assisted laparoscopic radical prostatect	SS0709407	243138
5213062	1933-10-18	M	DI024781	Prostate cancer(전립선 암)	C61	2007-03-07	2011-04-12	2007-02-26	Prostate, biopsy	Right medial: Benign prostatic tissue Right lateral: 1. Yellow core: Adenocarcinoma, acinar type	The specimen consists of 12 elongated pieces of needle biopsied tissue from the prostate, labelled a	SS0707886
5213062	1933-10-18	M	DI024781	Prostate cancer(전립선 암)	C61	2007-03-07	2011-04-12	2007-04-04	Prostate, Robot assisted laparoscopic radical prostatectomy	Adenocarcinoma, acinar type, Gleason score 6 (3+3), confined to the right lobe, and extension to the lateral margin, associated with, 1) Prostatic intraepithelial neoplasia, high grade 2) Perineural invasion 3) Intraglandular tumor volume: 1.2cc, V(2) Seminal vesicles, both: Free of carcinoma Resection margins, vas deferetia, both: Free of carcinoma Soft tissue, labelled as lymph node: Free of ca…	The specimen submitted fresh consists of a product of Robot assisted laparoscopic radical prostatectomy, including two fragments of prostatic tissue, weighing 26gm in toto, and each measuring 4x2x3.5cm and 2.5x1.5x1.5cm. The right seminal vesicle measures 3x1.5x0.7cm and the attached right vas deferens measures 4x0.5cm. The left seminal vesicle measures 2x1x0.5cm and the attached left vas deferen…	SS0712365	249397
5216504	1941-09-06	M	DI024781	Prostate cancer(전립선 암)	C61	2011-08-17	2015-07-08	2011-08-11	Prostate, biopsy	A1. Right medial : Benign prostatic tissue A2. Right lateral : Benign prostatic tissue B1. Left medial : 1. Yellow core: Benign prostatic tissue 2. Red core: Benign prostatic tissue 3. Blue core: Adenocarcinoma, acinar type, Gleason score 7 (3+4), core percentage volume: 40% B2. Left lateral : Benign prostatic tissue	The specimen consists of 12 elongated pieces of needle biopsied tissue from the prostate (RM; 3 pcs, 1.8cm, RL; 3 pcs, 1.1cm, LM; 3 pcs, 1.4cm, LL: 4 pcs, 1.4cm).	SS1141958	538661
5216504	1941-09-06	M	DI024781	Prostate cancer(전립선 암)	C61	2011-08-17	2015-07-08	2011-09-05	Prostate, Robot assisted laparoscopic radical prostatectomy	Prostate: Adenocarcinoma, acinar type, Gleason score 7 (4+3), confined to the left lobe, without capsular and lateral margin extension, and associated with 1) Intraglandular tumor volume: V1 (0.5cc) 2) Perineural invasion: Present 3) Prostatic intraepithelial neoplasia, high grade Resection margins; Apex: Free of carcinoma Base: Free of carcinoma Vas deferens, right: Free of carcinoma Vas deferen…	The specimen submitted fresh consists of a product of Robot assisted laparoscopic radical prostatectomy, including prostate (58.5gm, 5x4x3.5cm), attached bilateral seminal vesicles (right; 1 pcs, 1.5x1x4cm, left; 1 pcs, 1.5x1.2x3cm) and attached bilateral vas deferentia (right; 1 pcs, 0.8x2.5cm, left; 1 pcs, 1x2cm). It is sent for 24-hour formalin fixation. All the submitted tissue are sent for t…	SS1145789	543137
5220636	1950-08-16	M	DI024781	Prostate cancer(전립선 암)	C61	2011-04-13	2019-08-26	2011-04-28	Prostate with both seminal vesicles and vas deferentia, Robot assisted laparoscopic radical prostatectomy	Prostate: Adenocarcinoma, acinar type, Gleason score 6 (3+3), confined to the left lobe (less than one half), without capsular and lateral margin extension, associated with 1) Intraglandular tumor volume: V1 (0.5cc) 2) Perineural invasion: Present ◇ Resection margins: apex: Free of carcinoma bladder base: Free of carcinoma Seminal vesicles, right: Free of carcinoma Seminal vesicles, left: Free of…	The specimen submitted fresh consists of a product of Robot assisted laparoscopic radical prostatectomy, including prostate (51.9gm, 5.5x4.5x4.5cm), bilateral seminal vesicles (right; 1.8x1x3cm, left; 1.5x0.7x2.2cm) and bilateral vasa deferentia (right; 0.8x1.5cm, left; 0.8x2cm). All the submitted tissue are sent for tumor mapping.	SS1120605	514289
5220770	1943-12-01	M	DI024781	Prostate cancer(전립선 암)	C61	2007-03-26	2019-04-29	2007-03-29	Prostate, bilateral, biopsy	Right medial: Adenocarcinoma, acinar type, Gleason's score 8 (4+4), core percentage volume: 5% of yellow core( red, blue: benign prostatic tissue) Right lateral: Adenocarcinoma, acinar type, Gleason's score 8(4+4), core percentage volume: 15% of red core (yellow, blue: benign prostatic tissue) Left medial: Benign prostatic tissue Left lateral: Benign prostatic tissue	The specimen consists of 12 elongated pieces of needle biopsied tissue from the prostate, labelled as right medial (3 pcs, 1.7cm), right lateral (3 pcs, 1cm), left medial (3 pcs, 1cm) and left lateral (3 pcs, 1cm).	SS0710407	245351
5220770	1943-12-01	M	DI024781	Prostate cancer(전립선 암)	C61	2007-03-26	2019-04-29	2007-04-16	Prostate with both seminal vesicles and vas deferentia, Robot assisted laparoscopic radical prostatectomy	Prostate: Adenocarcinoma, acinar type, Gleason score 9 (4+5), involving the right lobe, with capsular extension, associated with (1) intraglandular tumor volume: V2 (3.5cc) (2) Prostatic intraepithelial neoplasia, high grade [Seminal vesicle, right] Free of carcinoma [Seminal vesicle, left] Free of carcinoma [Resection margin, vas deferens, right] Free of carcinoma [Resection margin, vas deferens…	The specimen submitted fresh consists of a product of Robot assisted laparoscopic radical prostatectomy, including prostate, both attached seminal vesicles and vas deferentia, two pieces of mucosal tissue, labelled "apex and bladder neck" and four lumps of fibroadipose tissue, labelled "right external, left obturator, lymph node and unlabelled". The prostate with both attached seminal vesicles an…	SS0714501	252363
5227453	1939-02-21	M	DI024781	Prostate cancer(전립선 암)	C61	2011-07-01	2020-06-19	2011-06-28	Prostate, biopsy	A1. Right medial : 1. Yellow core: Adenocarcinoma, acinar type, Gleason score 7 (3+4), core percentage volume: 80% 2. Red core: Adenocarcinoma, acinar type, Gleason score 7 (3+4), core percentage volume: 80% 3. Blue core: Adenocarcinoma, acinar type, Gleason score 7 (3+4), core percentage volume: 80% A2. Right lateral : 1. Yellow core: Adenocarcinoma, acinar type, Gleason score 7 (3+4), core perc…	The specimen consists of 12 elongated pieces of needle biopsied tissue from the prostate (RM; 3 pcs, 1.3cm, RL; 3 pcs, 1cm, LM; 3 pcs, 1.3cm, LL: 3 pcs, 1.3cm).	SS1132870	529280
5227453	1939-02-21	M	DI024781	Prostate cancer(전립선 암)	C61	2011-07-01	2020-06-19	2011-08-08	Prostate, Robot assisted laparoscopic radical prostatectomy	Prostate: 1. Status post androgen ablation therapy with near total partial regression 2. Residual adenocarcinoma, acinar type, Gleason score 9 (4+5), involving both lobes, with both posterior capsular and extraprostatic extension but no involvement of surgical lateral margin 1) Intraglandular tumor volume: V1 (0.3cc) 2) Perineural invasion: Present 3) Lymphovascular invasion: Not identified Resec…	The specimen submitted in formalin consists of a product of Robot assisted laparoscopic radical prostatectomy, including prostate (22.9gm, 4x2x2.5cm), attached bilateral seminal vesicles (right; 1 pcs, 1x0.5x2.5cm, left; 1 pcs, 1x0.6x2.4cm), attached bilateral vas deferentia (right; 1 pcs, 0.5x2cm, left; 1 pcs, 0.5x1.5cm), separately sent, labeled "right SMV" (1 pcs, 0.5x0.5cm) and a lump of fibr…	SS1140382	537212
5227453	1939-02-21	M	DI024782	Prostate cancer, S/P(전립선 암, 수술후 상태)	C61	2015-03-30	2015-04-06	2011-06-28	Prostate, biopsy	A1. Right medial : 1. Yellow core: Adenocarcinoma, acinar type, Gleason score 7 (3+4), core percentage volume: 80% 2. Red core: Adenocarcinoma, acinar type, Gleason score 7 (3+4), core percentage volume: 80% 3. Blue core: Adenocarcinoma, acinar type, Gleason score 7 (3+4), core percentage volume: 80% A2. Right lateral : 1. Yellow core: Adenocarcinoma, acinar type, Gleason score 7 (3+4), core perc…	The specimen consists of 12 elongated pieces of needle biopsied tissue from the prostate (RM; 3 pcs, 1.3cm, RL; 3 pcs, 1cm, LM; 3 pcs, 1.3cm, LL: 3 pcs, 1.3cm).	SS1132870	529280
5227453	1939-02-21	M	DI024782	Prostate cancer, S/P(전립선 암, 수술후 상태)	C61	2015-03-30	2015-04-06	2011-08-08	Prostate, Robot assisted laparoscopic radical prostatectomy	Prostate: 1. Status post androgen ablation therapy with near total partial regression 2. Residual adenocarcinoma, acinar type, Gleason score 9 (4+5), involving both lobes, with both posterior capsular and extraprostatic extension but no involvement of surgical lateral margin 1) Intraglandular tumor volume: V1 (0.3cc) 2) Perineural invasion: Present 3) Lymphovascular invasion: Not identified Resec…	The specimen submitted in formalin consists of a product of Robot assisted laparoscopic radical prostatectomy, including prostate (22.9gm, 4x2x2.5cm), attached bilateral seminal vesicles (right; 1 pcs, 1x0.5x2.5cm, left; 1 pcs, 1x0.6x2.4cm), attached bilateral vas deferentia (right; 1 pcs, 0.5x2cm, left; 1 pcs, 0.5x1.5cm), separately sent, labeled "right SMV" (1 pcs, 0.5x0.5cm) and a lump of fibr…	SS1140382	537212
5231171	1937-11-09	M	DI024781	Prostate cancer(전립선 암)	C61	2007-03-30	2016-09-20	2007-04-11	Prostate, robot assisted with laparoscopic radical prostatectomy	Adenocarcinoma, acinar type, Gleason score 7 (3+4), involving both lobes, associated with, 1) Extension to the prostatic capsule and lateral margin 2) Perineural invasion 3) Prostatic intraepithelial neoplasia, high grade 4) Intraglandular tumor volume: 7.6cc, V(3) Seminal vesicle, right: Free of carcinoma Seminal vesicle, left: Free of carcinoma Resection margin, apex: Extension of carcinoma Res…	The specimen submitted in formalin consists of a product of Robot assisted laparoscopic radical prostatectomy, including a prostate, attached bilateral seminal vesicles and vas deferentia and multiple lumps of fibroadipose tissue, labelled "right obturator, left obturator, right internal, left internal, right external and left external". The prostate weighs 41gm and measures 4x3.5x3cm. The attach…	SS0713425	248694
5236605	1948-10-01	M	DI024781	Prostate cancer(전립선 암)	C61	2010-03-24	2012-08-27	2010-03-29	Prostate, needle biopsy (서울대학교병원, S10-2323-#3, #4, #5, #6, R, 4 Slides)	Prostate, needle biopsy: #3:Benign prostatic tissue #4:Adenocarcinoma, Gleason score 6 (3+3)/10, core percentage volume: 20% #5:Benign prostatic tissue #6:Adenocarcinoma, Gleason score 6 (3+3)/10, core percentage volume: 30% [Note] 외부병원 (서울대학교병원) 에서는 "Prostate, needle biopsy: #3: Prostatic tissue with no carcinoma #4: Adenocarcinoma, Gleason score 6 (3+3)/10 #5: Prostatic tissue with no carcinoma…		SR1001310
5236605	1948-10-01	M	DI024781	Prostate cancer(전립선 암)	C61	2010-03-24	2012-08-27	2010-05-04	Prostate, Da Vinci Robot assisted laparoscopic radical prostatectomy	Prostate: Adenocarcinoma, acinar type, Gleason score 6 (3+3), involving anterior and right lateral lobe, with anterior nmargin extension, without extension to the lateral margin and associated with 1) Intraglandular tumor volume: V2 (1.5cc) 2) Perineural invasion: Present Resection margins; Apex: Free of carcinoma Base: Free of carcinoma Vas deferens, right: Free of carcinoma Vas deferens, left: …	The specimen submitted fresh consists of a product of Da Vinci Robot assisted laparoscopic radical prostatectomy, including prostate (25.5gm, 3.8x3.2x2.4cm), attached bilateral seminal vesicles (right; 1 pcs, 1.2x0.4x2.7cm, left; 1 pcs, 1.3x0.8x2cm), attached bilateral vas deferense (right; 1 pcs, 1.8x0.5cm, left; 1 pcs, 1.7x0.6cm) and a lump of fibroadipose tissue, labelled "perivesicle fat". It…	SS1020171	442566
5244135	1947-07-23	M	DI024781	Prostate cancer(전립선 암)	C61	2007-04-30	2009-01-21	2007-12-22	Prostate, transurethral resection	A. Prostate 1: Adenocarcinoma, acinar type, Gleason score 10 (5+5), involving 20 out of 21 chips B. Prostate 2: Adenocarcinoma, acinar type, Gleason score 10 (5+5), involving 28 out of 33 chips Note) 1. 조직학적으로 Transitional cell carcinoma와의 감별이 필요하여 시행한 PSA 면역조직화학염색 결과 양성으로 그 가능성을 배제하였습니다. 2. Immunohistochemical stain result: PSA: positive Synaptophysin: negative Chromogranin: negative CD56: negat…	The specimen consists of multiple chips of resected prostatic tissue (prostate 1; 2.3gm, prostate 2; 4.4gm)	SS0747446	286619
5244135	1947-07-23	M	DI024781	Prostate cancer(전립선 암)	C61	2007-04-30	2009-01-21	2009-01-14	Prostate, transurethral resection	A: Adenocarcinoma, acinar type, Gleason score 9 (5+4), involving 19 out of 20 chips B: Adenocarcinoma, acinar type, Gleason score 9 (5+4), involving all 40 chips	The specimen consists of two parts. The first par consists of multiple chips of resected prostatic tissue, labelled "A", weighing 2gm in toto. The second part consists of multiple chips of resected prostatic tissue, labelled "B", weighing 6.6gm in toto.	SS0901531	354363
5244135	1947-07-23	M	DI024782	Prostate cancer, S/P(전립선 암, 수술후 상태)	C61	2008-02-20	2009-01-23	2007-12-22	Prostate, transurethral resection	A. Prostate 1: Adenocarcinoma, acinar type, Gleason score 10 (5+5), involving 20 out of 21 chips B. Prostate 2: Adenocarcinoma, acinar type, Gleason score 10 (5+5), involving 28 out of 33 chips Note) 1. 조직학적으로 Transitional cell carcinoma와의 감별이 필요하여 시행한 PSA 면역조직화학염색 결과 양성으로 그 가능성을 배제하였습니다. 2. Immunohistochemical stain result: PSA: positive Synaptophysin: negative Chromogranin: negative CD56: negat…	The specimen consists of multiple chips of resected prostatic tissue (prostate 1; 2.3gm, prostate 2; 4.4gm)	SS0747446	286619
5244135	1947-07-23	M	DI024782	Prostate cancer, S/P(전립선 암, 수술후 상태)	C61	2008-02-20	2009-01-23	2009-01-14	Prostate, transurethral resection	A: Adenocarcinoma, acinar type, Gleason score 9 (5+4), involving 19 out of 20 chips B: Adenocarcinoma, acinar type, Gleason score 9 (5+4), involving all 40 chips	The specimen consists of two parts. The first par consists of multiple chips of resected prostatic tissue, labelled "A", weighing 2gm in toto. The second part consists of multiple chips of resected prostatic tissue, labelled "B", weighing 6.6gm in toto.	SS0901531	354363
5276051	1929-03-18	M	DI024781	Prostate cancer(전립선 암)	C61	2007-07-06	2010-01-20	2007-07-11	Prostate, biopsy	Right medial: Yellow core: Adenocarcinoma, acinar type, Gleason score 10 (5+5), (core percentage volume: 50%) Blue core: Adenocarcinoma, acinar type, Gleason score 9 (4+5), (core percentage volume: 70%) Red: Adenocarcinoma, acinar type, Gleason score 10 (5+5), (core percentage volume: 30%) Right lateral: Yellow core: Adenocarcinoma, acinar type, Gleason score 9 (4+5), (core percentage volume: 80%…		SS0727259	263505
5277438	1930-11-28	M	DI024781	Prostate cancer(전립선 암)	C61	2007-07-23	2011-03-29	2007-07-19	Prostate, biopsy	[Right medial] Blue core: Adenocarcinoma, acinar type, Gleason score 7 (4+3) (core percentage volume: 20%) Red core: Benign prostatic tissue Yellow core: Benign prostatic tissue [Right lateral] Blue core: Adenocarcinoma, acinar type, Gleason score 7 (4+3) (core percentage volume: 60%) Yellow core: Adenocarcinoma, acinar type, Gleason score 7 (4+3) (core percentage volume: 30%) Red core: Benign pr…	The specimen consists of 12 elongated pieces of needle biopsied tissue from the prostate, measuring 2 cm in the largest one (RM: 3 pcs, RL: 3 pcs, LM: 3 pcs, LL: 3 pcs).	SS0727921	264472
5277438	1930-11-28	M	DI024781	Prostate cancer(전립선 암)	C61	2007-07-23	2011-03-29	2010-03-17	Prostate, transurethral resection	A. Labelled 'prostate 1': Adenocarcinoma, acinar type, Gleason score 9 (4+5), involving 78 out of 92 of chips (85%) B. Labelled 'prostate 2': Adenocarcinoma, acinar type, Gleason score 9 (4+5), involving 38 out of 44 of chips (86%)	The specimen consists of multiple chips of resected prostatic tissue (prostate 1; 17gm, prostate 2; 8gm).	SS1012325	434618
5315420	1941-05-05	M	DI024781	Prostate cancer(전립선 암)	C61	2007-11-08	2009-08-28	2007-11-09	Prostate, bilateral, biopsy	Right medial : 1. Yellow core: Adenocarcinoma, acinar type, Gleason score 9(4+5), core percentage volume: more than 90% 2. Red core: Adenocarcinoma, acinar type, Gleason score 9(4+5), core percentage volume: more than 90% 3. Blue core: Adenocarcinoma, acinar type, Gleason score 9(4+5), core percentage volume: more than 90% Right lateral : 1. Yellow core: Adenocarcinoma, acinar type, Gleason score…	The specimen consists of 12 elongated pieces of needle biopsied tissue from the prostate (RM; 3 pcs, 1.7cm, RL; 3 pcs, 1.9cm, LM; 3 pcs, 1.6cm, LL: 3 pcs, 2.1cm).	SS0741818	282782
5315420	1941-05-05	M	DI024781	Prostate cancer(전립선 암)	C61	2007-11-08	2009-08-28	2007-11-28	Prostate, transurethral resection	Adenocarcinoma, acinar type, Gleason score 10 (5+5), involving 90 % of chips	The specimen consists of multiple chips of resected prostatic tissue, totally aggregating 3.5cc.	SS0744249	282782
5315420	1941-05-05	M	DI024782	Prostate cancer, S/P(전립선 암, 수술후 상태)	C61	2007-12-27	2009-09-03	2007-11-09	Prostate, bilateral, biopsy	Right medial : 1. Yellow core: Adenocarcinoma, acinar type, Gleason score 9(4+5), core percentage volume: more than 90% 2. Red core: Adenocarcinoma, acinar type, Gleason score 9(4+5), core percentage volume: more than 90% 3. Blue core: Adenocarcinoma, acinar type, Gleason score 9(4+5), core percentage volume: more than 90% Right lateral : 1. Yellow core: Adenocarcinoma, acinar type, Gleason score…	The specimen consists of 12 elongated pieces of needle biopsied tissue from the prostate (RM; 3 pcs, 1.7cm, RL; 3 pcs, 1.9cm, LM; 3 pcs, 1.6cm, LL: 3 pcs, 2.1cm).	SS0741818	282782
5315420	1941-05-05	M	DI024782	Prostate cancer, S/P(전립선 암, 수술후 상태)	C61	2007-12-27	2009-09-03	2007-11-28	Prostate, transurethral resection	Adenocarcinoma, acinar type, Gleason score 10 (5+5), involving 90 % of chips	The specimen consists of multiple chips of resected prostatic tissue, totally aggregating 3.5cc.	SS0744249	282782
5319192	1941-10-10	M	DI024781	Prostate cancer(전립선 암)	C61	2010-03-19	2020-06-13	2010-03-29	Prostate, Da Vinci Robot assisted laparoscopic radical prostatectom	Prostate: Adenocarcinoma, acinar type, Gleason score 6 (3+3), involving apical periurethral area without capsular or resection margin involvement, and associated with 1) Intraglandular tumor volume: V1 2) Prostatic intraepithelial neoplasia, high grade 3) Perineural invasion: Not identified 4) Lymphovascular permeation: Not identified Seminal vesicles, right and left: Free of carcinoma Resection …	The specimen submitted in formalin consists of a product of Da Vinci Robot assisted laparoscopic radical prostatectomy, including an entire prostate gland with bilateral seminal vesicles and vas deferentia, separately sent right vas and SMV (1 pcs, 1.5x1.5x1cm) and left seminal vesicle (1 pcs, 1.4x1.3x0.7cm), a fragment of soft tissue, labelled as "prostate apex" (0.8x0.4cm) and a lump of fibroad…	SS1014000	435976
5328043	1956-11-05	M	DI024781	Prostate cancer(전립선 암)	C61	2007-11-12	2015-05-15	2009-06-03	Prostate, Robot assisted laparoscopic radical prostatectomy	Prostate: Status post androgen ablation therapy without residual adenocarcinoma, total regression Resection margins; Apex: Free of carcinoma Base: Free of carcinoma Separately sent soft tissue; Apical: Free of carcinoma Posterior rectum: Free of carcinoma Basal: Free of carcinoma Right lateral: Free of carcinoma Left lateral: Free of carcinoma Lymph nodes, rgiht external (0/4), left external (0/3…	The specimen submitted in formalin consists of a product of Robot assisted laparoscopic radical prostatectomy, including prostate gland with attached bilateral seminal vesicles and vas deferentia, a separately sent piece of tissue, labelled "left vas deferens", five pieces of soft tissue, labelled "apical" (1 pcs, 0.3x0.1cm), "posterior rectum" (1 pcs, 0.3x0.2cm), "basal" (1 pcs, 0.4x0.2cm), "rig…	SS0923807	379531
5328043	1956-11-05	M	DI024782	Prostate cancer, S/P(전립선 암, 수술후 상태)	C61	2014-03-28	2015-06-10	2009-06-03	Prostate, Robot assisted laparoscopic radical prostatectomy	Prostate: Status post androgen ablation therapy without residual adenocarcinoma, total regression Resection margins; Apex: Free of carcinoma Base: Free of carcinoma Separately sent soft tissue; Apical: Free of carcinoma Posterior rectum: Free of carcinoma Basal: Free of carcinoma Right lateral: Free of carcinoma Left lateral: Free of carcinoma Lymph nodes, rgiht external (0/4), left external (0/3…	The specimen submitted in formalin consists of a product of Robot assisted laparoscopic radical prostatectomy, including prostate gland with attached bilateral seminal vesicles and vas deferentia, a separately sent piece of tissue, labelled "left vas deferens", five pieces of soft tissue, labelled "apical" (1 pcs, 0.3x0.1cm), "posterior rectum" (1 pcs, 0.3x0.2cm), "basal" (1 pcs, 0.4x0.2cm), "rig…	SS0923807	379531
5341866	1925-09-21	M	DI024781	Prostate cancer(전립선 암)	C61	2007-12-20	2009-03-12	2007-12-20	Prostate, transurethral resection	A. Prostate 1: 1. Adenocarcinoma, acinar type, Gleason score 9 (4+5), involving 35 out of 52 chips 2. Prostatic intraepithelial neoplasia, high grade B. Prostate 2: Adenocarcinoma, acinar type, Gleason score 8 (4+4), involving 43 out of 61 chips	The specimen consists of multiple chips of resected prostatic tissue (prostate 1; 10gm, prostate 2; 13.5gm).	SS0747445	286695
5349016	1939-04-05	M	DI024781	Prostate cancer(전립선 암)	C61	2007-12-26	2012-05-23	2007-12-27	Prostate, needle biopsy (Cho Sun University Hospital, S-8604- 1, 2, 3, 4, 5, 6, 7, 8, 9, 10, 11, 12, H-E 12 Section slides)	Prostate, needle biopsy; #1: Adenocarcinoma, acinar, Gleaseon score 6(3+3), involving 90% of core #2: Adenocarcinoma, acinar, Gleaseon score 6(3+3), involving 50% of core #3: Adenocarcinoma, acinar, Gleaseon score 6(3+3), involving 90% of core #4: Adenocarcinoma, acinar, Gleaseon score 7(4+3), involving 100% of core #5: Adenocarcinoma, acinar, Gleaseon score 7(4+3), involving 80% of core #6: Aden…		SR0703453
5352386	1930-08-09	M	DI024781	Prostate cancer(전립선 암)	C61	2008-01-06	2012-03-27	2010-07-13	Prostate, Da Vinci Robot assisted laparoscopic radical prostatectomy	Adenocarcinoma, acinar type, Gleason score 9 (5+4), involving both lobes 1) Intraglandular tumor volume: V3 2) Extension to prostatic capsule and right anterior and posterior circumferential margin 3) Presence of perineural invasion Resection margins: Apex: Extension of carcinoma Bladder base: Free of carcinoma Seminal vesicles, both: Extension of carcinoma Vas deferentia, both: Free of carcinoma…	The specimen submitted in formalin consists of a product of Da Vinci Robot assisted laparoscopic radical prostatectomy, including prostate, bilateral seminal vesicles and vas deferentia and multiple lumps of fibroadipose tissue, labelled ‘perivesical fat', 'right external', 'right obturator', 'left external' and 'left obturator'. The prostate weighs 25.7gm and measures 4x3.2x2.5cm. The right semi…	SS1032759	456465
5352386	1930-08-09	M	DI024782	Prostate cancer, S/P(전립선 암, 수술후 상태)	C61	2008-01-03	2011-10-28	2010-07-13	Prostate, Da Vinci Robot assisted laparoscopic radical prostatectomy	Adenocarcinoma, acinar type, Gleason score 9 (5+4), involving both lobes 1) Intraglandular tumor volume: V3 2) Extension to prostatic capsule and right anterior and posterior circumferential margin 3) Presence of perineural invasion Resection margins: Apex: Extension of carcinoma Bladder base: Free of carcinoma Seminal vesicles, both: Extension of carcinoma Vas deferentia, both: Free of carcinoma…	The specimen submitted in formalin consists of a product of Da Vinci Robot assisted laparoscopic radical prostatectomy, including prostate, bilateral seminal vesicles and vas deferentia and multiple lumps of fibroadipose tissue, labelled ‘perivesical fat', 'right external', 'right obturator', 'left external' and 'left obturator'. The prostate weighs 25.7gm and measures 4x3.2x2.5cm. The right semi…	SS1032759	456465
5360455	1968-02-28	M	DI024781	Prostate cancer(전립선 암)	C61	2011-08-26	2020-01-30	2011-08-19	Prostate, biopsy	A1. Right medial : Benign prostatic tissue A2. Right lateral : Benign prostatic tissue B1. Left medial : Adenocarcinoma, acinar type, Gleason score 7 (3+4), core percentage volume: 30%, in 2 out of 4 cores B2. Left lateral : Benign prostatic tissue	The specimen consists of 12 elongated pieces of needle biopsied tissue from the prostate (RM; 6 pcs, 1.2cm, RL; 5 pcs, 1.5cm, LM; 6 pcs, 1.3cm, LL: 6 pcs, 1.5cm).	SS1143361	540813
5360455	1968-02-28	M	DI024781	Prostate cancer(전립선 암)	C61	2011-08-26	2020-01-30	2011-09-14	Prostate, Da Vinci Robot assisted laparoscopic radical prostatectomy	Prostate: Adenocarcinoma, acinar type, Gleason score 6 (3+3), involving both lobes, without capsular and lateral margin extension, and associated with 1) Intraglandular tumor volume: V1 (0.1cc) 2) Perineural invasion: Not identified 3) Prostatic intraepithelial neoplasia, high grade Resection margins; Apex: Free of carcinoma Base: Free of carcinoma Vas deferens, right: Free of carcinoma Vas defer…	The specimen submitted fresh consists of a product of Da Vinci Robot assisted laparoscopic radical prostatectomy, including prostate (31gm, 4x2.5x2.5cm), attached bilateral seminal vesicles (right; 1 pcs, 1.5x0.7x3cm, left; 1 pcs, 1.3x0.7x2.8cm) and attached bilateral vas deferentia (right; 1 pcs, 0.6x1.3cm, left; 1 pcs, 0.7x1.3cm). It is sent for 24-hour formalin fixation. All the submitted tiss…	SS1147203	544665
5374758	1939-09-10	M	DI024781	Prostate cancer(전립선 암)	C61	2008-02-23	2019-11-11	2008-02-22	Prostate, biopsy	Right medial : Adenocarcinoma, acinar type, Gleason score 8 (4+4) involving 5% of all three cores, see note. Right lateral : Adenocarcinoma, acinar type, Gleason score 8 (4+4) involving 5-10% of all three cores, see note. Left medial : Benign prostatic tissue. Left lateral : Benign prostatic tissue. Note) All biopsed cores are fragemented and assessment of core volume percentage cannot be made.	The specimen consists of 12 elongated pieces of needle biopsied tissue from the prostate, labelled as right medial (3 pcs, 1.7cm), right lateral (3 pcs, 2.2cm), left medial (3 pcs, 1.7cm) and left lateral (3 pcs, 1.7cm).	SS0807461	297961
5376646	1940-10-07	M	DI024781	Prostate cancer(전립선 암)	C61	2008-02-29	2010-08-28	2008-02-25	Prostate, biopsy	Right medial: Yellow core: Adenocarcinoma, acinar type, Gleason score 9 (4+5), core percentage volume: 40% Red core: Adenocarcinoma, acinar type, Gleason score 8 (4+4), core percentage volume: 20% Green core: Adenocarcinoma, acinar type, Gleason score 8 (4+4), core percentage volume: 70% Right lateral: Yellow core: Adenocarcinoma, acinar type, Gleason score 9 (4+5), core percentage volume: 70% Re…	The specimen consists of 12 elongated pieces of needle biopsied tissue from the prostate, labelled as right medial (3 pcs, 2.3cm), right lateral (3 pcs, 1.7cm), left medial (3 pcs, 1.7cm) and left lateral (3 pcs, 1.7cm).	SS0807820	298444
5376646	1940-10-07	M	DI024781	Prostate cancer(전립선 암)	C61	2008-02-29	2010-08-28	2008-07-18	Prostate, Robot assisted laparoscopic radical prostatectomy	Prostate: Adenocarcinoma, acinar type, Gleason score 9 (5+4), involving both lobes, with capsular extension, and extension to the lateral margin, and associated with 1) Intraglandular tumor volume: V1 2) perineural invasion 3) post-neoadjuvant hormone ablation therapy effect and calcification Resection margins: apex: Free of carcinoma bladder base: Free of carcinoma Seminal vesicles, both: Free o…	The specimen submitted fresh consists of a product of Robot assisted laparoscopic radical prostatectomy, including prostate, attached right seminal vesicle and left vas deferens, separately sent left seminal vesicle and right vas deferens, four fragments of soft pinkish tan tissue, labelled "#2" (1 pcs, 0.4cm), "#3" (1 pcs, 0.3cm), "#4" (1 pcs, 0.4cm), "#10" (2 pcs, 1.7x0.8cm), and multiple lumps…	SS0829450	321226
5376646	1940-10-07	M	DI024782	Prostate cancer, S/P(전립선 암, 수술후 상태)	C61	2008-09-14	2008-09-14	2008-02-25	Prostate, biopsy	Right medial: Yellow core: Adenocarcinoma, acinar type, Gleason score 9 (4+5), core percentage volume: 40% Red core: Adenocarcinoma, acinar type, Gleason score 8 (4+4), core percentage volume: 20% Green core: Adenocarcinoma, acinar type, Gleason score 8 (4+4), core percentage volume: 70% Right lateral: Yellow core: Adenocarcinoma, acinar type, Gleason score 9 (4+5), core percentage volume: 70% Re…	The specimen consists of 12 elongated pieces of needle biopsied tissue from the prostate, labelled as right medial (3 pcs, 2.3cm), right lateral (3 pcs, 1.7cm), left medial (3 pcs, 1.7cm) and left lateral (3 pcs, 1.7cm).	SS0807820	298444
5376646	1940-10-07	M	DI024782	Prostate cancer, S/P(전립선 암, 수술후 상태)	C61	2008-09-14	2008-09-14	2008-07-18	Prostate, Robot assisted laparoscopic radical prostatectomy	Prostate: Adenocarcinoma, acinar type, Gleason score 9 (5+4), involving both lobes, with capsular extension, and extension to the lateral margin, and associated with 1) Intraglandular tumor volume: V1 2) perineural invasion 3) post-neoadjuvant hormone ablation therapy effect and calcification Resection margins: apex: Free of carcinoma bladder base: Free of carcinoma Seminal vesicles, both: Free o…	The specimen submitted fresh consists of a product of Robot assisted laparoscopic radical prostatectomy, including prostate, attached right seminal vesicle and left vas deferens, separately sent left seminal vesicle and right vas deferens, four fragments of soft pinkish tan tissue, labelled "#2" (1 pcs, 0.4cm), "#3" (1 pcs, 0.3cm), "#4" (1 pcs, 0.4cm), "#10" (2 pcs, 1.7x0.8cm), and multiple lumps…	SS0829450	321226
5392570	1948-02-20	M	DI024781	Prostate cancer(전립선 암)	C61	2008-03-24	2013-10-14	2008-03-24	Prostate, needle biopsy (Chonbuk Natl. Univ, S08-3509- A, B, D, E, F, G, H, I, J, K, 10 Unstain slides)	Prostate, needle biopsy; A. Right base: Adenocarcinoma, acinar type, Gleason score 8 (4+4), (core percentage volume: 30%) B. Right mid: Adenocarcinoma, acinar type, Gleason score 8 (4+4), (core percentage volume: 20%) D. Left base: Adenocarcinoma, acinar type, Gleason score 8 (4+4), (core percentage volume: 30%) E. Left mid: Adenocarcinoma, acinar type, Gleason score 8 (4+4), (core percentage vol…		SR0800961
5392570	1948-02-20	M	DI024781	Prostate cancer(전립선 암)	C61	2008-03-24	2013-10-14	2008-04-29	Prostate, Robot assisted laparoscopic radical prostatectomy with lymph node dissection	Prostate: Adenocarcinoma, acinar type, Gleason score 8 (4+4), involving both lobes and extending to capsule, periprostatic soft tissue and lateral surgical resection margin associated with 1) Intraglandular tumor volume: V3 (14 cc) 2) The third grade of tumor: 5 3) Perineural invasion Resection margins Apex: Free of carcinoma (magin of clearance: 0.1 cm) Base: Free of carcinoma Vas deferens, righ…	The specimen submitted fresh consists of a product of Robot assisted laparoscopic radical prostatectomy, including prostate gland and multiple lumps of soft tissue, labelled as "No2, No3, No4, No5, No6, No9" and multiple lumps of fibroadipose tissue, labelled "right obturator, left common, left external, left obturator, periprostatic". The prostate weighs 31gm and measures 4.5x3x4cm. The attached…	SS0817245	308006
5401189	1943-01-05	M	DI024781	Prostate cancer(전립선 암)	C61	2011-08-17	2018-09-12	2011-08-12	Prostate, biopsy	A1. Right medial : Benign prostatic tissue A2. Right lateral : Benign prostatic tissue B1. Left medial : 1. Yellow and red corse: Adenocarcinoma, acinar type, Gleason score 6 (3+3), core percentage volume: 50% 2. Blue core: Benign prostatic tissue B2. Left lateral : 1. Blue core: Adenocarcinoma, acinar type, Gleason score 6 (3+3), core percentage volume: 5% 2. Yellow core: Adenocarcinoma, acinar …	The specimen consists of 13 elongated pieces of needle biopsied tissue from the prostate (RM; 3 pcs, 1.5cm, RL; 3 pcs, 1.3cm, LM; 3 pcs, 0.6cm, LL: 3 pcs, 1.2cm, target; 1 pcs, 1.1cm).	SS1142283	539874
5401189	1943-01-05	M	DI024781	Prostate cancer(전립선 암)	C61	2011-08-17	2018-09-12	2011-09-09	Prostate, Da Vinci Robot assisted laparoscopic radical prostatectomy	Prostate: Adenocarcinoma, acinar type, Gleason score 7 (3+4), involving both lobes, with left anterior capsular extension, and no lateral margin extension, and associated with 1) Intraglandular tumor volume: V2 2) Perineural invasion: Not identified Resection margins; Apex: Extension of carcinoma Base: Free of carcinoma Vas deferens, right: Free of carcinoma Vas deferens, left: Free of carcinoma …	The specimen submitted fresh consists of a product of Da Vinci Robot assisted laparoscopic radical prostatectomy, including prostate (44.5gm, 4x3x3.5cm), attached bilateral seminal vesicles (right; 1 pcs, 1x1x4.5cm, left; 1 pcs, 1.6x1x4.5cm), attached bilateral vas deferentia (right; 1 pcs, 0.6x2cm, left; 1 pcs, 0.6x1.7cm). It is sent for 24-hour formalin fixation. All the submitted tissue are se…	SS1147003	544664
5432131	1934-12-20	M	DI024781	Prostate cancer(전립선 암)	C61	2011-03-30	2017-01-24	2008-06-23	Prostate, transurethral resection and biopsy	[Prostate, transurethral resection] Nodular hyperplasia [Prostate, biopsy] Right medial : Yellow core: Benign prostatic tissue Red core: Benign prostatic tissue Blue core: Benign prostatic tissue Right lateral : Yellow core: Benign prostatic tissue Red core: Benign prostatic tissue Blue core: Benign prostatic tissue Left medial : Yellow core: Benign prostatic tissue Red core: Benign prostatic tis…	The specimen consists of two parts. The first part consists of multiple chips of resected prostatic tissue, weighing 8.2gm in toto. The second part consists of 12 elongated pieces of needle biopsied tissue from the prostate, labelled as RM (4 pcs, 1.7cm in the largest one), RL (3 pcs, 1.8cm in the largest one), LM (2 pcs, 1cm in the largest one) and LL (3 pcs, 1.2cm in the largest one).	SS0825837	318169
5432131	1934-12-20	M	DI024781	Prostate cancer(전립선 암)	C61	2011-03-30	2017-01-24	2011-03-28	Prostate, biopsy	A1. Right medial: Benign prostatic tissue A2. Right lateral: An additional report will follow after immunohistochemical stainnng. B1. Left medial: Yellow core: Benign prostatic tissue Red core: Adenocarcinoma, acinar type, Gleason score 6(3+3), core percentage volume: less than 5% Blue core: Adenocarcinoma, acinar type, Gleason score 6(3+3), core percentage volume: 30% B2. Left lateral: Yellow co…	The specimen consists of 12 elongated pieces of needle biopsied tissue from the prostate (RM; 3 pcs, 1.3cm, RL; 3 pcs, 1.3cm, LM; 3 pcs, 1.8cm, LL: 3 pcs, 1.6cm).	SS1114821	508774
5432131	1934-12-20	M	DI024781	Prostate cancer(전립선 암)	C61	2011-03-30	2017-01-24	2011-04-08	Prostate, Robot assisted laparoscopic radical prostatectomy	Prostate: Adenocarcinoma, acinar type, Gleason score 7 (4+3), involving both lobes, with posterior capsular extension, abuts on the anterior surgical resection margin, associated with 1) Tumor volume: V2 (3.2cc) 2) Lymphovascular invasion: Not identified 3) Perineural invasion: Not identified ◇ Resection margins; Apex: Extension of carcinoma Base: Free of carcinoma Vas deferens, right: Free of ca…	The specimen submitted fresh consists of a product of Robot assisted laparoscopic radical prostatectomy, including prostate (30gm, 4.5x4x2.5cm), attached bilateral seminal vesicles (right; 1 pcs, 1x0.5x3cm, left; 1 pcs, 1.2x0.5x3.3cm), attached bilateral vas deferentia (right; 1 pcs, 0.5x1.1cm, left; 1 pcs, 0.5x1cm), separately sent soft tissue, labeled "seminal vesicle" (1 pcs, 0.7x0.5cm). It is…	SS1117201	510950
5435748	1937-03-05	M	DI024781	Prostate cancer(전립선 암)	C61	2008-07-04	2018-05-29	2008-06-30	Prostate, biopsy	Right medial : Yellow core: Adenocarcinoma, acinar type, Gleason score 7(4+3), core percentage volume: 60% Red core: Adenocarcinoma, acinar type, Gleason score 6(3+3), core percentage volume: 40% Blue core: Adenocarcinoma, acinar type, Gleason score 8(4+4), core percentage volume: 40% Right lateral : Yellow core: Adenocarcinoma, acinar type, Gleason score 7(4+3), core percentage volume: 20% Red c…	The specimen consists of 12 elongated pieces of needle biopsied tissue from the prostate, labelled as RM (3 pcs, 2cm in the largest one), RL (3 pcs, 1.6cm in the largest one), LM (3 pcs, 2.2cm in the largest one) and LL (3 pcs, 1.7cm in the largest one).	SS0827348	319899
5435748	1937-03-05	M	DI024781	Prostate cancer(전립선 암)	C61	2008-07-04	2018-05-29	2008-08-20	Prostate, Robot assisted laparoscopic radical prostatectomy	Adenocarcinoma, acinar type, Gleason score 9 (5+4), involving both lobes, with capsular extension, extension to the lateral margin, and associated with 1) Intraglandular tumor volume: V3 2) Perineural invasion Seminal vesicle, right: Extension of carcinoma Seminal vesicle, left: Extension of carcinoma Resection margins: apex: Extension of carcinoma bladder base: Extension of carcinoma Lymph nodes…	The specimen submitted fresh consists of a product of Robot assisted laparoscopic radical prostatectomy, including prostate, a fragment of soft pinkish tan tissue, labelled "rectum" (2.2x1.2cm) and multiple lumps of fibroadipose tissue, labelled "perivesical fat, periprostatic fat, right obturator A, right obturator B, right external iliac A, right external iliac B, left obturator A, left obturat…	SS0834717	327758
5445319	1911-08-02	M	DI024781	Prostate cancer(전립선 암)	C61	2010-05-08	2013-10-31	2010-06-07	Prostate, transurethral resection	Adenocarcinoma, acinar type, Gleason score 9 (4+5), involving 10 out of 36 chips	The specimen consists of multiple chips of resected prostatic tissue, weighing 17.7gm in toto.	SS1026083	448924
5445319	1911-08-02	M	DI024781	Prostate cancer(전립선 암)	C61	2010-05-08	2013-10-31	2013-07-29	Prostate, transurethral resection	Adenocarcinoma, acinar type, Gleason score 9 (4+5), involving 7 out of 31 chips	The specimen consists of multiple chips of resected prostatic tissue, weighing 3gm in toto.	SS1342059	710953
5449772	1943-02-04	M	DI024781	Prostate cancer(전립선 암)	C61	2009-04-17	2014-02-28	2009-04-22	Prostate, TRUS, needle biopsy (원광대학교병원, B09-03268-#8, #9, #11, 3 Slides)	Prostate, TRUS, needle biopsy : #8: Adenocarcinoma, acinar type, Gleason score 6 (3+3) involving 20% of a biopsied core #9: Adenocarcinoma, acinar type, Gleason score 7 (3+4) involving 30% of a biopsied core #11: Adenocarcinoma, acinar type, Gleason score 7 (4+3) involving 40% of a biopsied core [Note] 외부병원 (원광대학교병원) 에서는 "Prostate, TRUS, needle biopsy (#8, #9, #11): Adenocarcinoma, Gleason's scor…		SR0901497
5449772	1943-02-04	M	DI024781	Prostate cancer(전립선 암)	C61	2009-04-17	2014-02-28	2009-05-15	Prostate, Robot assisted laparoscopic radical prostectomy	Prostate: Adenocarcinoma, acinar type, Gleason score 8 (3+5), involving both lobes(less than one half), with capsular extension, wihout lateral margin extension, associated with 1) Intraglandular tumor volume: V1 (0.58cc) 2) Prostatic intraepithelial neoplasia, high grade 3) Perineural invasion: Present Resection margin, apex: Free of carcinoma Resection margin, base: Free of carcinoma Seminal ve…	The specimen submitted in formalin consists of a product of Robot assisted laparoscopic radical prostectomy, including a prostate, attached bilateral seminal vesicles and vas deferentia, and multiple lumps of fibroadipose tissue, labeled "left external iliac, left lat-perivesical and left peri-vesical fat". The prostate gland and attached bilateral seminal vesicles and both vas deferentia weigh 1…	SS0920707	375636
5451527	1934-01-13	M	DI024781	Prostate cancer(전립선 암)	C61	2008-08-20	2010-03-05	2008-08-18	Prostate, biopsy	Right medial : 1. Yellow core: Adenocarcinoma, acinar type, Gleason score 8(4+4), core percentage volume: less than 5% 2. Red core: Benign prostatic tissue 3. Blue core: Adenocarcinoma, acinar type, Gleason score 8(4+4), core percentage volume: 30% 4. Green core: Adenocarcinoma, acinar type, Gleason score 8(4+4), core percentage volume: 100% Right lateral : 1. Yellow core:Adenocarcinoma, acinar t…	The specimen consists of 14 elongated pieces of needle biopsied tissue from the prostate (RM; 4 pcs, 2.2cm, RL; 3 pcs, 1.3cm, LM; 4 pcs, 1.3cm, LL: 3 pcs, 1.3cm).	SS0833839	327218
5451527	1934-01-13	M	DI024781	Prostate cancer(전립선 암)	C61	2008-08-20	2010-03-05	2008-08-27	Prostate, transurethral resection / Soft tissue, inguinal area, right, hydrocelectomy	A. Prostate tissue A: Adenocarcinoma, acinar type, Gleason score 8(4+4), involving 13 out of 23 chips B. Prostate tissue B; Adenocarcinoma, acinar type, Gleason score 8(4+4), involving 7 out of 15 chips C. Soft tissue, inguinal area, right, labeled as hydrocele sac: Consistent with hydrocele	The specimen consists of 2 parts. The first part consists of multiple chips of resected prostatic tissue (prostate tissue A; multiple pcs, 3gm, prostate tissue B; multiple pcs, 1.7gm). The second part consists of 3 fragments of grayish brown membranous soft tissue, clinically from the right inguinal area, the largest one measuring 3.3x2.4cm.	SS0836470	329974
[truncated: 515 more rows]

## Sheet: Prostatic A.P
진단정보								Prostatic A.P
[truncated: 1,206 more rows]

[truncated: 12 more sheets: PSA, Advaced but no CTx, Docetaxel User, Data FillUp, Sheet1, Sheet2, PSA PAP Ratio, PA_PP_Var, Sheet5, DK301_002, PSA_PAP_ratio, Survival]
