# Supplementary material for: Prostate epithelial genes define therapy-relevant prostate cancer molecular subtype
Source: Prostate Cancer Prostatic Dis. 2021 Apr 26;24(4):1080–92. doi: 10.1038/s41391-021-00364-x (PMC8616761; doi:10.1038/s41391-021-00364-x)
Supplement: Supplementary file 11 — Supplementary Table 6 [file 41391_2021_364_MOESM11_ESM.xlsx]

## Sheet: KLK3
SimpleQueryForm{omicsType='Cistromic', geneSearchType='gene', gene='KLK3', psId='null', organ='null', tissue='null', species='Human', pathwayCategory='null', doi='null', familyId='null', minScore=0, maxScore=null, significance=null, direction='null', foldChange=null, foldChangeMin=null, foldChangeMax=null, isRange=false}
Experiment Name	Species	Tissue	Symbol	Binding Score	IPAGS|BSM|Other AGS	Rank
PIAS1 + R1881 | AR ChIP-Seq - Rep 1	Human	epithelium, VCaP cells	KLK3	2852	AR|PIAS1	1
PIAS1 + R1881 | AR ChIP-Seq - Rep 2	Human	epithelium, VCaP cells	KLK3	2816	AR|PIAS1	2
DHT | AR ChIP-Seq - 2 h	Human	epithelium, VCaP cells	KLK3	2790	AR	3
DHT | AR ChIP-Seq - VCaP, Rep 2	Human	epithelium, VCaP cells	KLK3	2786	AR	4
CON KD + R1881 | FOXA1 ChIP-Seq - Rep 2	Human	epithelium, VCaP cells	KLK3	2730	FOXA1|R1881	5
PIAS1 + R1881 | FOXA1 ChIP-Seq - Rep 1	Human	epithelium, VCaP cells	KLK3	2636	FOXA1|R1881|PIAS1	6
CON KD + R1881 | FOXA1 ChIP-Seq - Rep 1	Human	epithelium, VCaP cells	KLK3	2590	FOXA1|R1881	7
PIAS1 + R1881 | FOXA1 ChIP-Seq - Rep 2	Human	epithelium, VCaP cells	KLK3	2561	FOXA1|R1881|PIAS1	8
HNF4G IP	Human	epithelium, CWR22Rv1 cells	KLK3	2311	HNF4G	9
R1881 + COMP26A | AR ChIP-Seq - 10 μM	Human	epithelium, VCaP cells	KLK3	2229	AR	10
DHT | AR ChIP-Seq - Rep 2	Human	epithelium, VCaP cells	KLK3	2222	AR	11
R1881 + COMP30A | AR ChIP-Seq - 0.1 μM	Human	epithelium, VCaP cells	KLK3	2219	AR	12
R1881 | FOXA1 ChIP-Seq - Rep 1	Human	epithelium, VCaP cells	KLK3	2215	FOXA1|R1881	13
BICALU + DHT | AR ChIP-Seq - Rep 1	Human	epithelium, VCaP cells	KLK3	2213	AR	14
HNF4G IP	Human	epithelium, CWR22Rv1 cells	KLK3	2208	HNF4G	15
R1881 + COMP30A | AR ChIP-Seq - 1 μM	Human	epithelium, VCaP cells	KLK3	2171	AR	16
R1881 | FOXA1 ChIP-Seq - Rep 2	Human	epithelium, VCaP cells	KLK3	2104	FOXA1|R1881	17
CON KD + DHT | AR ChIP-Seq	Human	epithelium, VCaP cells	KLK3	2101	AR	18
DHT | AR ChIP-Seq	Human	epithelium, VCaP cells	KLK3	2094	AR	19
CON KD + R1881 | AR ChIP-Seq	Human	epithelium, LNCaP cells	KLK3	2078	AR	20
R1881 | AR ChIP-Seq	Human	epithelium, VCaP cells	KLK3	2070	AR	21
BICALU + DHT | AR ChIP-Seq - Rep 2	Human	epithelium, VCaP cells	KLK3	2005	AR	22
R1881 + COMP26A | AR ChIP-Seq - 0.1 μM	Human	epithelium, VCaP cells	KLK3	1994	AR	23
CON KD + FBS | GATA2 ChIP-Seq	Human	epithelium, LNCaP cells	KLK3	1992	GATA2	24
EtOH | FOXA1 ChIP-Seq - Rep 2	Human	epithelium, VCaP cells	KLK3	1977	FOXA1	25
DHT | AR ChIP-Seq - 18 h	Human	epithelium, VCaP cells	KLK3	1947	AR	26
R1881 | AR ChIP-Seq - Rep 1	Human	epithelium, VCaP cells	KLK3	1942	AR	27
AR ChIP-Seq - Rep 1	Human	epithelium, LNCaP-C4-2B cells	KLK3	1931	AR	28
GATA2 ChIP-Seq	Human	epithelium, LNCaP cells	KLK3	1928	GATA2	29
FOXA1 KD | GATA2 ChIP-Seq	Human	epithelium, LNCaP cells	KLK3	1906	GATA2|FOXA1	30
MIBOL | AR ChIP-Seq	Human	epithelium, LNCaP cells	KLK3	1850	AR	31
EtOH | FOXA1 ChIP-Seq -	Human	epithelium, VCaP cells	KLK3	1802	FOXA1	32
DHT | AR ChIP-Seq - VCaP, Rep 1	Human	epithelium, VCaP cells	KLK3	1773	AR	33
RUNX1 + DHT | AR ChIP-Seq	Human	epithelium, VCaP cells	KLK3	1770	AR|RUNX1	34
R1881 | AR ChIP-Seq 2	Human	epithelium, HEK293 cells	KLK3	1764	AR	35
AR ChIP-Seq	Human	epithelium, CWR22PC cells	KLK3	1746	AR	36
R1881 + COMP26A | AR ChIP-Seq - 1 μM	Human	epithelium, VCaP cells	KLK3	1742	AR	37
POU2F1 KD | AR ChIP-Seq	Human	epithelium, VCaP cells	KLK3	1720	AR|POU2F1	38
DHT | AR ChIP-Seq - Rep 1	Human	epithelium, VCaP cells	KLK3	1712	AR	39
R1881 + ENZA | AR ChIP-Seq	Human	epithelium, CWR22PC cells	KLK3	1703	AR	40
R1881 + COMP30A | AR ChIP-Seq - 10 μM	Human	epithelium, VCaP cells	KLK3	1676	AR	41
CON KD + R1881 | GATA2 ChIP-Seq	Human	epithelium, LNCaP cells	KLK3	1636	GATA2|R1881	42
MIBOL | AR ChIP-Seq	Human	epithelium, LNCaP-C4-2 cells	KLK3	1629	AR	43
CON KD | GATA2 ChIP-Seq	Human	epithelium, LNCaP cells	KLK3	1594	GATA2	44
FOXA1 + DHT | AR ChIP-Seq	Human	epithelium, VCaP cells	KLK3	1507	AR|FOXP1	45
DHT + DEX | NR3C1 ChIP-Seq	Human	epithelium, LNCaP-1F5 cells	KLK3	1502	NR3C1|DHT	46
DHT | AR ChIP-Seq	Human	epithelium, CWR22PC cells	KLK3	1497	AR	47
AR ChIP-Seq	Human	epithelium, VCaP cells	KLK3	1494	AR	48
DHT + BICALU | AR ChIP-Seq	Human	epithelium, CWR22PC cells	KLK3	1491	AR	49
FOXA1 + FBS | GATA2 ChIP-Seq	Human	epithelium, LNCaP cells	KLK3	1484	GATA2|FOXA1	50
P4 | PGR ChIP-Seq - MCF-7, 3 h, Rep 3	Human	epithelium, MCF-7 cells	KLK3	1429	PGR	51
CON KD + R1881 | AR ChIP-Seq	Human	epithelium, LNCaP cells	KLK3	1412	AR	52
BICALU + DHT | AR ChIP-Seq - Rep 1	Human	epithelium, VCaP cells	KLK3	1401	AR	53
GATA2 ChIP-Seq - Rep 2	Human	epithelium, LNCaP cells	KLK3	1395	GATA2	54
GATA2 ChIP-Seq - Rep 1	Human	epithelium, LNCaP cells	KLK3	1372	GATA2	55
DEX | NR3C1 ChIP-Seq - Rep 1	Human	epithelium, LNCaP-1F5 cells	KLK3	1368	NR3C1	56
DHT | FOXA1 ChIP-Seq	Human	epithelium, LNCaP cells	KLK3	1336	FOXA1|DHT	57
P4 | PGR ChIP-Seq - MCF-7, 3 h, Rep 2	Human	epithelium, MCF-7 cells	KLK3	1323	PGR	58
CREB1 siRNA | FOXA1 ChIP-Seq - Rep 2	Human	epithelium, LNCaP-abl cells	KLK3	1299	FOXA1|CREB1	59
FOXA1 ChIP-Seq - Rep 2	Human	epithelium, LNCaP-abl cells	KLK3	1283	FOXA1	60
DHT | AR ChIP-Seq	Human	epithelium, LNCaP cells	KLK3	1278	AR	61
BICALU + DHT | AR ChIP-Seq - Rep 2	Human	epithelium, VCaP cells	KLK3	1251	AR	62
GATA2 KD + R1881 | GATA2 ChIP-Seq	Human	epithelium, LNCaP cells	KLK3	1221	GATA2|R1881	63
CREB1 siRNA | FOXA1 ChIP-Seq - Rep 1	Human	epithelium, LNCaP-abl cells	KLK3	1184	FOXA1|CREB1	64
AR ChIP-Seq - Tumor, Rep 11	Human	other, prostate tumor	KLK3	1182	AR	65
DHT | AR ChIP-Seq - C4- Rep 2B, Rep 1	Human	epithelium, LNCaP-C4-2B cells	KLK3	1182	AR	66
JQI + DHT | AR ChIP-Seq - Rep 1	Human	epithelium, VCaP cells	KLK3	1174	AR|JQ1	67
AR ChIP-Seq - Tumor, Rep 8	Human	other, prostate tumor	KLK3	1167	AR	68
R1881 | AR ChIP-Seq - Rep 2	Human	epithelium, VCaP cells	KLK3	1136	AR	69
DEX | NR3C1 ChIP-Seq - 1F5	Human	epithelium, LNCaP-1F5 cells	KLK3	1136	NR3C1	70
AR ChIP-Seq - Tumor, Rep 4	Human	other, prostate tumor	KLK3	1126	AR	71
FOXP1 + DHT | AR ChIP-Seq	Human	epithelium, VCaP cells	KLK3	1109	AR|FOXP1	72
HES6 OE | AR ChIP-Seq - Rep 3	Human	epithelium, LNCaP cells	KLK3	1099	AR|HES6	73
R5020 | PGR ChIP-Seq - MCF-7, 3 h, Rep 2	Human	epithelium, MCF-7 cells	KLK3	1088	PGR	74
NR3C1 ChIP-Seq	Human	epithelium, LNCaP-1F5 cells	KLK3	1081	NR3C1	75
R1881 | AR ChIP-Seq 2	Human	epithelium, PC3 cells	KLK3	1068	AR	76
R1881 | AR ChIP-Seq	Human	epithelium, LNCaP cells	KLK3	1055	AR	77
AR ChIP-Seq - Rep 1	Human	epithelium, LNCaP cells	KLK3	1049	AR	78
DHT | AR ChIP-Seq	Human	epithelium, LNCaP-BiCR cells	KLK3	1043	AR	79
AR ChIP-Seq - Tumor, Rep 6	Human	other, prostate tumor	KLK3	1042	AR	80
MIBOL | AR ChIP-Seq	Human	epithelium, LNCaP-C4-2 cells	KLK3	1041	AR	81
JQI + DHT | AR ChIP-Seq - Rep 2	Human	epithelium, VCaP cells	KLK3	1018	AR|JQ1	82
FOXP1 KD | AR ChIP-Seq	Human	epithelium, LNCaP cells	KLK3	1001	AR|FOXP1	83
P4 | PGR ChIP-Seq - MCF-7, 3 h, Rep 1	Human	epithelium, MCF-7 cells	KLK3	991	PGR	84
DHT | AR ChIP-Seq - VCaP-VCS2	Human	epithelium, VCaP-VCS2 cells	KLK3	982	AR	85
DHT | AR ChIP-Seq - Rep 1	Human	epithelium, MDA-MB-453 cells	KLK3	947	AR	86
AR ChIP-Seq - Rep 2	Human	epithelium, LNCaP-C4-2B cells	KLK3	920	AR	87
GATA2 KD + R1881 | AR ChIP-Seq	Human	epithelium, LNCaP cells	KLK3	906	AR|GATA2	88
FOXA1 ChIP-Seq - Rep 1	Human	epithelium, LNCaP-abl cells	KLK3	900	FOXA1	89
FOXA1 KD | AR ChIP-Seq	Human	epithelium, LNCaP cells	KLK3	899	AR|FOXA1	90
FOXA1 KD | AR ChIP-Seq - regular medium	Human	epithelium, LNCaP cells	KLK3	895	AR|FOXA1	91
FOXA1 ChIP-Seq	Human	epithelium, LNCaP cells	KLK3	894	FOXA1	92
CON KD | GATA2 ChIP-Seq	Human	epithelium, LNCaP cells	KLK3	886	GATA2	93
FOXA1 ChIP-Seq - LNCaP-abl	Human	epithelium, LNCaP-abl cells	KLK3	879	FOXA1	94
DHT | AR ChIP-Seq - VCaP	Human	epithelium, VCaP cells	KLK3	876	AR	95
AR ChIP-Seq - Tumor, Rep 13	Human	other, prostate tumor	KLK3	863	AR	96
DHT | FOXP1 ChIP-Seq	Human	epithelium, VCaP cells	KLK3	858	FOXP1|DHT	97
AR ChIP-Seq - Tumor, Rep 1	Human	other, prostate tumor	KLK3	853	AR	98
R5020 | PGR ChIP-Seq - MCF-7, 3 h, Rep 3	Human	epithelium, MCF-7 cells	KLK3	838	PGR	99
R1881 | AR ChIP-Seq	Human	epithelium, LNCaP cells	KLK3	831	AR	100
CON KD + R1881 | FOXA1 ChIP-Seq	Human	epithelium, LNCaP cells	KLK3	810	FOXA1|R1881	101
FOXA1 KD + R1881 | AR ChIP-Seq	Human	epithelium, LNCaP cells	KLK3	802	AR|FOXA1	102
AR ChIP-Seq - Rep 3	Human	epithelium, LNCaP cells	KLK3	801	AR	103
MIBOL | AR ChIP-Seq	Human	epithelium, LNCaP cells	KLK3	788	AR	104
DEX | NR3C1 ChIP-Seq - Rep 2	Human	epithelium, MCF-7 cells	KLK3	786	NR3C1	105
R5020 | EP300 ChIP-Seq - MCF-7, 3 h, Rep 2	Human	epithelium, MCF-7 cells	KLK3	785	EP300|R5020	106
R5020 | PGR ChIP-Seq - MCF-7, 3 h, Rep 1	Human	epithelium, MCF-7 cells	KLK3	780	PGR	107
GATA2 KD + R1881 | FOXA1 ChIP-Seq	Human	epithelium, LNCaP cells	KLK3	778	FOXA1|R1881|GATA2	108
CON KD + DHT | AR ChIP-Seq	Human	epithelium, LNCaP cells	KLK3	777	AR	109
AR ChIP-Seq - Tumor, Rep 2	Human	other, prostate tumor	KLK3	775	AR	110
CON KD | FOXA1 ChIP-Seq	Human	epithelium, LNCaP cells	KLK3	771	FOXA1	111
CON KD | FOXA1 ChIP-Seq	Human	epithelium, LNCaP cells	KLK3	769	FOXA1	112
DHT | ARChIP-Seq	Human	epithelium, LNCaP cells	KLK3	766	AR	113
DHT | AR ChIP-Seq - 1F5	Human	epithelium, LNCaP-1F5 cells	KLK3	754	AR	114
FOXA1 KD | AR ChIP-Seq - Rep 2	Human	epithelium, LNCaP-1F5 cells	KLK3	748	AR|FOXA1	115
R1881 | AR ChIP-Seq 1	Human	epithelium, PC3 cells	KLK3	731	AR	116
AR | ChIP-Seq - Primary, Rep 3	Human	other, prostate tumor	KLK3	731	AR	117
JUND IP - HepG2 cells	Human	epithelium, HepG2 cells	KLK3	730	JUND	118
DHT | AR ChIP-Seq - C4- Rep 2B, Rep 2	Human	epithelium, LNCaP-C4-2B cells	KLK3	726	AR	119
DHT | AR ChIP-Seq	Human	epithelium, LNCaP cells	KLK3	724	AR	120
HES6 OE | AR ChIP-Seq - Rep 1	Human	epithelium, LNCaP cells	KLK3	710	AR|HES6	121
DHT | AR ChIP-Seq	Human	epithelium, LNCaP cells	KLK3	698	AR	122
CON KD + R1881 | AR ChIP-Seq	Human	epithelium, LNCaP cells	KLK3	695	AR	123
R5020 | ESR1 ChIP-Seq - MCF-7, 3 h, Rep 2	Human	epithelium, MCF-7 cells	KLK3	695	ESR1|R5020	124
FOXA1 ChIP-Seq	Human	epithelium, LNCaP cells	KLK3	692	FOXA1	125
CON KD | FOXA1 ChIP-Seq	Human	epithelium, LNCaP cells	KLK3	686	FOXA1	126
FOXA1 KD | AR ChIP-Seq - Rep 1	Human	epithelium, LNCaP-1F5 cells	KLK3	675	AR|FOXA1	127
DHT + DEX | AR ChIP-Seq	Human	epithelium, LNCaP-1F5 cells	KLK3	670	AR|DEX	128
R1881 + AR-K2R OE | AR ChIP-Seq - Rep 2	Human	epithelium, PC3 cells	KLK3	669	AR	129
AR ChIP-Seq - Tumor, Rep 9	Human	other, prostate tumor	KLK3	659	AR	130
POU2F1 KD + DHT | FOXA1 ChIP-Seq	Human	epithelium, LNCaP cells	KLK3	656	FOXA1|DHT|POU2F1	131
DHT | FOXA1 ChIP-Seq	Human	epithelium, LNCaP cells	KLK3	649	FOXA1|DHT	132
HOTAIR KD + R1881 | AR ChIP-Seq	Human	epithelium, LNCaP cells	KLK3	645	AR|HOTAIR	133
DHT | AR ChIP-Seq - Rep 2	Human	epithelium, MDA-MB-453 cells	KLK3	638	AR	134
NR3C1 IP | DEX | NR3C1 Mut OE, Rep 1	Human	epithelium, HEK293 cells	KLK3	625	NR3C1|SUMO2; SUMO3	135
DHT | AR ChIP-Seq - Rep 1	Human	epithelium, LNCaP cells	KLK3	619	AR	136
AR ChIP-Seq - Rep 4	Human	epithelium, LNCaP cells	KLK3	613	AR	137
DEX | NR3C1 ChIP-Seq - VCAP	Human	epithelium, VCaP cells	KLK3	610	NR3C1	138
R1881 | PIAS1 ChIP-Seq - Rep 1	Human	epithelium, VCaP cells	KLK3	609	PIAS1|R1881	139
DHT | AR ChIP-Seq - LNCaP, Rep 1	Human	epithelium, LNCaP cells	KLK3	605	AR	140
R1881 + AR-K2R OE | AR ChIP-Seq 2	Human	epithelium, HEK293 cells	KLK3	602	AR	141
AR ChIP-Seq - Rep 1	Human	epithelium, LNCaP-1F5 cells	KLK3	598	AR	142
R1881 | PIAS1 ChIP-Seq - Rep 2	Human	epithelium, VCaP cells	KLK3	597	PIAS1|R1881	143
AR ChIP-Seq - Tumor, Rep 12	Human	other, prostate tumor	KLK3	589	AR	144
DEX | NR3C1 ChIP-Seq	Human	epithelium, LREX cells	KLK3	588	NR3C1	145
FOXA1 KD | FOXA1 ChIP-Seq	Human	epithelium, LNCaP cells	KLK3	579	FOXA1	146
BRD4 IP	Human	SCLC, NCI-H2171 cells	KLK3	578	BRD4	147
DEX | NR3C1 ChIP-Seq - Rep 1	Human	epithelium, MCF-7 cells	KLK3	570	NR3C1	148
FOXA1 KD | FOXA1 ChIP-Seq	Human	epithelium, LNCaP cells	KLK3	567	FOXA1	149
DHT | AR ChIP-Seq	Human	epithelium, LNCaP cells	KLK3	562	AR	150
CON KD | FOXA1 ChIP-Seq	Human	epithelium, LNCaP cells	KLK3	559	FOXA1	151
P4 | ESR1 ChIP-Seq - MCF-7, 3 h, Rep 2	Human	epithelium, MCF-7 cells	KLK3	558	ESR1|P4	152
GATA2 KD | GATA2 ChIP-Seq	Human	epithelium, LNCaP cells	KLK3	557	GATA2	153
R1881 | AR ChIP-Seq 1	Human	epithelium, HEK293 cells	KLK3	538	AR	154
R1881 + AR-K2R OE| AR ChIP-Seq 1	Human	epithelium, PC3 cells	KLK3	532	AR	155
CON KD | AR ChIP-Seq - regular medium	Human	epithelium, LNCaP cells	KLK3	528	AR	156
CON KD | AR ChIP-Seq	Human	epithelium, LNCaP cells	KLK3	528	AR	157
DHT | AR ChIP-Seq - Rep 2	Human	epithelium, LNCaP cells	KLK3	524	AR	158
P4 | EP300 ChIP-Seq - MCF-7, 3 h, Rep 2	Human	epithelium, MCF-7 cells	KLK3	503	EP300|P4	159
R5020 | EP300 ChIP-Seq - MCF-7, 3 h, Rep 3	Human	epithelium, MCF-7 cells	KLK3	498	EP300|R5020	160
ERG IP | R1881	Human	epithelium, VCaP cells	KLK3	489	ERG|R1881	161
DHT | AR ChIP-Seq - Rep 1	Human	epithelium, LNCaP cells	KLK3	479	AR	162
AR ChIP-Seq - Tumor, Rep 5	Human	other, prostate tumor	KLK3	477	AR	163
CON KD | AR ChIP-Seq	Human	epithelium, CWR22Rv1 cells	KLK3	474	AR	164
DHT | FOXA1 ChIP-Seq - C4- Rep 2B	Human	epithelium, LNCaP-C4-2B cells	KLK3	464	FOXA1|DHT	165
R5020 | ESR1 ChIP-Seq - MCF-7, 3 h, Rep 3	Human	epithelium, MCF-7 cells	KLK3	460	ESR1|R5020	166
BICALU + HES6 OE | AR ChIP-Seq - Rep 3	Human	epithelium, LNCaP cells	KLK3	456	AR|HES6	167
FOXA1 ChIP-Seq	Human	epithelium, LNCaP-abl cells	KLK3	454	FOXA1	168
P4 | EP300 ChIP-Seq - MCF-7, 3 h, Rep 3	Human	epithelium, MCF-7 cells	KLK3	451	EP300|P4	169
AR ChIP-Seq	Human	epithelium, LNCaP-C4-2 cells	KLK3	442	AR	170
AR ChIP-Seq - Tumor, Rep 7	Human	other, prostate tumor	KLK3	441	AR	171
GATA2 KD | FOXA1 ChIP-Seq	Human	epithelium, LNCaP cells	KLK3	434	FOXA1|GATA2	172
FOXA1 ChIP-Seq - Rep 2	Human	epithelium, LNCaP-1F5 cells	KLK3	427	FOXA1	173
RUNX1 KD + DHT | AR ChIP-Seq	Human	epithelium, LNCaP cells	KLK3	415	AR|RUNX1	174
DHT | AR ChIP-Seq - Rep 2	Human	epithelium, LNCaP cells	KLK3	409	AR	175
HES6 OE | AR ChIP-Seq - Rep 4	Human	epithelium, LNCaP cells	KLK3	404	AR|HES6	176
DHT | AR ChIP-Seq - LNCaP, Rep 2	Human	epithelium, LNCaP cells	KLK3	403	AR	177
MPA | AR ChIP-Seq - Rep 1	Human	epithelium, MDA-MB-453 cells	KLK3	394	AR|MPA	178
FOXA1 KD | NR3C1 ChIP-Seq	Human	epithelium, LNCaP-1F5 cells	KLK3	382	NR3C1|FOXA1	179
AR ChIP-Seq - Rep 1	Human	epithelium, LNCaP cells	KLK3	382	AR	180
R5020 | ESR1 ChIP-Seq - MCF-7, 3 h, Rep 1	Human	epithelium, MCF-7 cells	KLK3	378	ESR1|R5020	181
NR3C1 IP	Human	osteoblasts, U2OS cells	KLK3	370	NR3C1	182
AR ChIP-Seq	Human	epithelium, LNCaP cells	KLK3	368	AR	183
BICALU + DHT | BRD4 ChIP-Seq	Human	epithelium, VCaP cells	KLK3	367	BRD4|BICALU; DHT	184
HES6 OE | E2F1 ChIP-Seq - Rep 1	Human	epithelium, LNCaP cells	KLK3	364	E2F1|HES6	185
HES6 OE | AR ChIP-Seq - Rep 2	Human	epithelium, LNCaP cells	KLK3	362	AR|HES6	186
AR KD | AR ChIP-Seq - Exon 7	Human	epithelium, CWR22Rv1 cells	KLK3	355	AR	187
AR ChIP-Seq - Rep 2	Human	epithelium, LNCaP cells	KLK3	349	AR	188
AR | ChIP-Seq - Primary, Rep 1	Human	other, prostate tumor	KLK3	349	AR	189
AR ChIP-Seq - LNCaP abl	Human	epithelium, LNCaP-abl cells	KLK3	348	AR	190
GATA3 IP - MCF7 cells	Human	epithelium, MCF-7 cells	KLK3	321	GATA3	191
R1881 + AR-K2R OE | AR ChIP-Seq 1	Human	epithelium, HEK293 cells	KLK3	317	AR	192
DMSO | ERG ChIP-Seq - Rep 2	Human	epithelium, VCaP cells	KLK3	313	ERG	193
AR ChIP-Seq	Human	epithelium, VCaP cells	KLK3	312	AR	194
DEX | FOXA1 ChIP-Seq - Rep 2	Human	epithelium, MCF-7 cells	KLK3	310	FOXA1|DEX	195
FOXA1 ChIP-Seq - Rep 1	Human	epithelium, LNCaP-1F5 cells	KLK3	309	FOXA1	196
DHT | BRD4 ChIP-Seq	Human	epithelium, VCaP cells	KLK3	307	BRD4|DHT	197
KLK3 KD | AR ChIP-Seq - Rep 1	Human	epithelium, LNCaP-C4-2B cells	KLK3	306	AR|KLK3	198
P4 | ESR1 ChIP-Seq - MCF-7, 3 h, Rep 1	Human	epithelium, MCF-7 cells	KLK3	303	ESR1|P4	199
AR ChIP-Seq - Rep 2	Human	epithelium, LNCaP cells	KLK3	300	AR	200
DHT | FOXA1 ChIP-Seq	Human	epithelium, VCaP cells	KLK3	298	FOXA1|DHT	201
FOXA1 ChIP-Seq	Human	epithelium, LNCaP cells	KLK3	296	FOXA1	202
DHT | FOXA1 ChIP-Seq	Human	epithelium, VCaP cells	KLK3	292	FOXA1|DHT	203
FOXA1 ChIP-Seq - C4- Rep 2B	Human	epithelium, LNCaP-C4-2B cells	KLK3	285	FOXA1	204
BRD4 IP - NCI-H2171	Human	SCLC, NCI-H2171 cells	KLK3	285	BRD4	205
JUND IP	Human	smooth muscle, whole	KLK3	284	JUND	206
CON KD + R1881 | AR ChIP-Seq	Human	epithelium, LNCaP cells	KLK3	284	AR	207
JUN IP	Human	smooth muscle, whole	KLK3	278	JUN	208
AR ChIP-Seq - Rep 2	Human	epithelium, LNCaP-1F5 cells	KLK3	273	AR	209
AR ChIP-Seq - patient A tumor, Rep 2	Human	other, prostate tumor	KLK3	272	AR	210
CEBPB IP	Human	multipotent, MSCs	KLK3	258	CEBPB	211
MIBOL | AR ChIP-Seq - LNCaP	Human	epithelium, LNCaP cells	KLK3	256	AR	212
NR3C1 IP | DEX | NR3C1 Mut OE, Rep 2	Human	epithelium, HEK293 cells	KLK3	255	NR3C1|SUMO2; SUMO3	213
CON KD + R1881 | AR ChIP-Seq	Human	epithelium, LNCaP-C4-2B cells	KLK3	255	AR	214
ELF1 IP - SK-N-SH cells	Human	myeloid lineage, myeloblasts, CML, K562 cells	KLK3	251	ELF1	215
FOXA1 ChIP-Seq - LNCaP	Human	epithelium, LNCaP cells	KLK3	250	FOXA1	216
AR ChIP-Seq	Human	epithelium, LNCaP-C4-2 cells	KLK3	245	AR	217
R5020| PGR ChIP-Seq - T47D, 3 h, Rep 1	Human	epithelium, T47D cells	KLK3	245	PGR	218
DHT + POU2F1 KD | AR ChIP-Seq	Human	epithelium, LNCaP cells	KLK3	245	AR|POU2F1	219
R5020 | EP300 ChIP-Seq - MCF-7, 3 h, Rep 1	Human	epithelium, MCF-7 cells	KLK3	243	EP300|R5020	220
FOS IP | 4HT - MCF10A cells, 12 h	Human	epithelium, MCF-10A cells	KLK3	241	FOS|4HT	221
E2F1 IP - MCF7 cells	Human	epithelium, MCF-7 cells	KLK3	239	E2F1	222
HOTAIR KD | AR ChIP-Seq	Human	epithelium, LNCaP cells	KLK3	239	AR|HOTAIR	223
CREB1 ChIP-Seq - LNCaP-abl	Human	epithelium, LNCaP-abl cells	KLK3	239	CREB1	224
HOTAIR KD + R1881 | AR ChIP-Seq	Human	epithelium, LNCaP-C4-2B cells	KLK3	237	AR|HOTAIR	225
DHT | FOXP1 ChIP-Seq	Human	epithelium, LNCaP cells	KLK3	235	FOXP1|DHT	226
ESR1 Chip-Seq - MCF7	Human	epithelium, MCF-7 cells	KLK3	234	ESR1	227
FOXA1 ChIP-Seq	Human	epithelium, VCaP cells	KLK3	231	FOXA1	228
FOXA1 ChIP-Seq	Human	epithelium, VCaP cells	KLK3	229	FOXA1	229
R5020| PGR ChIP-Seq - T47D, 3 h, Rep 2	Human	epithelium, T47D cells	KLK3	228	PGR	230
AR ChIP-Seq - patient A tumor, Rep 1	Human	other, prostate tumor	KLK3	227	AR	231
NR3C1 IP | DEX | NR3C1 OE, Rep 2	Human	epithelium, HEK293 cells	KLK3	226	NR3C1	232
E2F1 ChIP-Seq - Rep 1	Human	epithelium, LNCaP cells	KLK3	226	E2F1	233
P4 | ESR1 ChIP-Seq - MCF-7, 3 h, Rep 3	Human	epithelium, MCF-7 cells	KLK3	225	ESR1|P4	234
BICALU + DHT | AR ChIP-Seq - Rep 1	Human	epithelium, LNCaP cells	KLK3	224	AR	235
JQI | ERG ChIP-Seq - Rep 1	Human	epithelium, VCaP cells	KLK3	224	ERG|JQ1	236
JQI | ERG ChIP-Seq - Rep 2	Human	epithelium, VCaP cells	KLK3	220	ERG|JQ1	237
NR3C1 IP	Human	osteoblasts, U2OS cells	KLK3	219	NR3C1	238
DHT | HDAC3 ChIP-Seq	Human	epithelium, VCaP cells	KLK3	218	HDAC3|DHT	239
AR ChIP-Seq - LNCaP	Human	epithelium, LNCaP cells	KLK3	216	AR	240
AR ChIP-Seq - Tumor, Rep 3	Human	other, prostate tumor	KLK3	216	AR	241
BICALU + HES6 OE | AR ChIP-Seq - Rep 4	Human	epithelium, LNCaP cells	KLK3	214	AR|HES6	242
GABPA IP - Rep 1	Human	epithelium, VCaP cells	KLK3	214	GABPA	243
DEX | NR3C1 ChIP-Seq - Rep 1	Human	epithelium, ZR-75-1 cells	KLK3	210	NR3C1	244
HES6 OE + BICALU | AR ChIP-Seq - Rep 1	Human	epithelium, LNCaP cells	KLK3	210	AR|HES6	245
R5020| PGR ChIP-Seq - T47D, 3 h, Rep 3	Human	epithelium, T47D cells	KLK3	207	PGR	246
FOXA1 KD | FOXA1 ChIP-Seq - Rep 2	Human	epithelium, LNCaP-1F5 cells	KLK3	207	FOXA1	247
CREB1 ChIP-Seq - LNCaP	Human	epithelium, LNCaP cells	KLK3	204	CREB1	248
DHT | ERG ChIP-Seq - 2 h	Human	epithelium, VCaP cells	KLK3	204	ERG|DHT	249
DMSO | ERG ChIP-Seq - Rep 1	Human	epithelium, VCaP cells	KLK3	203	ERG	250
MIBOL | AR ChIP-Seq - LNCaP-C4- Rep 2	Human	epithelium, LNCaP-C4-2 cells	KLK3	199	AR	251
AR ChIP-Seq - LNCaP-C4- Rep 2	Human	epithelium, LNCaP-C4-2 cells	KLK3	197	AR	252
ERG IP - Rep 1	Human	epithelium, VCaP cells	KLK3	196	ERG	253
NR3C1 IP | DEX | NR3C1 OE, Rep 1	Human	epithelium, HEK293 cells	KLK3	194	NR3C1	254
P4 | PGR ChIP-Seq - T47D, 3 h, Rep 2	Human	epithelium, T47D cells	KLK3	191	PGR	255
DHT | AR ChIP-Seq	Human	epithelium, LREX cells	KLK3	189	AR	256
DEX | FOXA1 ChIP-Seq - Rep 1	Human	epithelium, ZR-75-1 cells	KLK3	187	FOXA1|DEX	257
MPA | AR ChIP-Seq - Rep 2	Human	epithelium, MDA-MB-453 cells	KLK3	186	AR|MPA	258
AICAR | ESRRA ChIP-Seq	Human	epithelium, BT-474 cells	KLK3	185	ESRRA|AICAR	259
FOS IP | 4HT - MCF10A cells, 4 h	Human	epithelium, MCF-10A cells	KLK3	180	FOS|4HT	260
JUND IP - K562 cells	Human	myeloid lineage, myeloblasts, CML, K562 cells	KLK3	179	JUND	261
NR3C1 IP	Human	osteoblasts, U2OS cells	KLK3	178	NR3C1	262
FOXA1 KD | FOXA1 ChIP-Seq - Rep 1	Human	epithelium, LNCaP-1F5 cells	KLK3	175	FOXA1	263
TCF12 IP - H1 cells	Human	pluripotent, ESCs, H1 cells	KLK3	173	TCF12	264
CEBPB IP	Human	myeloid lineage, macrophages, MV-4-11 cells	KLK3	171	CEBPB	265
R1881 | AR ChIP-Seq	Human	epithelium, VCaP cells	KLK3	170	AR	266
HES6 OE + BICALU | E2F1 ChIP-Seq - Rep 1	Human	epithelium, LNCaP cells	KLK3	168	E2F1|BICALU|HES6	267
NR3C1 IP	Human	osteoblasts, U2OS cells	KLK3	164	NR3C1	268
DHT | FOXA1 ChIP-Seq	Human	epithelium, MDA-MB-453 cells	KLK3	164	FOXA1|DHT	269
TEAD4 IP - K562 cells	Human	myeloid lineage, myeloblasts, CML, K562 cells	KLK3	163	TEAD4	270
NR2F1 IP - H9-derived CNCCs	Human	cranial neural crest cells, iPSC-derived	KLK3	160	NR2F1	271
AR Q640X OE + FOXA1 OE | FOXA1 ChIP-Seq	Human	epithelium, DU145 cells	KLK3	159	FOXA1|AR	272
HES6 OE + BICALU | E2F1 ChIP-Seq - Rep 3	Human	epithelium, LNCaP cells	KLK3	159	E2F1|BICALU|HES6	273
ERG KD | AR ChIP-Seq	Human	epithelium, VCaP cells	KLK3	158	AR|ERG	274
CON KD | AR ChIP-Seq	Human	epithelium, LNCaP-C4-2B cells	KLK3	157	AR	275
CON KD | AR ChIP-Seq	Human	epithelium, VCaP cells	KLK3	155	AR	276
AR ChIP-Seq - tumor	Human	other, prostate tumor, metastatic	KLK3	154	AR	277
CTCF IP - H1 cells	Human	pluripotent, ESCs, H1 cells	KLK3	154	CTCF	278
GATA2 KD + R1881 | AR ChIP-Seq	Human	epithelium, LNCaP cells	KLK3	154	AR|GATA2	279
DEX | NR3C1 ChIP-Seq - Rep 2	Human	epithelium, ZR-75-1 cells	KLK3	153	NR3C1	280
BICALU | E2F1 ChIP-Seq - Rep 1	Human	epithelium, LNCaP cells	KLK3	152	E2F1|BICALU	281
P4 | PGR ChIP-Seq - T47D, 3 h, Rep 1	Human	epithelium, T47D cells	KLK3	151	PGR	282
CON KD | CCNT1 ChIP-Seq	Human	epithelium, LNCaP-C4-2 cells	KLK3	150	CCNT1	283
NFKB2 IP - Rep 2	Human	lymphoid lineage, lymphocytes, L-1236 cells	KLK3	148	NFKB2	284
DHT | ERG ChIP-Seq - 18 h	Human	epithelium, VCaP cells	KLK3	148	ERG|DHT	285
BICALU + DHT | AR ChIP-Seq - Rep 2	Human	epithelium, LNCaP cells	KLK3	147	AR	286
AR ChIP-Seq - Tumor, Rep 10	Human	other, prostate tumor	KLK3	146	AR	287
AR | ChIP-Seq - Primary, Rep 2	Human	other, prostate tumor	KLK3	146	AR	288
ESR1 Chip-Seq - MCF7T	Human	epithelium, MCF-7T cells	KLK3	142	ESR1	289
CON KD | AR ChIP-Seq	Human	epithelium, LNCaP cells	KLK3	141	AR	290
EtOH | PIAS1 ChIP-Seq - Rep 1	Human	epithelium, VCaP cells	KLK3	141	PIAS1	291
P4 | EP300 ChIP-Seq - MCF-7, 3 h, Rep 1	Human	epithelium, MCF-7 cells	KLK3	140	EP300|P4	292
17BE2 | ESR1 ChIP-Seq	Human	osteoblasts, U2OS-ERα cells	KLK3	137	ESR1|17BE2	293
AR ChIP-Seq - Normal, Rep 5	Human	other, whole prostate	KLK3	137	AR	294
GABPA IP | R1881	Human	epithelium, VCaP cells	KLK3	134	GABPA|R1881	295
DHT | AR ChIP-Seq - Rep 2	Human	epithelium, CWR-R1-AD1 cells	KLK3	130	AR	296
HDAC3 ChIP-Seq	Human	epithelium, VCaP cells	KLK3	129	HDAC3	297
JUN IP - HepG2 cells	Human	epithelium, HepG2 cells	KLK3	127	JUN	298
AR Q640X OE + FOXA1 OE | AR ChIP-Seq	Human	epithelium, DU145 cells	KLK3	124	AR|FOXA1	299
EZH2 ChIP-Seq - LNCaP-abl	Human	epithelium, LNCaP-abl cells	KLK3	121	EZH2	300
ENZA + DHT | BRD4 ChIP-Seq	Human	epithelium, VCaP cells	KLK3	119	BRD4|DHT; ENZA	301
AR ChIP-Seq - patient C tumor, Rep 2	Human	other, prostate tumor	KLK3	114	AR	302
EtOH | PIAS1 ChIP-Seq - Rep 2	Human	epithelium, VCaP cells	KLK3	114	PIAS1	303
CTCF IP - H1 cells	Human	pluripotent, ESCs, H1 cells	KLK3	113	CTCF	304
DHT | NKX3-1 ChIP-Seq	Human	epithelium, LNCaP cells	KLK3	110	NKX3-1|DHT	305
ZNF263 IP - HEK293 cells	Human	epithelium, HEK293-T-Rex cells	KLK3	110	ZNF263	306
MAX IP - MCF7 cells	Human	epithelium, HepG2 cells	KLK3	110	MAX	307
AR ChIP-Seq - patient C tumor, Rep 1	Human	other, prostate tumor	KLK3	108	AR	308
ERG ChIP-Seq	Human	epithelium, VCaP cells	KLK3	108	ERG	309
DHT | AR ChIP-Seq	Human	epithelium, MDA-MB-453 cells	KLK3	108	AR	310
AR ChIP-Seq - Normal, Rep 7	Human	other, whole prostate	KLK3	107	AR	311
KLK3 KD | CCNT1 ChIP-Seq	Human	epithelium, LNCaP-C4-2 cells	KLK3	107	CCNT1|KLK3	312
DHT | AR ChIP-Seq	Human	epithelium, LNCaP cells	KLK3	105	AR	313
DHT | HDAC2 ChIP-Seq	Human	epithelium, VCaP cells	KLK3	104	HDAC2|DHT	314
ERG ChIP-Seq	Human	epithelium, VCaP cells	KLK3	104	ERG	315
KLF5 IP - KATOIII	Human	epithelium, KATO III cells	KLK3	104	KLF5	316
FOXA1 siRNA | CREB1 ChIP-Seq - Rep 2	Human	epithelium, LNCaP-abl cells	KLK3	103	CREB1|FOXA1	317
FOXA2 IP - ES D5	Human	pluripotent, ESCs, Cyt49 cells	KLK3	102	FOXA2	318
TAL1 IP - K562 cells	Human	myeloid lineage, myeloblasts, CML, K562 cells	KLK3	101	TAL1	319
GATA2 IP - K562 cells	Human	myeloid lineage, myeloblasts, CML, K562 cells	KLK3	101	GATA2	320
ENZA + DHT | AR ChIP-Seq - Rep 2	Human	epithelium, LNCaP cells	KLK3	100	AR	321
FOXA1 KD | AR ChIP-Seq	Human	epithelium, LNCaP cells	KLK3	100	AR|FOXA1	322
FOXA1 KD | AR ChIP-Seq - stripped medium	Human	epithelium, LNCaP cells	KLK3	99	AR|FOXA1	323
ENZA + DHT | AR ChIP-Seq - Rep 1	Human	epithelium, LNCaP cells	KLK3	98	AR	324
17BE2 | ESR1 ChIP-Seq - Rep 1	Human	epithelium, MCF-7 cells	KLK3	88	ESR1|17BE2	325
CPA | AR ChIP-Seq - Rep 2	Human	epithelium, LNCaP-1F5 cells	KLK3	86	AR	326
FOXA1 ChIP-Seq - Rep 2	Human	epithelium, MCF-7 cells	KLK3	79	FOXA1	327

## Sheet: ACPP_ACP3
SimpleQueryForm{omicsType='Cistromic', geneSearchType='gene', gene='ACPP', psId='null', organ='null', tissue='null', species='Human', pathwayCategory='null', doi='null', familyId='null', minScore=0, maxScore=null, significance=null, direction='null', foldChange=null, foldChangeMin=null, foldChangeMax=null, isRange=false}
Experiment Name	Species	Tissue	Symbol	Binding Score	IPAGS|BSM|Other AGS	Rank
SPI1 IP	Human	myeloid lineage, macrophages, unspecified	ACPP	1996	SPI1	1
SPI1 IP	Human	myeloid lineage, macrophages, unspecified	ACPP	1915	SPI1	2
SPI1 IP	Human	myeloid lineage, macrophages, unspecified	ACPP	1680	SPI1	3
STAT3 IP | 4HT - MCF10 cells, 36 h	Human	epithelium, MCF-10A cells	ACPP	1662	STAT3|4HT	4
FOXA1 ChIP-Seq - Rep 1	Human	epithelium, MCF-7 cells	ACPP	1585	FOXA1	5
SPI1 IP	Human	myeloid lineage, macrophages, unspecified	ACPP	1420	SPI1	6
DEX | FOXA1 ChIP-Seq - Rep 1	Human	epithelium, MCF-7 cells	ACPP	1412	FOXA1|DEX	7
FOS IP | 4HT - MCF10A cells, 36 h	Human	epithelium, MCF-10A cells	ACPP	1361	FOS|4HT	8
17BE2 | FOXA1 ChIP-Seq - Rep 1	Human	epithelium, MCF-7 cells	ACPP	1355	FOXA1|17BE2	9
SPI1 IP	Human	myeloid lineage, macrophages, unspecified	ACPP	1328	SPI1	10
R1881 + AR-K2R OE| AR ChIP-Seq 1	Human	epithelium, PC3 cells	ACPP	1325	AR	11
CREB1 siRNA | FOXA1 ChIP-Seq - Rep 2	Human	epithelium, LNCaP-abl cells	ACPP	1199	FOXA1|CREB1	12
FOXA1 ChIP-Seq - Rep 2	Human	epithelium, MCF-7 cells	ACPP	1178	FOXA1	13
SPI1 IP - HL cells	Human	myeloid lineage, promyelocytes, APL, HL-60 cells	ACPP	1173	SPI1	14
FOXA1 ChIP-Seq - Rep 2	Human	epithelium, LNCaP-abl cells	ACPP	1111	FOXA1	15
CREB1 siRNA | FOXA1 ChIP-Seq - Rep 1	Human	epithelium, LNCaP-abl cells	ACPP	1069	FOXA1|CREB1	16
TCF7L2 IP - HeLa cells	Human	cervix, epithelial, HeLa cells	ACPP	1026	TCF7L2	17
R1881 + AR-K2R OE | AR ChIP-Seq - Rep 2	Human	epithelium, PC3 cells	ACPP	1005	AR	18
AICAR | ESRRA ChIP-Seq	Human	epithelium, BT-474 cells	ACPP	1003	ESRRA|AICAR	19
SPI1 IP	Human	myeloid lineage, macrophages, unspecified	ACPP	985	SPI1	20
17BE2 | FOXA1 ChIP-Seq - Rep 2	Human	epithelium, MCF-7 cells	ACPP	955	FOXA1|17BE2	21
GATA4 IP - AGS	Human	epithelium, AGS cells	ACPP	903	GATA4	22
FOXA1 ChIP-Seq - Rep 1	Human	epithelium, LNCaP-abl cells	ACPP	901	FOXA1	23
SPI1 IP	Human	myeloid lineage, macrophages, unspecified	ACPP	892	SPI1	24
R1881 | AR ChIP-Seq 2	Human	epithelium, PC3 cells	ACPP	840	AR	25
DEX | FOXA1 ChIP-Seq - Rep 2	Human	epithelium, MCF-7 cells	ACPP	819	FOXA1|DEX	26
FOS IP | 4HT - MCF10A cells, 4 h	Human	epithelium, MCF-10A cells	ACPP	817	FOS|4HT	27
STAT3 IP - MCF10A cells, Rep 2	Human	epithelium, MCF-10A cells	ACPP	810	STAT3	28
STAT3 IP | 4HT - MCF10 cells, 12 h	Human	epithelium, MCF-10A cells	ACPP	808	STAT3|4HT	29
STAT1 IP - Rep 3	Human	lymphoid lineage, T lymphocytes, CD4+	ACPP	794	STAT1|IFNG	30
FOS IP | 4HT - MCF10A cells, 12 h	Human	epithelium, MCF-10A cells	ACPP	786	FOS|4HT	31
FOXA1 ChIP-Seq - LNCaP-abl	Human	epithelium, LNCaP-abl cells	ACPP	754	FOXA1	32
STAT1 IP - Rep 5	Human	lymphoid lineage, T lymphocytes, CD4+	ACPP	749	STAT1|IFNG	33
FOXA1 ChIP-Seq - Rep 1	Human	epithelium, ZR-75-1 cells	ACPP	749	FOXA1	34
FOXA1 ChIP-Seq	Human	epithelium, LNCaP-abl cells	ACPP	703	FOXA1	35
R1881 | AR ChIP-Seq 1	Human	epithelium, PC3 cells	ACPP	646	AR	36
GATA3 IP - SK-N-SH cells	Human	other, neuroblastoma cells, SK-N-SH cells	ACPP	646	GATA3	37
DHT | AR ChIP-Seq	Human	epithelium, CWR22PC cells	ACPP	643	AR	38
ELF3 IP	Human	duct, epithelium, CFPAC-1 cells	ACPP	641	ELF3	39
ELF3 IP | KLF5 KO	Human	duct, epithelium, CFPAC-1 cells	ACPP	631	ELF3|KLF5	40
TCF7L2 IP - Rep 1	Human	bone marrow, CD34+	ACPP	629	TCF7L2	41
CEBPB IP | 125DVD3	Human	epithelium, LS180 cells	ACPP	620	CEBPB|125DVD3	42
ELF3 IP	Human	duct, epithelium, CFPAC-1 cells	ACPP	613	ELF3	43
EtOH | FOXA1 ChIP-Seq - Rep 2	Human	epithelium, VCaP cells	ACPP	603	FOXA1	44
PPARG ChIP-Seq, Rep 2	Human	WAT, adipocytes, hMADs-derived	ACPP	561	PPARG	45
JUND IP	Human	smooth muscle, whole	ACPP	556	JUND	46
TCF12 IP - SK-N-SH cells	Human	other, neuroblastoma cells, SK-N-SH cells	ACPP	544	TCF12	47
STAT1 IP - Rep 2	Human	lymphoid lineage, T lymphocytes, CD4+	ACPP	538	STAT1|IFNG	48
DEX | FOXA1 ChIP-Seq - Rep 1	Human	epithelium, ZR-75-1 cells	ACPP	536	FOXA1|DEX	49
FOXA1 ChIP-Seq - Rep 2	Human	epithelium, ZR-75-1 cells	ACPP	536	FOXA1	50
PIAS1 + R1881 | FOXA1 ChIP-Seq - Rep 2	Human	epithelium, VCaP cells	ACPP	525	FOXA1|R1881|PIAS1	51
SP1 IP - HCT116 cells	Human	epithelium, HCT116 cells	ACPP	524	SP1	52
CEBPB IP	Human	multipotent, MSCs	ACPP	524	CEBPB	53
CEBPB IP	Human	epithelium, LS180 cells	ACPP	513	CEBPB	54
CON KD | FOXA1 ChIP-Seq	Human	epithelium, LNCaP cells	ACPP	508	FOXA1	55
CON KD | FOXA1 ChIP-Seq	Human	epithelium, LNCaP cells	ACPP	507	FOXA1	56
R1881 | AR ChIP-Seq - Rep 1	Human	epithelium, VCaP cells	ACPP	507	AR	57
DEX | NR3C1 ChIP-Seq - Rep 2	Human	epithelium, MCF-7 cells	ACPP	506	NR3C1	58
NR3C1 IP | DEX | NR3C1 Mut OE, Rep 1	Human	epithelium, HEK293 cells	ACPP	504	NR3C1|SUMO2; SUMO3	59
CON KD + R1881 | FOXA1 ChIP-Seq - Rep 2	Human	epithelium, VCaP cells	ACPP	494	FOXA1|R1881	60
17BE2 | FOXA1 ChIP-Seq - Rep 1	Human	epithelium, ZR-75-1 cells	ACPP	494	FOXA1|17BE2	61
17BE2 | FOXA1 ChIP-Seq	Human	epithelium, MCF-7 cells	ACPP	490	FOXA1|17BE2	62
FOXA1 IP	Human	duct, epithelium, CFPAC-1 cells	ACPP	489	FOXA1	63
IRF1 IP	Human	epithelium, LoVo cells	ACPP	487	IRF1	64
ESRRA ChIP-Seq	Human	epithelium, BT-474 cells	ACPP	479	ESRRA	65
R1881 | FOXA1 ChIP-Seq - Rep 1	Human	epithelium, VCaP cells	ACPP	477	FOXA1|R1881	66
CREBBP IP	Human	lymphoid lineage, B lymphocytes, 1° cells	ACPP	466	CREBBP	67
DHT + BICALU | AR ChIP-Seq	Human	epithelium, CWR22PC cells	ACPP	465	AR	68
GATA3 IP - MCF7 cells	Human	epithelium, MCF-7 cells	ACPP	465	GATA3	69
PIAS1 + R1881 | FOXA1 ChIP-Seq - Rep 1	Human	epithelium, VCaP cells	ACPP	462	FOXA1|R1881|PIAS1	70
EtOH | FOXA1 ChIP-Seq -	Human	epithelium, VCaP cells	ACPP	459	FOXA1	71
FOS IP - MCF10A cells	Human	epithelium, MCF-10A cells	ACPP	448	FOS	72
SPI1 IP - GM12891 cells	Human	lymphoid lineage, B lymphocytes, GM12891 cells	ACPP	441	SPI1	73
ROSI (BrAT) | PPARG ChIP-Seq, Rep 2	Human	BrAT, adipocytes, hMADs-derived	ACPP	438	PPARG|ROSI	74
DEX | FOXA1 ChIP-Seq - Rep 2	Human	epithelium, ZR-75-1 cells	ACPP	438	FOXA1|DEX	75
FOXA1 ChIP-Seq	Human	epithelium, LNCaP cells	ACPP	431	FOXA1	76
17BE2 | FOXA1 ChIP-Seq - Rep 2	Human	epithelium, ZR-75-1 cells	ACPP	417	FOXA1|17BE2	77
FOXA1 IP | KLF5 KO	Human	duct, epithelium, CFPAC-1 cells	ACPP	414	FOXA1|KLF5	78
DHT | AR ChIP-Seq - VCaP, Rep 2	Human	epithelium, VCaP cells	ACPP	411	AR	79
SPI1 IP - U-937 cells, Rep 4	Human	myeloid lineage, monocytes, U-937 cells	ACPP	401	SPI1	80
GATA2 KD + R1881 | FOXA1 ChIP-Seq	Human	epithelium, LNCaP cells	ACPP	398	FOXA1|R1881|GATA2	81
NR3C1 IP | DEX | NR3C1 Mut OE, Rep 2	Human	epithelium, HEK293 cells	ACPP	398	NR3C1|SUMO2; SUMO3	82
FOXA1 KD | GATA2 ChIP-Seq	Human	epithelium, LNCaP cells	ACPP	397	GATA2|FOXA1	83
ROSI | SPI1 ChIP-Seq	Human	myeloid lineage, myeloblasts, AML, THP-1 cells	ACPP	396	SPI1|ROSI	84
FOXA1 IP	Human	duct, epithelium, CFPAC-1 cells	ACPP	396	FOXA1	85
ESR1 Chip-Seq - MCF7	Human	epithelium, MCF-7 cells	ACPP	390	ESR1	86
CEBPB ChIP-Seq - HeLaS3	Human	endometrium, epithelium, cervical, HeLa cells	ACPP	385	CEBPB	87
CTCF IP - MCF7 cells	Human	epithelium, MCF-7 cells	ACPP	375	CTCF	88
GATA6 IP - YCC3	Human	epithelium, YCC3 cells	ACPP	372	GATA6	89
SPI1 IP	Human	myeloid lineage, myeloblasts, AML, kasumi-1 cells	ACPP	371	SPI1	90
STAT3 IP - U-2932	Human	lymphoid lineage, B lymphocytes, U-2932 cells	ACPP	369	STAT3	91
TCF7L2 IP - Rep 2	Human	bone marrow, CD34+	ACPP	363	TCF7L2	92
SPI1 IP | RUNX1 KD	Human	myeloid lineage, myeloblasts, AML, kasumi-1 cells	ACPP	360	SPI1|RUNX1	93
AR ChIP-Seq	Human	epithelium, CWR22PC cells	ACPP	349	AR	94
R1881 | FOXA1 ChIP-Seq - Rep 2	Human	epithelium, VCaP cells	ACPP	341	FOXA1|R1881	95
TCF7L2 ChIP-Seq	Human	epithelium, MDA-MB-453 cells	ACPP	338	TCF7L2	96
CEBPB IP	Human	multipotent, MSCs	ACPP	338	CEBPB	97
SPI1 IP - U-937 cells, Rep 1	Human	myeloid lineage, monocytes, U-937 cells	ACPP	335	SPI1	98
PIAS1 + R1881 | AR ChIP-Seq - Rep 2	Human	epithelium, VCaP cells	ACPP	334	AR|PIAS1	99
FOXA1 ChIP-Seq - Rep 2	Human	epithelium, T47D cells	ACPP	333	FOXA1	100
DEX | FOXA1 ChIP-Seq - Rep 2	Human	epithelium, T47D cells	ACPP	332	FOXA1|DEX	101
CREBBP IP	Human	lymphoid lineage, B lymphocytes, 1° cells	ACPP	331	CREBBP	102
MIBOL | AR ChIP-Seq - LNCaP	Human	epithelium, LNCaP cells	ACPP	326	AR	103
R1881 + AR-K2R OE | AR ChIP-Seq 2	Human	epithelium, HEK293 cells	ACPP	324	AR	104
R1881 | AR ChIP-Seq 1	Human	epithelium, HEK293 cells	ACPP	321	AR	105
ESR1 Chip-Seq - MCF7T	Human	epithelium, MCF-7T cells	ACPP	321	ESR1	106
CON KD | FOXA1 ChIP-Seq	Human	epithelium, LNCaP cells	ACPP	316	FOXA1	107
P4 | PGR ChIP-Seq - MCF-7, 3 h, Rep 3	Human	epithelium, MCF-7 cells	ACPP	305	PGR	108
DHT | FOXA1 ChIP-Seq	Human	epithelium, LNCaP cells	ACPP	303	FOXA1|DHT	109
EP300 IP - HeLa cells	Human	cervix, epithelial, HeLa cells	ACPP	292	EP300	110
STAT1 IP - Rep 4	Human	lymphoid lineage, T lymphocytes, CD4+	ACPP	292	STAT1|IFNG	111
P4 | EP300 ChIP-Seq - MCF-7, 3 h, Rep 2	Human	epithelium, MCF-7 cells	ACPP	285	EP300|P4	112
GW3965 | NR1H3 ChIP -Seq, 2 h - Rep1	Human	epithelium, HT29 cells	ACPP	285	NR1H3|GW965	113
AR | ChIP-Seq - Primary, Rep 3	Human	other, prostate tumor	ACPP	280	AR	114
JUN IP	Human	epithelium, LoVo cells	ACPP	279	JUN	115
FOXA1 IP - T47D cells	Human	epithelium, T47D cells	ACPP	275	FOXA1	116
R5020 | EP300 ChIP-Seq - MCF-7, 3 h, Rep 2	Human	epithelium, MCF-7 cells	ACPP	273	EP300|R5020	117
AR ChIP-Seq - Tumor, Rep 4	Human	other, prostate tumor	ACPP	272	AR	118
ROSI | PPARG ChIP -Seq, 48 h - Rep2	Human	epithelium, HT29 cells	ACPP	272	PPARG|ROSI	119
DEX | NR3C1 ChIP-Seq - Rep 1	Human	epithelium, MCF-7 cells	ACPP	271	NR3C1	120
STAT1 IP | IFNG - HeLa cells, 30 min	Human	cervix, epithelial, HeLa cells	ACPP	271	STAT1|IFNG	121
ROSI (BrAT) | PPARG ChIP-Seq, Rep 1	Human	BrAT, adipocytes, hMADs-derived	ACPP	269	PPARG|ROSI	122
FOXA1 KD | AR ChIP-Seq - Rep 2	Human	epithelium, LNCaP-1F5 cells	ACPP	266	AR|FOXA1	123
FOXA1 ChIP-Seq - Rep 1	Human	epithelium, MCF-7 cells	ACPP	263	FOXA1	124
TNF | FOXA1 ChIP-Seq - Rep 1	Human	epithelium, MCF-7 cells	ACPP	263	FOXA1|TNF	125
P4 | EP300 ChIP-Seq - MCF-7, 3 h, Rep 3	Human	epithelium, MCF-7 cells	ACPP	261	EP300|P4	126
BRD4 IP - Raji	Human	other, glioblastoma cells, U-87 MG cells	ACPP	261	BRD4	127
R1881 + COMP30A | AR ChIP-Seq - 0.1 μM	Human	epithelium, VCaP cells	ACPP	260	AR	128
R1881 + ENZA | AR ChIP-Seq	Human	epithelium, CWR22PC cells	ACPP	255	AR	129
TRIM28 IP - HEK293 cells	Human	epithelium, HEK293 cells	ACPP	253	TRIM28	130
HOXA6 IP	Human	epithelium, LoVo cells	ACPP	248	HOXA6	131
FOXA1 ChIP-Seq - Rep 2	Human	epithelium, MCF-7 cells	ACPP	247	FOXA1	132
CON KD + R1881 | FOXA1 ChIP-Seq - Rep 1	Human	epithelium, VCaP cells	ACPP	245	FOXA1|R1881	133
EP300 IP | ATRA - SK-N-SH cells	Human	other, neuroblastoma cells, SK-N-SH cells	ACPP	244	EP300|ATRA	134
SPI1 IP - HL-60 cells, Rep 4	Human	myeloid lineage, promyelocytes, APL, HL-60 cells	ACPP	241	SPI1	135
CTCF IP - CD14+ cells	Human	myeloid lineage, monocytes, CD14+, blood	ACPP	238	CTCF	136
PIAS1 + R1881 | AR ChIP-Seq - Rep 1	Human	epithelium, VCaP cells	ACPP	238	AR|PIAS1	137
R1881 | AR ChIP-Seq	Human	epithelium, VCaP cells	ACPP	236	AR	138
ROSI | PPARG ChIP -Seq, 2 h - Rep1	Human	epithelium, HT29 cells	ACPP	235	PPARG|ROSI	139
FOXA1 KD | FOXA1 ChIP-Seq	Human	epithelium, LNCaP cells	ACPP	235	FOXA1	140
NOTCH1 IP	Human	lymphoid lineage, T lymphoblasts, T-ALL, HPB-ALL cells	ACPP	230	NOTCH1	141
E2F1 IP - MCF7 cells	Human	epithelium, MCF-7 cells	ACPP	230	E2F1	142
17BE2 | FOXA1 ChIP-Seq - Rep 2	Human	epithelium, MCF-7 cells	ACPP	226	FOXA1|17BE2	143
AR ChIP-Seq - Tumor, Rep 2	Human	other, prostate tumor	ACPP	225	AR	144
FOXA1 KD | FOXA1 ChIP-Seq	Human	epithelium, LNCaP cells	ACPP	224	FOXA1	145
FOXA1 ChIP-Seq	Human	epithelium, LNCaP cells	ACPP	224	FOXA1	146
FOXA1 ChIP-Seq - Rep 1	Human	epithelium, T47D cells	ACPP	223	FOXA1	147
R5020| PGR ChIP-Seq - T47D, 3 h, Rep 3	Human	epithelium, T47D cells	ACPP	223	PGR	148
ELF1 IP - HCT116 cells	Human	epithelium, HCT116 cells	ACPP	223	ELF1	149
SPI1 IP - U-937 cells, Rep 3	Human	myeloid lineage, monocytes, U-937 cells	ACPP	223	SPI1	150
17BE2 | FOXA1 ChIP-Seq - Rep 1	Human	epithelium, T47D cells	ACPP	221	FOXA1|17BE2	151
NR2F2 IP - MCF7 cells	Human	epithelium, MCF-7 cells	ACPP	221	NR2F2	152
JUND IP - HCT116 cells	Human	epithelium, HCT116 cells	ACPP	221	JUND	153
NR3C1 IP | DEX | NR3C1 OE, Rep 2	Human	epithelium, HEK293 cells	ACPP	220	NR3C1	154
CON KD + R1881 | FOXA1 ChIP-Seq	Human	epithelium, LNCaP cells	ACPP	219	FOXA1|R1881	155
CON KD | FOXA1 ChIP-Seq	Human	epithelium, LNCaP cells	ACPP	219	FOXA1	156
DHT | AR ChIP-Seq - 2 h	Human	epithelium, VCaP cells	ACPP	218	AR	157
TRIM28 IP - U2OS cells	Human	osteoblasts, U2OS cells	ACPP	217	TRIM28	158
SPI1 IP	Human	myeloid lineage, macrophages, unspecified	ACPP	216	SPI1	159
R5020 | PGR ChIP-Seq - MCF-7, 3 h, Rep 2	Human	epithelium, MCF-7 cells	ACPP	216	PGR	160
FOXA1 IP - ES D5	Human	pluripotent, ESCs, Cyt49 cells	ACPP	215	FOXA1	161
ZNF217 IP - MCF7 cells	Human	epithelium, MCF-7 cells	ACPP	214	ZNF217	162
TP53 IP | NUTL3 - MCF-7	Human	epithelium, MCF-7 cells	ACPP	214	TP53	163
ROSI | PPARG ChIP -Seq, 2 h - Rep2	Human	epithelium, HT29 cells	ACPP	210	PPARG|ROSI	164
ZNF263 IP - HEK293 cells	Human	epithelium, HEK293-T-Rex cells	ACPP	210	ZNF263	165
DHT | AR ChIP-Seq - VCaP-VCS2	Human	epithelium, VCaP-VCS2 cells	ACPP	209	AR	166
CEBPB IP	Human	multipotent, MSCs	ACPP	209	CEBPB	167
MIBOL | AR ChIP-Seq - LNCaP-C4- Rep 2	Human	epithelium, LNCaP-C4-2 cells	ACPP	207	AR	168
SMC1A IP	Human	myeloid lineage, macrophages, unspecified	ACPP	207	SMC1A	169
PBX3 IP - SK-N-SH cells	Human	other, neuroblastoma cells, SK-N-SH cells	ACPP	206	PBX3	170
DEX | FOXA1 ChIP-Seq - Rep 1	Human	epithelium, T47D cells	ACPP	204	FOXA1|DEX	171
P4 | PGR ChIP-Seq - MCF-7, 3 h, Rep 2	Human	epithelium, MCF-7 cells	ACPP	203	PGR	172
FOXP1 IP	Human	epithelium, LoVo cells	ACPP	203	FOXP1	173
BRD4 IP | JQ1 - 500 nM	Human	other, glioblastoma cells, U-87 MG cells	ACPP	202	BRD4|JQ1	174
R1881 + COMP26A | AR ChIP-Seq - 10 μM	Human	epithelium, VCaP cells	ACPP	199	AR	175
MYC IP | 4HT - MCF10A cells	Human	epithelium, MCF-10A cells	ACPP	198	MYC|4HT	176
GATA2 ChIP-Seq	Human	epithelium, LNCaP cells	ACPP	198	GATA2	177
FOXA1 IP - ES D7	Human	pluripotent, ESCs, Cyt49 cells	ACPP	197	FOXA1	178
OTX2 IP - Rep 10	Human	pluripotent, ESCs, HUES64 cells	ACPP	197	OTX2	179
CTCF IP - HCPEpiC cells, Rep 2	Human	choroid plexus, HCPEpiCs	ACPP	196	CTCF	180
MIBOL | AR ChIP-Seq	Human	epithelium, LNCaP-C4-2 cells	ACPP	194	AR	181
GATA2 KD | FOXA1 ChIP-Seq	Human	epithelium, LNCaP cells	ACPP	193	FOXA1|GATA2	182
STAT3 IP - HeLa cells	Human	cervix, epithelial, HeLa cells	ACPP	193	STAT3	183
17BE2 | FOXA1 ChIP-Seq - Rep 2	Human	epithelium, T47D cells	ACPP	191	FOXA1|17BE2	184
R1881 + AR-K2R OE | AR ChIP-Seq 1	Human	epithelium, HEK293 cells	ACPP	189	AR	185
DMSO | ERG ChIP-Seq - Rep 2	Human	epithelium, VCaP cells	ACPP	188	ERG	186
ETV5 IP	Human	epithelium, LoVo cells	ACPP	187	ETV5	187
CEBPB IP	Human	multipotent, MSCs	ACPP	185	CEBPB	188
EP300 IP - 16 weeks	Human	cortex, whole	ACPP	185	EP300	189
DHT | ERG ChIP-Seq - 18 h	Human	epithelium, VCaP cells	ACPP	183	ERG|DHT	190
17BE2 | FOXA1 ChIP-Seq - Rep 1	Human	epithelium, MCF-7 cells	ACPP	183	FOXA1|17BE2	191
TAL1 IP	Human	epithelium, LoVo cells	ACPP	183	TAL1	192
E2F3 IP	Human	epithelium, LoVo cells	ACPP	180	E2F3	193
17BE2 | ESR1 ChIP-Seq - Rep 1	Human	epithelium, MCF-7 cells	ACPP	177	ESR1|17BE2	194
CTCF IP - SAEC cells, Rep 2	Human	epithelium, SAECs	ACPP	176	CTCF	195
FOXA1 ChIP-Seq	Human	epithelium, LNCaP cells	ACPP	176	FOXA1	196
P4 | PGR ChIP-Seq - T47D, 3 h, Rep 3	Human	epithelium, T47D cells	ACPP	174	PGR	197
MIBOL | AR ChIP-Seq	Human	epithelium, LNCaP-C4-2 cells	ACPP	173	AR	198
TRIM28 IP - HEK293, Rep 1	Human	epithelium, HEK293 cells	ACPP	172	TRIM28	199
FOXA2 IP - ES D5	Human	pluripotent, ESCs, Cyt49 cells	ACPP	171	FOXA2	200
FOXA1 ChIP-Seq	Human	epithelium, VCaP cells	ACPP	171	FOXA1	201
R1881 | AR ChIP-Seq 2	Human	epithelium, HEK293 cells	ACPP	169	AR	202
FOXA2 IP	Human	epithelium, LoVo cells	ACPP	168	FOXA2	203
FOXA1 ChIP-Seq	Human	epithelium, VCaP cells	ACPP	168	FOXA1	204
GATA2 ChIP-Seq - Rep 2	Human	epithelium, LNCaP cells	ACPP	167	GATA2	205
R5020| PGR ChIP-Seq - T47D, 3 h, Rep 1	Human	epithelium, T47D cells	ACPP	167	PGR	206
DHT | FOXP1 ChIP-Seq	Human	epithelium, VCaP cells	ACPP	166	FOXP1|DHT	207
P4 | ESR1 ChIP-Seq - MCF-7, 3 h, Rep 2	Human	epithelium, MCF-7 cells	ACPP	165	ESR1|P4	208
REST IP - MCF7 cells	Human	epithelium, MCF-7 cells	ACPP	164	REST	209
DEX | NR3C1 ChIP-Seq - Rep 1	Human	epithelium, ZR-75-1 cells	ACPP	163	NR3C1	210
SPI1 IP - U-937 cells, Rep 5	Human	myeloid lineage, monocytes, U-937 cells	ACPP	162	SPI1	211
HOXA4 IP	Human	epithelium, LoVo cells	ACPP	161	HOXA4	212
REST IP - HL60 cells	Human	myeloid lineage, promyelocytes, APL, HL-60 cells	ACPP	160	REST	213
CEBPB ChIP-Seq - HepG2	Human	epithelium, HepG2 cells	ACPP	160	CEBPB	214
CTCF IP - HCT116 cells	Human	epithelium, HCT116 cells	ACPP	159	CTCF	215
ESR1 ChIP-Seq - Rep 2	Human	epithelium, ZR-75-1 cells	ACPP	157	ESR1	216
NR3C1 IP	Human	osteoblasts, U2OS cells	ACPP	156	NR3C1	217
R1881 | AR ChIP-Seq - Rep 2	Human	epithelium, VCaP cells	ACPP	154	AR	218
GLI2 IP	Human	epithelium, LoVo cells	ACPP	154	GLI2	219
SUMO2/3 IP | DEX | NR3C1 Mut OE, Rep 2	Human	epithelium, HEK293 cells	ACPP	153	SUMO2|DEX	220
IRF1 IP	Human	duct, epithelium, CFPAC-1 cells	ACPP	153	IRF1	221
CEBPB ChIP-Seq - IMR90	Human	fibroblasts, IMR-90 cells	ACPP	153	CEBPB	222
SETDB1 IP - U2OS cells	Human	osteoblasts, U2OS cells	ACPP	153	SETDB1	223
P4 | PGR ChIP-Seq - MCF-7, 3 h, Rep 1	Human	epithelium, MCF-7 cells	ACPP	153	PGR	224
FOXA1 KD | AR ChIP-Seq - Rep 1	Human	epithelium, LNCaP-1F5 cells	ACPP	151	AR|FOXA1	225
MAX IP - NB4 cells	Human	myeloid lineage, promyelocytes, APL, NB4 cells	ACPP	151	MAX	226
FOSL1 IP - HCT116 cells	Human	epithelium, HCT116 cells	ACPP	150	FOSL1	227
FOXM1 IP | THSP - DS018	Human	epithelium, MCF-7 cells	ACPP	150	FOXM1	228
KLF5 IP	Human	duct, epithelium, CFPAC-1 cells	ACPP	149	KLF5	229
SPI1 IP - U-937 cells, Rep 2	Human	myeloid lineage, monocytes, U-937 cells	ACPP	148	SPI1	230
AR ChIP-Seq - Tumor, Rep 9	Human	other, prostate tumor	ACPP	148	AR	231
R1881 + COMP26A | AR ChIP-Seq - 0.1 μM	Human	epithelium, VCaP cells	ACPP	148	AR	232
NANOG IP - Rep 5	Human	pluripotent, ESCs, HUES64 cells	ACPP	147	NANOG	233
DEX | NR3C1 ChIP-Seq - Rep 1	Human	epithelium, LNCaP-1F5 cells	ACPP	146	NR3C1	234
DHT | FOXA1 ChIP-Seq - C4- Rep 2B	Human	epithelium, LNCaP-C4-2B cells	ACPP	146	FOXA1|DHT	235
GATA3 IP - T47D cells	Human	epithelium, T47D cells	ACPP	146	GATA3	236
CON KD + R1881 | GATA2 ChIP-Seq	Human	epithelium, LNCaP cells	ACPP	145	GATA2|R1881	237
CTCF IP - GM19238 cells, Rep 1	Human	lymphoid lineage, B lymphocytes, GM19238 cells	ACPP	145	CTCF	238
BICALU + DHT | AR ChIP-Seq - Rep 1	Human	epithelium, LNCaP cells	ACPP	144	AR	239
CDX2 IP | 125DVD3	Human	epithelium, LS180 cells	ACPP	144	CDX2|125DVD3	240
R5020| PGR ChIP-Seq - T47D, 3 h, Rep 2	Human	epithelium, T47D cells	ACPP	144	PGR	241
GW3965 | NR1H3 ChIP -Seq, 2 h - Rep2	Human	epithelium, HT29 cells	ACPP	142	NR1H3|GW965	242
CEBPB IP - HCT116 cells	Human	epithelium, HCT116 cells	ACPP	141	CEBPB	243
GATA6 IP - AGS	Human	epithelium, AGS cells	ACPP	141	GATA6	244
NANOG IP - Rep 4	Human	pluripotent, ESCs, HUES64 cells	ACPP	140	NANOG	245
HDAC2 IP - MCF7 cells	Human	epithelium, MCF-7 cells	ACPP	139	HDAC2	246
MYC IP - NB4 cells	Human	myeloid lineage, promyelocytes, APL, NB4 cells	ACPP	139	MYC	247
POU2F1 KD + DHT | FOXA1 ChIP-Seq	Human	epithelium, LNCaP cells	ACPP	139	FOXA1|DHT|POU2F1	248
CON KD | GATA2 ChIP-Seq	Human	epithelium, LNCaP cells	ACPP	139	GATA2	249
RELA IP	Human	epithelium, LoVo cells	ACPP	139	RELA	250
CTCF IP - HCPEpiC cells, Rep 1	Human	choroid plexus, HCPEpiCs	ACPP	138	CTCF	251
STAT3 IP - SU-DHL-2	Human	lymphoid lineage, B lymphocytes, SU-DHL-2 cells	ACPP	138	STAT3	252
STAT1 IP - Rep 1	Human	lymphoid lineage, T lymphocytes, CD4+	ACPP	137	STAT1|IFNG	253
R1881 + COMP30A | AR ChIP-Seq - 1 μM	Human	epithelium, VCaP cells	ACPP	136	AR	254
NCOR1 IP	Human	myeloid lineage, myeloblasts, AML, kasumi-1 cells	ACPP	135	NCOR1	255
DHT | AR ChIP-Seq - Rep 2	Human	epithelium, VCaP cells	ACPP	135	AR	256
BICALU + DHT | AR ChIP-Seq - Rep 2	Human	epithelium, VCaP cells	ACPP	135	AR	257
STAT1 IP - Rep 6	Human	lymphoid lineage, T lymphocytes, CD4+	ACPP	135	STAT1|IFNG	258
MIBOL | AR ChIP-Seq	Human	epithelium, LNCaP cells	ACPP	134	AR	259
STAT3 IP - OCI-LY3	Human	lymphoid lineage, B lymphocytes, NHL, OCI-LY3 cells	ACPP	133	STAT3	260
TRIM28 IP | TRIM28 WT OE - U2OS, Rep 3	Human	osteoblasts, U2OS cells	ACPP	132	TRIM28	261
RUNX1 + DHT | AR ChIP-Seq	Human	epithelium, VCaP cells	ACPP	131	AR|RUNX1	262
HNF1B IP	Human	duct, epithelium, CFPAC-1 cells	ACPP	131	HNF1B	263
ESR1 ChIP-Seq - MCF-7	Human	epithelium, MCF-7 cells	ACPP	130	ESR1	264
DEX | NR3C1 ChIP-Seq - Rep 2	Human	epithelium, ZR-75-1 cells	ACPP	130	NR3C1	265
RUNX1 IP - Rep 2	Human	myeloid lineage, myeloblasts, AML, kasumi-1 cells	ACPP	130	RUNX1	266
ELF1 IP - MCF7 cells	Human	epithelium, MCF-7 cells	ACPP	130	ELF1	267
BRD4 IP	Human	other, glioblastoma cells, U-87 MG cells	ACPP	130	BRD4	268
P4 | PGR ChIP-Seq - T47D, 3 h, Rep 2	Human	epithelium, T47D cells	ACPP	129	PGR	269
17BE2 | ESR1 ChIp-Seq - Rep 2	Human	epithelium, MCF-7 cells	ACPP	128	ESR1|17BE2	270
CTCF IP - Osteoblasts	Human	osteoblasts, unspecified	ACPP	128	CTCF	271
R5020 | PGR ChIP-Seq - MCF-7, 3 h, Rep 3	Human	epithelium, MCF-7 cells	ACPP	127	PGR	272
SMC1A IP	Human	myeloid lineage, macrophages, unspecified	ACPP	126	SMC1A	273
MYB IP - Jurkat, Rep 4	Human	lymphoid lineage, T lymphocytes, Jurkat	ACPP	126	MYB	274
ASCL1 IP - NHDF	Human	epidermis, NHDFs	ACPP	124	ASCL1	275
ERG ChIP-Seq	Human	epithelium, VCaP cells	ACPP	124	ERG	276
DHT | AR ChIP-Seq - VCaP, Rep 1	Human	epithelium, VCaP cells	ACPP	123	AR	277
CTCF IP - MEG-01 cells, Rep 10	Human	megakaryoblasts, MEG-01 cells	ACPP	122	CTCF	278
NR3C1 IP	Human	osteoblasts, U2OS cells	ACPP	122	NR3C1	279
ESR1 ChIP-Seq - Rep 1	Human	epithelium, T47D cells	ACPP	122	ESR1	280
POU2F1 KD | AR ChIP-Seq	Human	epithelium, VCaP cells	ACPP	121	AR|POU2F1	281
MAX IP - HCT116 cells	Human	epithelium, HCT116 cells	ACPP	121	MAX	282
JMJD1C IP - NB4	Human	myeloid lineage, promyelocytes, APL, NB4 cells	ACPP	120	JMJD1C	283
DEX | NR3C1 ChIP-Seq - 1F5	Human	epithelium, LNCaP-1F5 cells	ACPP	119	NR3C1	284
SPI1 IP - GM12878 cells	Human	lymphoid lineage, B lymphocytes, GM12878 cells	ACPP	119	SPI1	285
SPI1 IP	Human	myeloid lineage, macrophages, unspecified	ACPP	119	SPI1	286
17BE2 + TNF | FOXA1 ChIP-Seq - Rep 2	Human	epithelium, MCF-7 cells	ACPP	118	FOXA1|17BE2; TNF	287
FOXA1 IP | DEX - A549 cells	Human	epithelium, A549 cells	ACPP	117	FOXA1|DEX	288
JQI | ERG ChIP-Seq - Rep 1	Human	epithelium, VCaP cells	ACPP	117	ERG|JQ1	289
GABPA IP - Rep 1	Human	epithelium, VCaP cells	ACPP	117	GABPA	290
CDX2 IP	Human	epithelium, LS180 cells	ACPP	115	CDX2	291
DMSO | ERG ChIP-Seq - Rep 1	Human	epithelium, VCaP cells	ACPP	115	ERG	292
EP300 IP - ECC1 cells	Human	endometrium, epithelium, ECC-1 cells	ACPP	114	EP300	293
JUND IP - MCF7 cells	Human	epithelium, MCF-7 cells	ACPP	114	JUND	294
CTCF IP - MCF-7 cells, Rep 1	Human	epithelium, MCF-7 cells	ACPP	114	CTCF	295
AR ChIP-Seq - Tumor, Rep 11	Human	other, prostate tumor	ACPP	114	AR	296
SRF IP - MCF7 cells	Human	epithelium, MCF-7 cells	ACPP	113	SRF	297
17BE2 + TNF | FOXA1 ChIP-Seq - Rep 1	Human	epithelium, MCF-7 cells	ACPP	112	FOXA1|17BE2; TNF	298
BARX1 IP - Rep 1	Human	epithelium, LoVo cells	ACPP	111	BARX1	299
AR ChIP-Seq	Human	epithelium, VCaP cells	ACPP	111	AR	300
DHT + DEX | NR3C1 ChIP-Seq	Human	epithelium, LNCaP-1F5 cells	ACPP	110	NR3C1|DHT	301
FOXA2 IP - Rep 1	Human	endodermal cells	ACPP	110	FOXA2	302
TCF12 IP - ECC1 cells	Human	endometrium, epithelium, ECC-1 cells	ACPP	110	TCF12	303
CEBPB IP	Human	multipotent, MSCs	ACPP	109	CEBPB	304
FOXA2 IP - ES D7	Human	pluripotent, ESCs, Cyt49 cells	ACPP	109	FOXA2	305
FOXM1 IP - MCF7 cells	Human	epithelium, MCF-7 cells	ACPP	108	FOXM1	306
BICALU + DHT | BRD4 ChIP-Seq	Human	epithelium, VCaP cells	ACPP	108	BRD4|BICALU; DHT	307
GW3965 | NR1H3 ChIP -Seq, 48 h - Rep1	Human	epithelium, HT29 cells	ACPP	107	NR1H3|GW965	308
EP300 IP - SK-N-SH cells	Human	other, neuroblastoma cells, SK-N-SH cells	ACPP	107	EP300	309
NANOG IP - Rep 2	Human	pluripotent, ESCs, HUES64 cells	ACPP	106	NANOG	310
FOXA1 siRNA | CREB1 ChIP-Seq - Rep 2	Human	epithelium, LNCaP-abl cells	ACPP	105	CREB1|FOXA1	311
NANOG IP - Rep 6	Human	pluripotent, ESCs, HUES64 cells	ACPP	105	NANOG	312
ENZA + DHT | AR ChIP-Seq - Rep 1	Human	epithelium, LNCaP cells	ACPP	104	AR	313
IRF1 IP - Rep 3	Human	lymphoid lineage, T lymphocytes, CD4+	ACPP	103	IRF1|IFNG	314
SRF IP - HCT116 cells	Human	epithelium, HCT116 cells	ACPP	103	SRF	315
P4 | ESR1 ChIP-Seq - MCF-7, 3 h, Rep 1	Human	epithelium, MCF-7 cells	ACPP	103	ESR1|P4	316
ERG ChIP-Seq	Human	epithelium, VCaP cells	ACPP	103	ERG	317
SIX2 IP - 17 weeks, Rep 2	Human	cortex, whole	ACPP	103	SIX2	318
CON KD + DHT | AR ChIP-Seq	Human	epithelium, VCaP cells	ACPP	102	AR	319
FOXA1 ChIP-Seq	Human	epithelium, MCF-7 cells	ACPP	102	FOXA1	320
DHT | AR ChIP-Seq	Human	epithelium, VCaP cells	ACPP	101	AR	321
FOXA2 IP - ES D10	Human	pluripotent, ESCs, Cyt49 cells	ACPP	100	FOXA2	322
R5020 | EP300 ChIP-Seq - MCF-7, 3 h, Rep 1	Human	epithelium, MCF-7 cells	ACPP	100	EP300|R5020	323
MIBOL | AR ChIP-Seq	Human	epithelium, LNCaP cells	ACPP	100	AR	324
ESR1 ChIP-Seq - Tumor D	Human	endometrium, other, primary tumor	ACPP	99	ESR1	325
FOXA1 ChIP-Seq - C4- Rep 2B	Human	epithelium, LNCaP-C4-2B cells	ACPP	99	FOXA1	326
GW3965 | NR1H2 ChIP -Seq, 48 h - Rep1	Human	epithelium, HT29 cells	ACPP	96	NR1H2|GW965	327
CEBPB IP - MCF7 cells	Human	epithelium, MCF-7 cells	ACPP	95	CEBPB	328
CTCF IP - GM18486 cells, Rep 3	Human	lymphoid lineage, B lymphocytes, GM18486 cells	ACPP	95	CTCF	329
RELA IP | TNF - GM12891 cells	Human	lymphoid lineage, B lymphocytes, GM12891 cells	ACPP	95	RELA|TNF	330
P4 | EP300 ChIP-Seq - MCF-7, 3 h, Rep 1	Human	epithelium, MCF-7 cells	ACPP	94	EP300|P4	331
AR ChIP-Seq - Tumor, Rep 13	Human	other, prostate tumor	ACPP	94	AR	332
SMARCC1 IP - HeLa cells	Human	cervix, epithelial, HeLa cells	ACPP	93	SMARCC1	333
DHT | FOXA1 ChIP-Seq	Human	epithelium, MDA-MB-453 cells	ACPP	92	FOXA1|DHT	334
DHT | AR ChIP-Seq - VCaP	Human	epithelium, VCaP cells	ACPP	92	AR	335
FOXP1 + DHT | AR ChIP-Seq	Human	epithelium, VCaP cells	ACPP	92	AR|FOXP1	336
DHT | AR ChIP-Seq - Rep 2	Human	epithelium, LNCaP cells	ACPP	92	AR	337
TCF12 IP - MCF7 cells	Human	epithelium, HepG2 cells	ACPP	90	TCF12	338
R5020 | ESR1 ChIP-Seq - MCF-7, 3 h, Rep 3	Human	epithelium, MCF-7 cells	ACPP	87	ESR1|R5020	339
TCF12 IP - A549 cells	Human	epithelium, A549 cells	ACPP	87	TCF12	340
STAT3 IP - SU-DHL-4	Human	lymphoid lineage, B lymphocytes, SU-DHL-4 cells	ACPP	87	STAT3	341
AR ChIP-Seq - LNCaP-C4- Rep 2	Human	epithelium, LNCaP-C4-2 cells	ACPP	87	AR	342
R1881 + COMP26A | AR ChIP-Seq - 1 μM	Human	epithelium, VCaP cells	ACPP	87	AR	343
ENZA + DHT | AR ChIP-Seq - Rep 2	Human	epithelium, LNCaP cells	ACPP	85	AR	344
VDR IP | 125DVD3 - GM10861, Rep 2	Human	lymphoid lineage, B lymphocytes, GM10861 cells	ACPP	84	VDR	345
TP53 IP | TP53EE/RR OE	Human	osteoblasts, SaOS2 cells	ACPP	84	TP53	346
GTF2F1 IP - HeLa cells	Human	cervix, epithelial, HeLa cells	ACPP	84	GTF2F1	347
TEAD4 IP - ECC1 cells	Human	endometrium, epithelium, ECC-1 cells	ACPP	81	TEAD4	348
CON KD + R1881 | AR ChIP-Seq	Human	epithelium, LNCaP cells	ACPP	80	AR	349
BICALU + DHT | AR ChIP-Seq - Rep 2	Human	epithelium, LNCaP cells	ACPP	80	AR	350
CTCF IP - MEG-01 cells, Rep 6	Human	megakaryoblasts, MEG-01 cells	ACPP	76	CTCF	351
CON KD + R1881 | AR ChIP-Seq	Human	epithelium, LNCaP cells	ACPP	73	AR	352
CTCF IP - HPAF cells, Rep 1	Human	other, HPAFs, 1° cells	ACPP	71	CTCF	353
GRHL1 IP	Human	epithelium, LoVo cells	ACPP	68	GRHL1	354
MAX IP - HeLa cells, Rep 1	Human	cervix, epithelial, HeLa cells	ACPP	64	MAX	355
